# Supplementary material for: Divergence of annual and perennial species in the Brassicaceae and the contribution of cis‐acting variation at FLC orthologues
Source: Mol Ecol. 2017 Mar 22;26(13):3437–57. doi: 10.1111/mec.14084 (PMC5485006; doi:10.1111/mec.14084)
Supplement: Supplementary file 2 [file MEC-26-3437-s002.txt]

#NEXUS

begin data;
dimensions ntax=18 nchar=4551;
format datatype=dna gap=-;
matrix
Pseudoturritis_turrita_[STEV]                  AAGAAGATATTTAAGACCACATCTGGGACACCTTTTCTGTTTCCCACGACAGGGACCGGTGCTTGGGAGAGTGCCTTGACCAACACGCTATCTCCTGGAGACAGGATCGTCTCGTTTCTGATCGGACAATTTAGCTTGCTGTGGATTGACCAGCAGAAAAGGCTAAATTTTAAAGTTGATGTGGTTGAGAGTGAGTGGGGACAAGGTGCTAATCTCCAAGTCTTGGCCTCAAAGCTCTCACAAGACGAGAATCATTCCATCAAAGCCATTTGCATTGTCCACAACGAGACCGCGACTGGAGTCACCAATGACATCTCTGCTGTCCGAACCCTCCTCGATCACTACAAGCACCCGGCTTTGCTGCTTGTGGACGGTGTCTCGTCCATATGTGCGCTTGATTTCCGAATGGATGAGTGGGGAGTGGACGTGGCCTTGACCGGCTCTCAGAAAGCCTTATCTCTTCCAACAGGCCTTGGCATTGTGTGCGCCAGCCCAAAAGCCTTGGAGGCTACCAAATCTTCAAAATCCCTCAAAGTCTTCTTTGATTGGAATGACTACCTCAAGTTTTACAAGCTCGGATCGTATTGGCCATACACACCTTCCATTCAGCTCCTCTACGGTCTTAGAGCTGCTCTAGATCTTATCTTCGAGGAAGGCCTTGAGAATGTCATTGCTCGTCATGCTCGGTTGGGGAAGGCCACCAGGCTGGCGGTGGAAGCGTGGGGGCTGAAAAACTGCACACAGAAGGAGGAGTGGATAAGTAACACAGTGACAGCAGTTGTGGTGCCTCCGCATATAGACAGCACKGAGATTGTGAAAAGGGCGTGGAAGAGGTACAACCTAAGTCTTGGTCTTGGTCTCAACAAAGTGGCTGGAAAGGTTTTCAGAATTGGACACCTTGGAAACCTCAATGAGAAAGCTGCTGTGGCATGGGAAGCCGGAAAACCATTGGTGATGGAGGTAGTAGAGGTTGCTCCGCCGCAGAAACACGAAGTTCGTATCAAGATTCTCTTCACTTCTCTTTGTCACACCGATGTTTACTTCTGGGAAGCAAAGGGACAAACGCCCTTGTTTCCTCGTATCTTCGGACATGAAGCTGGAGGAATTGTGGAGAGTGTAGGTGAAGGTGTGACTGATCTTCAACCAGGAGATCACGTTTTGCCGATTTTCACCGGAGAATGTGGAGATTGCCGTCATTGTCACTCGGAGGAATCAAACATGTGTGATCTTCTCAGGATTAACACCGAACGAGGAGTGATGATTCACGACGGTGAATCGAGATTCTCTATCAATGGCAAACCGATTTATCATTTCCTTGGGACATCAACGTTTAGTGAGTACACTGTGGTTCACTCTGGTCAGGTCGCTAAGATCAATCCGGATGCTCCTCTTGACAAAGCCTGCATTNNNNNNNNNNNNNNNNNNNNNNNNNNNNGAGCTACTTTGAATGTGGCTAAACCGAAAAAGGGTCATAGTGTCGCGATTTTCGGTCTTGGTGCTGTTGGTTTAGCCGCTGCTGAAGGTGCTAGAATTTCTGGTGCTTCTAGGATCATTGGTGTTGATCTCAACCCCAAGAGATTCGAAGAAGCTAAGAAATTCGGTGTGACCGAGTTTGTGAACCCGAGAGACCATGACAAACCTGTTCAACAGGTGATTGCTGAGATGACAGATGGTGGGGTGGACCGGAGTGTGGAGTGCACCGGAAGCGTCCAAGCCATGATTCAAGCATTTGAATGTGTCCACGATGGTTGGGGTGTTGCGGTGCTTGTCGGTGTGCCAAGCAAAGACGATGCCTTCAAGACTCATCCCATGAATTTTCTGAATGAGAGGACTCTCAAGGGTACTTTCTTTGGGAACTACAAACCCAAAACTGACATTCCCGGGGTTGTCGAAAAGTACATGAACAAGGAGCTGGAGATTGAGAAATTCATCACTCACACAGTGCCATTCTCGGAGATCAACAAGGCCTTTGATTACATGTTGAAGGGAGAGGGTATCCGTTATGGGTGCGTCGTCGTTAGATCTTGATGAGATCAGAAAGGCACAGAGAGCTGATGGACCCGCAGGCATCTTGGGGATAGGTACGGCTAACCCTGCGAACCATGTGATCCAAGCTGAGTATCCTGACTACTACTTCCGCATCACCAACAGTGAACACATGACCGACCTCAAGGAGAAGTTTAAGCGCATGTGCGACAAGTCGATGATACGGAAAAGGCACATGCACCTGACTGAAGAGTTTCTCAAAGACAACCCCAAAATGTGTGCTTACATGGCTCCTTCTCTTGACGCTCGTCAGGACATTGTGGTGGTCGAGGTCCCTAAGCTAGGCAAAGAGGCTGCGGTGAAAGCTATCAAGGAGTGGGGTCAGCCCAAGTCCAAGATCACTCATCTTGTCTTCTGCACTACCTCCGGCGTCGACATGCCTGGCGCCGACTACCAGCTCACCAAGCTCCTTGGTCTCCGCCCTTCCGTCAAGCGTCTCATGATGTACCAGCAAGGTTGCTTCGCCGGCGGCACTGTCCTCCGTCTCGCAAAGGACCTCGCCGAGAACAACCGTGGCGCACGTGTCCTCGTCGTCTGCTCCGAGATCACAGCCGTCACCTTCCGTGGCCCTTCCGACACCCATCTCGACTCCCTTGTCGGCCAGGCCCTCTTCAGCGACGGTGCCGCGGCTCTCATCGTCGGTTCGGACCCGGACACCTCAGCGGGAGAGAAGCCCATCTTCGAGATGGTGTCTGCGGCGCAGACCATCCTCCCAGACTCGGACGGAGCCATAGATGGACACTTGAGAGAGGTGGGACTCACTTTCCATCTCCTGAAAGATGTCCCCGGGCTCATCTCAAAGAACATAGAGAAGAGTCTAGAAGAAGCGTTTAAACCGCTGGGAATAAGTGACTGGAACTCCCTCTTCTGGATAGCTCACCCTGGAGGTCCGGCCATATTAGACCAGGTTGAGATCAAACTTGGACTTAAAGCAGAGAAGATGAGGGCGACGCGTCACGTGTTGAGCGAGTATGGAAACATGTCGAGCGCGTGTGTCCTCTTTATACTGGATGAGATGAGGAAGAAGTCGGTGGAGGATGGTGCAGCCACGACAGGTGAAGGGTTGGAGTGGGGTGTCTTGTTTGGATTCGGACCAGGTCTCACTGTTGAGACAGTCTCGATACCTGTCCAAAACAGAATGACCCGCGAACAAACGATCATCACTCTCGGTGGGCCGGTTTCTTAGTTGATCCCGCGCTTGCCGATTCCGTGGTTCGACGTA-TTGTCTCT-ATCAAGATTTTATA---TCTTCGTTGGGTCATGCGCGTAGCTTCCGGATATCACAAAACCCCGGCACGAAAAGTGTCAAGGAACATGTAATTTAACAGCCTGCCTTCGCCTCCC-GGAGACGGTGTGTGCGCGGAAGTTGTGCTGCAA-TATAA--GTCTAAAACGACTCTCGGCAACGGATATCTCGGCTCTCGCATCGATGAAGAACGTAGCGAAATGCGATACTTGGTGTGAATTGCAGAATCCCGTGAACCATCGAGTCTTTGAACGCAAGTTGCGCCCCAAGCCTTCTGGCCGAGGGCACGTCTGCCTGGGTGTCACAAATCGTTGTCCCACCAATCCTTTACGGATATGGGACAGAAGCTGGTCTCCCGTGTGTTACCGCATGCGGTTGGCCAAAATCCGAGCAAAGGACGTC-GGGAGCAACTCGACATGCGGTGGTGAAA---T-CAAGCCTCGTCATATCGTCGGTCGCTCTTGTCCAAATGCCCTC-AATGACCCAAAGTCCTTAACGACTTAATTGGATTGAGCCTTGGTATGGAAACCTACTAAGTGATAACTTTCAAATTCAGAGAAACCCTGGAATTAACAATGGGCAATCCTGAGCCAAATCCTGGTTTACGCGAACAAACCGGAGTTTACAAAGCGAGAAAAGAGGGATAGGTGCAGAGACTCAATGGAAGCTGTTCTAACAAATGGAGTTCACTACCTTGTATTGATCAAATGATTCACTTCATAGTCTGATAGATCCTTGGTGGAACTTATTAATTGGACGAGAATAAAGATAGAGTCCCATTCTACATGTCAATACTGACAACAATGAAATTTATAGTAAGATGAACTCTACTCCCCCACAAAGTCTGTTTGACACCTTAC---TTTTTTTT------AGTTATTCAAGAATTCATTATCTTTTTTCATTCATCCTACGCTTTTACAAACTATAATTTATTTTCTT-------ATTAT------ATACAA-----GTCTTGT------GGGATATATCATACACGTACAAATGAGAAAGAAA------------TATCGATTTGAATTATTTAGAATCTAGATCATT------TTTCATTTT-AAAATTTAGAAAGTCTTCTTTTCTAAGATCCAATAAATTCCCCGTCCAAAACTGTTTTCATTTACTACTTTTGCGTTTCTTTTAATTGAC---------ATAGACCTAAGTCATCTAGTAAAATG-------AGGATGATACTTCGGCAATGGCCGGGATAGCTCAGTTGG
Scapiarabis_setosifolia_[ARAB_IX]              AAGAAGATATTTAAGACAACATCTGGGACACCTTTTCTGTTTCCCACGACAGGGACCGGTGCTTGGGAGAGTGCCTTGACCAACACGCTATCTCCTGGGGACAGGATTGTCTCGTTTCTGATAGGACAATTTAGCTTGCTTTGGATTGATCAGCAGAAAAGGCTAAATTTCAAAGTTGATGTAGTTGAGAGTGAATGGGGTCAAGGTGCTAATCTCCAAGTCTTAGCCTCAAAGCTCTCACAAGACGAGAATCATTCCATCAAAGCAATTTGCATTGTCCACAACGAGACCGCGACTGGAGTCACCAATGACATCTCTGCTGTCCGAACCCTCCTCGATCACTACAAGCACCCGGCTTTGCTGCTTGTGGACGGTGTTTCGTCCATATGTGCGCTTGATTTCCGAATGGATGAGTGGGGAGTGGACGTGGCCTTGACCGGCTCTCAGAAAGCCTTATCTCTTCCAACAGGGCTTGGCATTGTGTGCGCAAGTCCAAAAGCCTTGGAAGCTACCAAATCCTCAAAATCTCTCAAAGTCTTTTTTGATTGGAATGACTACCTCAAGTTTTACAAGCTCGGAACGTATTGGCCGTACACACCTTCCATTCAGCTCCTCTACGGTCTTAGAGCTGCTCTTGATCTTATCTTCGAGGAAGGGCTTGAGAATGTCATTGCTCGTCATGCTCGATTGGGAAAGGCCACCAGGCTGGCGGTGGAAGCGTGGGGGCTTAAAAACTGCACACAGAAGGAAGAGTGGATAAGTAACACAGTGACAGCAGTTGTTGTGCCTCCTCATATAGACAGCACAGAGATTGTGAAAAGGGCGTGGAAGAGGTACAACCTAAGTCTTGGTCTTGGTCTCAACAAAGTGGCTGGAAAGGTTTTCAGAATTGGACACCTTGGAAACCTCAATGAGAAAGCTGCTGTGGCATGGGAAGCCGGAAAACCACTGGTGATGGAGGAAGTAGAGGTTGCTCCGCCGCAAAAACACGAAGTTCGTATCAAGATTCTCTTCACTTCTCTTTGTCACACCGATCTTTACTTTTGGGAAGCAAAGGGACAAACACCGTTGTTTCCTCGTATCTTCGGTCATGAAGCTGGAGGGATTGTTGAGAGTGTTGGAGAAGGTGTGACTGATCTTGAACCAGGAGATCACGTGTTGCCGATCTTCACCGGAGAATGTGGAGATTGTCGTCATTGTCACTCGGAGGAATCAAACATGTGTGATCTTCTCAGGATCAATACCGAGCGAGGAGTGATGATTCACGACGGTGAATCGAGATTCTCTATCGATGGGAAACCGATTTATCATTTCGTTGGGACATCAACGTTTAGTGAGTACACTGTGGTTCACTCTGGTCAAGTCATTAAGATCAATCCGGATGCTCCTCTTGACAAAGTCTGCATTNNNNNNNNNNNNNNNNNNNNNNNNNNNNGAGCTACTTTGAATGTGGCTAAACCGAAAAAAGGTCAAAGTGTTGCGATTTTCGGTCTTGGTGCTGTTGGTTTAGCCGCTGCAGAGGGCGCTAGAATCGCTGGTGCGTCTAGGATCATTGGTGTTGATCTCAACCCGAAGAGATTCGACGAAGCTAAGAAATTCGGTGTGACCGAGTTTGTGAACCCGAAGGACCATGACAAACCAGTTCAACAGGTGATCGCTGAGATGACAGACGGTGGGGTGGACCGGAGTGTGGAGTGCACCGGAAGCGTTCAGGCCATGATTCAAGCATTTGAATGTGTTCACGATGGTTGGGGTGTTGCGGTGCTGGTTGGTGTGCCAAGCAAAGACGATGCCTTCAAGACGCATCCGATGAATTTCTTGAATGAGAGGACTCTCAAGGGTACTTTCTTTGGGAATTACAAACCCAAAACTGACATTCCCGGGGTTGTCGAAAAGTACATGAACAAGGAGTTGGAGCTTGAGAAATTCATCACTCACACGGTGCCATTCTCGGAGATCAACAAGGCCTTTGATTACATGTTGAACGGAGCGAGTATCCGTTATGAGTGCATCGTCTTTAGATCTAGATGAGATCAGAAAGGCACAAAGAGCTGATGGACCCGCAAGCATCTTGGCAATAGGCACGGCTAATCCAGAGAACCATGTGATCCAAGCCGAGTATCCGGACTACTACTTCCGCATCACCAACAGTGAACACATGACCGACCTTAAAGAGAAGTTCAAGCGCATGTGCGACAAGTCGATGATACGGAAAAGGCACATGCACCTGACTGAAGAGTTTCTCAAAGATAATCCGAAAATGTGTGCATACATGGCTCCTTCTCTCGACGCTCGTCAGGACATTGTGGTGGTCGAGGTCCCTAAGCTAGGCAAAGAGGCTGCGGTTAAAGCCATCAAGGAGTGGGGTCAACCCAAATCCAAGATCACTCACCTTGTCTTCTGCACCACCTCCGGTGTCGACATGCCTGGTGCCGACTACCAACTCACCAAGCTCCTCGGTCTCCGACCTTCCGTCAAGCGACTTATGATGTACCAACAAGGTTGCTTCGCCGGTGGCACTGTCCTCCGTCTCGCCAAGGACCTCGCCGAGAACAACCGTGGTGCTCGTGTCCTCGTTGTCTGCTCCGAGATCACAGCCGTCACATTCCGTGGCCCTTCCGACACGCATCTCGACTCTCTTGTCGGACAGGCTCTCTTCAGTGACGGTGCCGCTGCTCTCATCGTCGGTTCGGACCCGGACGCTTCCGTGGGAGAGAAGCCCATCTTCGAGATGGTGTCCGCGGCTCAGACCATCGTTCCAGACTCTGACGGAGCCATAGATGGACACTTGAGGGAGGTCGGACTCACTTTTCATCTCCTGAAAGATGTTCCCGGGCTCATCTCGAAGAACATTGAGAAGAGTTTAGACGAAGCGTTTAAACCATTGGGAATAAGTGACTGGAACTCACTCTTCTGGATTGCTCACCCTGGAGGTCCGGCCATATTAGACCAGGTTGAGATCAAGCTAGGGCTTAAAGCAGAGAAGATGAGAGCGACTCGTCACGTTTTGAGCGAGTATGGAAACATGTCGAGCGCGTGTGTTCTCTTTATACTTGACGAGATGAGGAAGAAATCGGTGGAAGATGGTGCAGCCACGACAGGAGAAGGGTTGGAGTGGGGAGTCTCGTTTGGATTCGGACCAGGTCTCACTGTTGAGACAGTCTCGATACCTGTCTAAAACAGAACAACCCGCGAACGAACGATCATCACTCTCGGTTGGCCGGTTTCTTAGCCGATCCTGTGCTTGCCGATTCCGTGGTTTCGCGTA-TTGTCCCC-ATCAAGATTTTTAA---TCATGGTCGGGTCATGCGCGTAGCTTCTGGATATCACAAAACCCCGGCACGAAAAGTGTCAAGGAACATGCAACTAAACAGCCTGCCTTCGCCGCCCCGGAGACGGTGAGTGTGTGGAAGCCGTGCTGTAA-TATAAA-GTCTATAACGACTCTCGGCAACGGATATCTCGGCTCTCGCATCGATGAAGAACGTAGCGAAATGCGATACTTGGTGTGAATTGCAGAATCCCGTGAACCATCGAGTCTTTGAACGCAAGTTGCGCCCCAAGCCTTCCGGCCGAGGGCACGTCTGCCTGGGTGTCACAAATCGTCGTCCCC----TCCCTTGCGGATAGGGGACGGAAGCTGGTCTCCCGTGTGTTACCGCATGCGGTTGGCCAAAATCTGAGCTGAGGATGCCTTGGAGCGTCTCGACATGCGGTGGTGAAA---T-AAAGCCTCGTCATTTTGTCGACCGCTCCTGTCCGAATGCTCTT-GATGACCCAAAGTCCTTTACGACTTAATTGGATTGAGCCTTGGTATGGAAACCTACTAAGTGATAACTTTCAAATTCAGAGAAACCCTGGAATTAACAATGGGCAATCCTGAGCCAAATCCTGGTTTACGCGAACAAACCAGAATTTAGAAAGCGAGAAAAGAGGGATAGGTGCAGAGACTCAATGGAAGCTGTTCTAACAAATGGAGTTCACTACCTTGTATTGATAAAATGATTAACTTCATAGTCTGATAGATCCTTGGTGGAACTTATTAGTCGGACGAGAATAAAGATAGAGTCCCATTCTACATGTCAATACTGACAACAATGAAATTTATAGTAAGATGAACTCTACTCCCCAAAAAAGTCTGTTTGACACCTTACC--TTTTTTTTT-----AGTTATTCAAGAATTCATTAGCTTTTTTCATTCATCCTACGCTTTTACAAACTCTAATTTCTTTTCTT-------ATTAT------ATACAATACAAGTCTTGT------GG-ATATATCATACACGTACAAATGAGAAAGAAA------------TATAGATTTGAATTATTTAGAATCTATATCATT------TTTTATTTT-AAAATTTATAAAGTCTTCTTTTCGAAGATCCAAGAAATTCCCGGTCCAAAACTTTT-TCATTTACTACTTTTGCGTTTCTTTTAATTGAC---------ATAGACCTAAGTCATCTAGTAAAATG-------AGGATGATACTTCGGTAATGGCCGGGATAGCTCAGTTGG
Arabis_hirsuta_[ARAB_VIIIB]                    AAGAAGATATTTAAGACAACATCTGGGACACCTTTTCTGTTTCCCACGACAGGGACCGGTGCTTGGGAGAGTGCCTTGACCAACACGCTATCTCCTGGGGACAGGATCGTCTCGTTTCTGATAGGACAGTTTAGCTTGCTTTGGATTGATCAGCAGAAAAGGCTAAATTTCAATGTTGATGTTGTTGAGAGCGAATGGGGACAAGGTGCTAATCTCCAAGTCTTGGCCTCGAAGCTCTCACAAGACGAGAATCATTCCATCAAAGCAATTTGTATTGTCCACAACGAGACCGCGACTGGAGTCACCAATGACATCTCTGCTGTCCGAACCCTCCTCGATCACTACAAGCACCCGGCTtTGCTGCTTGTGGACGGTGTTTCGTCCATATGTGCAATTGATTTCCGAATGGATGAGTGGGGAGTGGACGTGGCCTTGACCGGCTCTCAGAAAGCCTTATCTCTTCCAACAGGGCTTGGGATTGTGTGCGCAAGTCCAAAAGCCTTGGAAGCTACAAAAACCTCAAAATCCCTCAAAGTCTTCTTTGATTGGAATGACTACCTCAAGTTTTACAAGCTCGGAACGTATTGGCCATACACACCTTCCATTCAGCTCCTCTACGGTCTTAGAGCTGCTCTTGATCTTATCTTCGAGGAAGGGCTTGAGAATATCATTGCTCGTCATGCTCGATTGGGAAAGGCCACCAGGCTGGCGGTGGAAGCGTGGGGGCTGAAAAACTGCACACAGAAGGAAGAGTGGATAAGTAACACAGTGACAGCAGTTGTTGTGCCTCCTCATATAGACAGCACAGAGATTGTGAAAAGGGCGTGGAAGAGGTACAACCTAAGTCTTGGCCTTGGTCTCAACAAAGTTGCTGGAAAGGTTTTCAGAATTGGACACCTTGGCAACGTCAATGAGAAAGCTGCTGTGGCATGGGAAGCCGGAAAACCATTGGTTATGGAGGAAGTAGAGGTTGCTCCGCCGCAAAAACATGAAGTTCGTATCAAGATTCTCTTCACTTCTCTTTGTCACACCGATGTTTACTTCTGGGAAGCAAAGGGACAAACGCCGTTGTTTCCTCGTATCTTCGGTCATGAAGCTGGAGGGATTGTGGAGAGTGTTGGAGAAGGTGTGACTGATCTTGCACCAGGAGATCATGTGTTACCGGTCTTCACCGGAGAATGTGGTGATTGTCCTCATTGTCACTCTGAGGAATCAAACATGTGTGATCTTCTCAGGATCAACACCGAACGAGGAGGGATGATACACGACGGTGAATCGAGGTTCTCTATTGATGGGAAACCGATTTATCATTTTGTTGGGACATCAACGTTTAGTGAATACACTGTGGTTCACTCTGGTCAAGTCGCTAAGATCAATCCTGATGCTCCTCTTGACAAAGTCTGCATTGTTAGTTGTGGTTTATCTACTGGGTTAGGAGCTACTTTGAATGTTGCTAAACCCAAAAAGGGTCAAAGTGTTGCGATTTTCGGACTCGGTGCTGTTGGTTTAGCCGCTGCTGAAGGTGCTAGAATCGCTGGTGCTTCTAGGATCATTGGTGTTGATCTCAACTCCAAGAGATTCGATGAAGCTAAGAAATTCGGTGTGACCGAGTTTGTGAACCCGAAAGACCATGACAAACCTGTTCAACAGGTGATCGCTGAGATGACGAATGGTGGAGTTGACCGGAGTGTGGAGTGTACTGGAAGCGTTCAGGCCATGATTCAAGCATTTGAATGTGTTCACGATGGTTGGGGTATTGCGGTGCTTGTTGGTGTACCAAGCAAAGACGATGCCTTCAAGACTCATCCAATGAATTTCCTGAATGAGAGAACTCTCAAGGGTACTTTCTTTGGGAACTACAAACCAAAAACTGACATTCCCGGGGTTGTCGAACAGTACATGAACAAGGAGCTGGAGATTGAGAAATTCATCACTCACACAGTGCCATTCTCGGAGATCAACAAGGCCTTTGACTACATGTTGAAGGGAGAGGGTATCCGTTATGGGTGCAACATCTTTAGATCTAGACGAGATCAGAAAGGCACAGAGAGCTGATGGACCCGCAGGCATCTTTGCGATAGGCACGGCTAATCCAGCGAACCATGTGCTCCAAGCCGAGTATCCTGACTACTACTTCCGCATCACCAACAGTGAACACATGACCGGCCTTAAGGAGAAGTTCAAGCGCATGTGCGACAAGTCCATGATCCGGAAAAGGCACATGCACTTGACCGAAGAATTTCTCCAAGACAACCCGAAAATGTGTGCTTACATGGCTCCTTCTCTTGACGCACGTCAAGACATTGTGGTGGTCGAGGTCCCTAAGCTAGGCAAAGAAGCTGCGGTTAAAGCCATCAAGGAGTGGGGTCAACCCAAATCCAAGATCACTCACCTTGTCTTTTGCACCACTTCCGGTGTCGACATGCCTGGTGCCGACTACCAACTCACCAAGCTCCTCGGTCTCCGACCTTCCGTCAAGCGTCTCATGATGTACCAACAAGGTTGCTTCGCCGGTGGTACCGTCCTCCGTCTCGCTAAGGACCTCGCTGAGAACAACCGTGGTGCTCGTGTCCTTGTCGTCTGCTCCGAGATCACAGCCGTTACATTCCGTGGTCCTTCCGACACGCATCTCGACTCTCTTGTCGGTCAGGCTCTTTTCAGCGACGGTGCAGCTGCTCTCATCGTTGGTTCGGACCCGGACACTTCAGTCGGAGAGAAGCCTATCTTCGAGATGGTGTCTGCTGCTCAGACCATCGTTCCAGACTCTGACGGAGCTATAGATGGGCACTTGAGGGAGGTCGGACTCACTTTCCATCTCCTGAAAGATGTTCCCGGGCTTATCTCAAAGAACATAGAGAAAAGTCTAGACGAAGCGTTTAAACCATTGGGAATAAGTGACTGGAACTCTCTCTTCTGGATAGCTCACCCTGGTGGTCCGGCCATATTAGACGAAGTTGAGATCAAGCTAGGTCTTAAAGCAGAGAAGATGAGAGCGACACGTCACGCGTTGAGTGAGTATGGAAACATGTCAAGCGCGTGTGTTCTCTTTATTCTTGATGAGATGAGGAAGAAGTCGGTGGAAGATGGTGCAGCCACGACAGGTGAAGGGTTGGAGTGGGGAGTCTTGTTCGGATTCGGACCAGGACTCACTGTTGAGACAGTCTCGATACCTGTCCAAAACAGAACAACCCGCGAACAAATGATCATCACTCTCGGTTGGCCGGTTTCTTGACCGATCCTGCGCCTGCCGATTCCGTGGTTTCGCGTA-TTGAGCAT-ATCAAGATT--------TCTTGGTCGGATCATGCGCGTAGCTTTCGGATATCACAAAACCCCGGCACGAAAAGTGTCAAGGAACATGCAACTAAGCAGCCTGCCTTTGCCGCCCCGGAGACGGTGTGTGTGCTTAAGCTGTGCTGCAA-TATAAA-GTCTATAACGACTCTCGGCAACGGATATCTCGGCTCTCGCATCGATGAAGAACGTAGCGAAATGCGATACTTGGTGTGAATTGCAGAATCCCGTGAACCATCGAGTCTTTGAACSCMAGTTGCGCCCTAAGCCTTTTGGSCGAGGGCACGTCTGCCTGGGTGTTACAAATCGTCGTCCCC---ATCCTTTGCGGATATAGGACGGAAGCTGGTCTCCCGTGTGTTACCGCACGCGGTTGGCCAAAATCTGAGCTGAGGACGCCTTGGAGCCTCTCGACATGCGGTGGTGAAA---T-AAAGCCTCGTCAATTCGTCGGTTGCTCCAGTCTAAATGCTCTT-GATGACCCAAAATTCT-GACGACTTAATTGGATTGAGCCTTGGTATGGAAACCTACTAAGTGATAACTTTCAAATTCAGAGAAACCCTGGAATTAACAATGGGCAATCCTGAGCCAAATCCTGGTTTACGCGAACAAACCTGCGTTTAAAAAGCGAGAAAAGAGGGATAGGTGCAGAGACTCAATGGAAGCTGTTCTAACAAATGGAGTTCACTACCTTGTATTGATCAAAAGATTCACTTCATAGTCTGATAGATCCTTGGTGGAACTTATTAATCGGACGAGAATAAAGATAGAGTCCCATTCTACATGTCAATACTGACAACAATGAAATTTATAGTAAGATGANNNNNNNNNNNNNNNNNNGTCTGTTTGACACCTTCCC--TTTTTTTTTTTTTTATTTATTCAATAATTCATTATCTTTTTTCATTCATCCTACGCTTTTACAAACTATAATTTCTTTTCGT-------ATTAT------ATACAA-----GTCTTGT------GGGATATATCATACACGGACAAATGATAAAGAAA------------TATAGATTTGAATTAGTTAGAATCTATATCATT------TTTTTATTTTAAAATTTTTAAAGTCTTCTTTTCGAAGATCCAAGAAATTCCCGGTCCAAAACTTTTCTCATTTACTACTTTTGCGTTTCTTTTAATTGAC---------ATAGACCCAAGTAATCTAGTAAAATGTAAAATGAGGATGATACCTCGGTAATGCCNNNNNNNNNNNNNNNNN
Arabis_collina_[ARAB_VIIIC]                    AAGAAGATATTTAAGACAACATCTGGGACACCTTTTCTGTTTCCCACGACAGGGACCGGTGCTTGGGAGAGTGCCTTGACCAACACGCTATCTCCTGGGGACAGGATCGTCTCGTTTCTGATAGGACAATTTAGCTTCCTTTGGATTGATCAGCAGAAAAGGCTAAATTTCAATGTTGATGTTGTTGAGAGCGAATGGGGACAAGGTGCTAATCTCCAAGTCTTGGCCTCAAAGCTCTCACAAGACGAGACTCATTCCATCAAAGCAATTTGTATTGTCCACAACGAGACCGCGACTGGAGTCACCAATGACATCTCTGCTGTCCGAACCCTCCTCGATCACTACAAGCACCCGGCtTTGCTGCTTGTGGACGGTGTTTCGTCCATATGTGCGCTTGATTTCCGAATGGATGAGTGGGGAGTGGACGTGGCCTTGACCGGATCTCAGAAAGCCTTATCTCTTCCAACAGGGCTTGGGATTGTGTGCGCAAGTCCAAAAGCCTTGGAAGCTACAAAAACCTCAAAATCCCTCAAAGTCTTCATTGATTGGAATGACTACCTCAAGTTTTACAAGCTCGGAACTTATTGGCCATACACACCTTCCATTCAGCTCCTCTACGGTCTTAGAGCTGCTCTTGATCTTATCTTCGAGGAAGGGCTTGAGAATATCATTGCTCGTCATGCTCGACTGGGAAAGGCCACCAGGCTGGCGGTGGAAGCGTGGGGGCTGAAAAACTGCACACAGAAGGAAGAGTGGATAAGTAACACAGTGACAGCAGTTGTTGTGCCTCCTCAAATAGACAGCACAGAGATTGTGAAAAGGGCATGGAAGAGGTACAACCTAAGTCTTGGTCTTGGTCTCAACAAAGTGGCTGGAAAGGTTTTCAGAATTGGACACCTTGGAAACGTCAATGAGAAAGCTGCTGTAGCATGGGAAGCCGGAAAACCATTGGTTATGGAGGAAGTAGAGGTTGCTCCGCCGCAAAAACATGAAGTTCGTATCAAGATTCTCTTCACTTCTCTTTGTCACACCGATGTTTACTTCTGGGAAGCAAAGGGACAAACACCGTTGTTTCCTCGTATCTTCGGTCATGAAGCTGGAGGGATTGTGGAGAGTGTTGGAGAAGGTGTGACTGATCTTGCACCAGGAGATCATGTGTTACCGATCTTCACCGGAGAATGTGGTGATTGTCCTCATTGTCACTCTGAGGAATCAAACATGTGTGATCTTCTCAGGATCAACACCGAACGAGGAGGGATGATACACGACGGTGAATCGAGGTTCTCTATCGATGGGAAACCGATTTACCATTTCGTTGGGACATCAACATTTAGTGAATACACTGTGGTTCACTCTGGTCAAGTCGCTAAGATCAATCCTGATGCTCCTCTTGATAAAGTCTGCATTNNNNNNNNNNNNNNNNNNNNNNNNNNNNGAGCTACTTTGAATGTTGCTAAACCGAAAAAGGGACAAAGCGTTGCGATTTTCGGACTCGGTGCTGTTGGTTTAGCCGCTGCTGAAGGTGCTAGAATCGCTGGTGCTTCTAGGATCATTGGTGTTGATCTCAACTCGAAGAGATTCGATGAAGCTAAGAAATTCGGTGTGACCGAGTTTGTCAACCCGAAAGACCATGACAAACCCGTTCAACAGGTGATCGCTGAGATGACGGACGGTGGAGTTGACCGGAGCGTGGAGTGTACTGGAAGCGTTCAGGCCATGATTCAAGCATTTGAATGTGTTCACGATGGTTGGGGTGTTGCGGTGCTTGTTGGTGTGCCAAGCAAAGACGATGCCTTCAAGACTCATCCGATGAATTTCCTGAATGAGAGGACTCTCAAGGGTACTTTCTTTGGGAACTACAAACCCAAAACTGACATTCCCGGGGTTGTCGAGAAGTACATGAACAAGGAGCTGGAGATTGAGAAATTCATCACTCACACAGTGCCATTCTCGGAGATCAACAAGGCCTTTGATTACATGTTGAAGGGAGAGGGTATCCGTTATGGGTGCAACATCTTTAGATTTAGATGAGATCAGAAAGGCACAGAGAGCTGATGGACCCGCAGGCATCTTGGCGATAGGCACGGCTAATCCAGCGAACCATGTGATCCAAGCCGAGTATCCTGACTACTACTTCCGCATCACCAACAGTGAACACATGACCGACCTTAAGGAGAAGTTCAAGCGCATGTGCGACAAGTCCATGATCCGGAAAAGGCACATGCACTTGACCGAAGAGTTTCTCCAAGACAACCCGAAAATGTGTGCTTACATGGCTCCTTCTCTTGACGCACGTCAAGACATTGTGGTGGTCGAGGTCCCTAAGCTAGGCAAAGAAGCTGCGGTTAAAGCCATCAAGGAGTGGGGTCAACCAAAATCCAAGATCACTCACCTTGTCTTCTGCACCACTTCCGGTGTCGACATGCCTGGTGCCGACTACCAACTCACCAAGCTTCTCGGTCTCCGACCTTCCGTCAAGCGTCTCATGATGTACCAACAAGGTTGCTTCGCCGGTGGTACCGTCCTCCGTCTCGCTAAGGACCTCGCCGAGAACAACCGTGGTGCTCGTGTCCTCGTGGTCTGCTCCGAGATCACAGCCGTTACATTCCGTGGTCCTTCCGACACGCATCTTGATTCTCTTGTCGGTCAGGCTCTCTTCAGTGACGGAGCAGCTGCTCTCATCGTCGGTTCGGACCCGGACACTTCCGTGGGAGAGAAGCCTATCTTTGAGATGGTGTCTGCGGCTCAGACCATCGTTCCAGACTCTGACGGAGCCATAGATGGACACTTGAGGGAGGTCGGACTCACTTTCCATCTCCTGAAAGATGTTCCCGGGCTTATCTCAAAGAACATAGAGAAGAGTCTAGACGAAGCGTTTAAACCATTGGGAATAAGTGACTGGAACTCTCTCTTCTGGATAGCTCACCCTGGAGGTCCGGCCATATTAGACCAAGTTGAGATCAAGCTAGGTCTTAAAGCAGAGAAGATGAGAGCGACACGTCACGTGTTGAGCGAGTATGGAAACATGTCAAGTGCGTGTGTTCTGTTCATACTTGATGAGATGAGGAAGAAGTCCGTGGAAGATGGTGCAGCCACGACAGGAGAAGGGTTGGAGTGGGGAGTCTTGTTCGGATTCGGACCAGGACTCACTGTTGAGACAGTCTCGATACCTGTCCAAAACAGAACAACCCGTGAACGAACGATCATCACTCTCGGTTGGCCAGTTTCTTAACAGATCCTGTGCCAGCCGATTCCGTGGTCTCGCGTA-TTGAGCCT-ATCAAGAATACTAA---TCTTGGTCGGATCATGCGCGTAGCTTCCGGATATCACAAAACCCCGGCACGAAAAGTGTCAAGGAACATGCAACTAAGCAGCCTGCCTTTGCCGCCCCGGAGACGGTGTGTGTGCTTAAGCTGTGCTGCAAATATAAA-GTCTATAACGACTCTCGGCAACGGATATCTCGGCTCTCGCATCGATGAAGAACGTAGCGAAATGCGATACTTGGTGTGAATTGCAGAATCCCGTGAACCATCGAGTCTTTGAACGCAAGTTGCGCCCTAAGCCTTCTGGCCGAGGGCACGTCTGCCTGGGTGTCACAAATCGTCGTCCCC---ATCCTTTGCGGATAAAGGACGGAAGCTGGTCTCCCGTGTGTTACCGCACGCGGTTGGCCAAAAACTGAGCTGAGGACGCCTTGGAGCTTCTCGACATGCGGTGGTGAAAAAAT-AAAGCCTCGTCATTTCGTCGGTTGCTCCAGTCTAAATGCTCTT-GATGACCCAAAATTCTTGACGACTTAATTGGATTGAGCCTTGGTATGGAAACCTACTAAGTGATAACTTTCAAATTCAGAGAAACCCTGGAATTAACAATGGGCAATCCTGAGCCAAATCCTGGTTTACGCGAACAAACCTGAGTTTAAAAAGCGAGAAAAGAGGGATAGGTGCAGAGACTCAATGGAAGCTGTTCTAACAAATGGAGTTCACTACCTTGTATTGATCAAAAGATTCACTTCATAGTCTGATAGATCCTTGGTGGAACTTATTAATCGGACGAGAATAAAGATAGAGTCCCATTCTACATGTCAATACTGACAACAATGAAATTTATAGTAAGATGAACTCTACTCCCCCAAAAAGTCTGTTTGACACCTTACC--TTTTTTTTTT----AGTTATTCAAGAATTCATTATCTTTTTTCATTCATCCTACGCTTTTACAAACTCTAATTTCTTTTCTT-------ATTAT------ATACAA-----GTCTTGT------GGGATATATCATACACGGACAAATGAGAAAGAAA------------TATAGATTTGAATTAGTTAGAATTTATATCATT------TTTTTTTTT-----TTT---AAGTCTTCTTTTCGAAGATCCAAGAAATTCCCGGTCCAAAACTTTTCTCATTTACTACTTTTGCGTTTCTTTTAATTGAC---------ATAGACCCAAGTAATCTAGTAAAATGTAAAATGAGGATGATACCTCGGTAATGGCCGGGATAGCTCAGTTGG
Arabis_aucheri_[ARAB_VII]                      NNNNNNNNNNNNNNNNNNNNNNNNNNNNNNNNNNNNNNNNNNNNNNNNNNNNNNNNNNNNNNNNNNNNNNNNNNNNNNNNNNNNNNNNNNNNNNNNNNNNNNNNNNNNNNNNNNNNNNNNNNNNNNNNNNNNNNNNNNNNNNNNNNNNNNNNNNNNNNNNNNNNNNNNNNNNNNNNNNNNNNNNNNNNNNNNNNNNNNNNNNNNNNNNNNNNNNNNNNNNNNNNNNNNNNNNNNNNNNNNNNNNNNNNNNNNNNNNNNNNNNNNNNNNNNNNNNNNNNNNNNNNNNNNNNNNNNNNNNNNNNNNNNNNNNNNNNNNNNNNNNNNNNNNNNNNNNNNNNNNNNNNNNNNNNNNNNNNNNNNNNNNNNNNNNNNNNNNNNNNNNNNNNNNNNNNNNNNNNNNNNNNNNNNNNNNNNNNNNNNNNNNNNNNNNNNNNNNNNNNNNNNNNNNNNNNNNNNNNNNNNNNNNNNNNNNNNNNNNNNNNNNNNNNNNNNNNNNNNNNNNNNNNNNNNNNNNNNNNNNNNNNNNNNNNNNNNNNNNNNNNNNNNNNNNNNNNNNNNNNNNNNNNNNNNNNNNNNNNNNNNNNNNNNNNNNNNNNNNNNNNNNNNNNNNNNNNNNNNNNNNNNNNNNNNNNNNNNNNNNNNNNNNNNNNNNNNNNNNNNNNNNNNNNNNNNNNNNNNNNNNNNNNNNNNNNNNNNNNNNNNNNNNNNNNNNNNNNNNNNNNNNNNNNNNNNNNNNNNNNNNNNNNNNNNNNNNNNNNNNNNNNNNNNNNNNNNNNNNNNNNNNNNNNNNNNNNNNNNNNNNNNNNNNNNNNNNNNNNNNNNNNNNNNNNNNNNNNNNNNNNNNNNNNNNNNNNNNNNNNNNNNNNNNNNNNNNNNNNNNNNNNNNNNNNNNNNNNNNNNNNNNNNNNNNNNNNNAAAGCTGCTGTGGCATGGGAAGCCGGAAAACCACTGGTTATAGAGGAAGTAGAAGTTGCTCCGCCGCAAAAAGATGAAGTTCGTATCAAGATTCTCTTCACTTCTCTTTGTCACACTGATGTTTACTTCTGGGAAGCTAAGGGACAAACACCATTGTTTCCTCGTATCTTCGGTCATGAAGCTGGAGGCATTGTTGAGAGTATTGGAGAAGGTGTGACTGATCTAGCACCAGGAGACCATGTGTTACCGATTTTCACAGGAGAATGTGGTGATTGTCGTCATTGTCACTCCGAGGAATCAAACATGTGTGATCTTCTTAGGATCAATACCGAACGAGGAGGGATGATACACGATGGTGAATCGAGGTTTTCTATCGATGGGAAACCGATTTATCATTTTCTTGGTACATCGACGTTTAGCGAGTACACTGTTGTTCACTCTGGTCAAGTTGCTAAGATAAATCCTGAAGCTCCTCTTGATAAAGTCTGCATTGTTAGCTGTGGTTTATCTACTGGGTTAGGAGCTACTTTGAATGTAGCTAAACCGAAAAAGGGACAGAGTGTTGCGATTTTTGGACTCGGTGCTGTTGGTTTAGCTGCTGCTGAAGGCGCTAGGATCGCTGGTGCGGCTAGGATCATCGGTGTTGATCTCAACCCGAAGAGATTCGGTGAAGCTAAGAAATTCGGTGTGACAGAGTTTGTGAACCCGAGAGACCATGAGAAACCTGTTCAGCAGGTGATCGCTGAGATGACAGATGGTGGGGTTGACCGTAGTGTGGAATGTACCGGAAGCGCTCAGGCCATGATTCAAGCATTTGAATGTGTTCATGATGGTTGGGGTGTTGCGGTGTTAGTCGGTGTGCCGAGCAAAGACGATGCTTTCAAGACGCATCCGATGAATTTCTTGAATGAGAGGACACTCAAGGGTACTTTCTTTGGGAACTACAAACCCAAAACTGACATTCCCGGGGTTGTCGAAAAGTACATGAACAAGGAGCTGGAGATTGAGAAATTCATCACTCACACAGTGCCATTCTCGGAGATCAACAAGGCCTTTGATTACATGTTAAAGGGAGAGGGCATCCGTTNNNNNNNNNNNNNNNNNNNNNNNNNNNNNNNNNNNNNNNNNNNNNNNNNNNNNNNNNCCCGCAGGCATCTTGGCTATAGGTACAGCTAATCCAGCTAACCATGTGATCCAAGCCGAGTATCCAGACTACTACTTCCGCATTACCGACAGTGAACACATGACCGACCTTAAAGAGAAGTTCAAGCGCATGTGCGACAAGTCCATGATCCGTAAAAGGCACATGCACCTAACCGAAGAGTTTCTCAAAGACAACCCGAAAATGTGTGCTTACATGGCTCCTTCTCTTGACGCTCGTCAAGACATTGTGGTGGTCGAGGTTCCTAAGCTAGGCAAAGAAGCTGCGGTTAAAGCCATCAAGGAGTGGGGTCAACCTAAATCTAAGATCACTCACCTTGTTTTCTGCACCACTTCCGGTGTCGACATGCCTGGTGCTGACTACCAACTCACCAAGCTCCTCGGTCTCCGACCATCCGTCAAGAGACTCATGATGTACCAACAAGGTTGCTTCGCTGGTGGTACCGTCCTCCGTCTCGCCAAAGACCTAGCTGAGAACAACCGTGGAGCACGTGTCCTCGTTGTCTGCTCCGAGATCACTGCCGTTACATTCCGTGGCCCTTCTGACACGCATCTCGACTCTCTTGTCGGCCAAGCTCTCTTCAGTGACGGAGCCGCCGCACTCATCGTCGGCTCCGACCCGGACATTTCCGTGGGAGAGAAGCCAATCTTCGAGATGGTCTCTGCGGCTCAGACCATTGTTCCAGACTCCGATGGAGCTATAGATGGACACCTGAGGGAGGTCGGACTCACGTTCCACCTCCTGAAAGATGTTCCCGGGCTAATCTCGAAGAACATAGAGAAAAGTCTAGACGAAGCGTTTAAGCCGTTGGGAATAAGTGATTGGAACTCACTCTTCTGGATAGCTCACCCTGGTGGTCCGGCCATATTGGACCAGGTTGAGATCAAGCTAGGTCTTAAAGANNNNNNNNNNNNNNNNNNNNNNNNNNNNNNNNNNNNNNNNNNNNNNNNNNNNNNNNNNNNNNNNNNNNNNNNNNNNNNNNNNNNNNNNNNNNNNNNNNNNNNNNNNNNNNNNNNNNNNNNNNNNNNNNNNNNNNNNNNNNNNNNNNNNNNNNNNNNNNNNNNNNNNNNNNNNNNNNNNNNNNNNTCGATACCTGTCCAAAACAGAACAACCCGCGAACGAACGATCATCACTCTCGGCTGGCCGGTTTCTTAACCGATCC-GCGTCAGCCGATTCCGTGGTTTCGCGTA-CTGTCCCC---------------------TGGTTGGGTCATGCGTGTTGCTTCCGGATTTCACAAAACCCCGGCACGAAAAGTGTCAAGGAACATGCAACTAAACAGCCTGCTTTCGCCTCCCCGGAGACGGTGTGCGCGCGTAAGCTGTGCTGCAA-TATAAA-GTCTATAACGACTCTCGGCAACGGATATCTCGGCTCTCGCATCGATGAAGAACGTAGCGAAATGCGATACTTGGTGTGAATTGCAGAATCCCGTGAACCATCGAGTCTTTGAACGCAAGTTGCGCCCCAAGCCTTCTGGCCGAGGGCACGTCTGCCTGGGTGTCACAAATCGTCGTCCCC---ATCCTTTGCGGATATGGGACGGAAGCTGGTCTCCCGTGTGTTACCGCACGCGGTTGGCCCAAATCTGAGCTAAGGACGTCTTGGAGCGTCTCGACATGCGGTGGTGAAA---T-AAAGCCTCGTCATTTCGTCGGTCGCTCCTGTCTTAATGCTCCC-GATGACCCAAA-TCCTCAACGACTTAATTGGATTGAGCCTTGGTATGGAAACCTACTAAGTGATAACTTTCAAATTCAGAGAAACCCTGGAATTAACAATGGGCAATCCTGAGCCAAATCCTGGTTTACGCGAACAAATCAGAGTTTATAAAGCGAGAAAAGAGGGATAGGTGCAGAGACTCAATGGAAGCTGTTCTAACAAATCGAGTTCACTACCTTGTATTGATCAAATGATTCACTTAATAGTCTGATAGATCCTTGGTGGAACTTATTAATTGGACGAGAATAAAGATAGAGTCCCATTCTACATGTCAATACTGACAACAATGAAATTTATAGTAAGATGAACCCTACTCCCCCAAAAAGTCTGTTTGACACCTTAC---TTTT----------AGTTATTCAAGAATTCATTATCTTTTTTCATTCATCCTACGCTTTTACAAACTATAATTTCTTTTCTT-------TTTAT------ATAAAA-----GTCTTGT------GGGATATATCATACAAGTACAAATGAGAAAGAAA------------TATGGATTTGAATTAGTTAGAATCTATATCATT------TTTGTATTTTAAAATTCGAAAAGTCTTCTTTTCGAAGATACAAGAAATTCCCGGTCCAAACCTTTTCGCATTTACTACTTTTGCGTTTCTTTTAATTGAC---------ATAGACCTAAGTCCTCTAGTAAAATG-------AGGATGATACTTCGGTAATGGCCGGGATAGCTCAGTTGG
Arabis_auriculata_[ARAB_VI]                    AAGAAGATTTTTAAGACAACATCTGGGACACCTTTTCTGTTTCCCACTACAGGGACTGGTGCTTGGGAGAGTGCCTTGACCAACACGTTATCTCCTGGAGACAGGATTGTTTCGTTTCTGATTGGTCAATTTAGCTTGCTTTGGATTGATCAGCAGAAAAGGCTAAATTTTAATGTTGATGTTGTTGAGAGTGATTGGGGTCAAGGTGCTAATCTCCAAGTCTTGGCCTCAAAGCTTTCACAAGACGAAAGTCATACCATCAAAGCAATTTGTATTGTCCACAACGAGACTGCGACTGGAGTCACCAATGACATCTCTGCTGTCCGAACCCTCCTAGATCACTACAAGCACCCGGCTTTGCTGCTCGTGGACGGTGtTTCGTCCATATGTGCGCTTGATTTCCGAATGGATGAGTGGGGAGTGGATGTGGCCTTGACTGGCTCTCAGAAAGCCTTATCTCTTCCAACAGGACTTGGCATTGTGTGCGCAAGTCCAAAAGCCTTGGAAGCTACTAAAACCTCGAAATCCCTCAAAGTCTTCTTTGATTGGGGTGACTACCTCAAGTTTTACAAGCTCGGAACCTATTGGCCTTACACACCTTCCATTCAGCTCCTCTATGGTCTTAGAGCTGCTCTTGATCTTATCTTCGAGGAAGGTCTTGAGAATATCATTGCTCGTCACGCTCGATTGGGAAAGGCCACCAGGCTAGCGGTGGAAGCATGGGGGCTGAAAAACTGCACACAGAAGGAAGAGTGGATAAGTAACACAGTGACAGCAGTTGTTGTGCCTCCTCATATAGATAGCACAGAGATTGTGAAAAGGGCATGGCAGAGGTACAACCTAAGTCTTGGTCTTGGTCTCAACAAAGTGGCTGGAAAGGTTTTCAGAATTGGACACCTTGGAAACGTCAATGAGAAAGCTGCTGTAGCATGGGAAGCTGGAAAGCCACTGGTTATGGAACAAGTAGAGGTTGCTCCGCCGCAGAAACACGAAGTTCGTATCAAGATTCTCTTCACTTCTCTTTGTCACACCGATGTTTACTTCTGGGAAGCAAAGGGACAAACACCGTTGTTTCCTCGTATCTTCGGTCATGAAGCTGGAGGGATTGTGGAGAGTATTGGAGAAGGTGTGACTGATCTTGCACCAGGAGATCATGTGTTACCGATCTTTACAGGAGAATGTGGTGATTGTCGTCATTGTCACTCAGAGGAATCAAACATGTGTGATCTTCTTAGGATCAATACCGAAAGAGGAGGGATGATACACGATGGTGAATCGAGGTTTTCTATCGATGGGAAACCGATTTATCATTTTCTTGGGACATCGACGTTTAGTGAATACACTGTGGTTCACTCTGGTCAAGTAGCTAAGATCAATCCTGAAGCTCCTCTTGATAAAGTCTGTATTGTTAGTTGTGGTGTATCTACTGGGTTAGGAGCTACTTTGAATGTTGCTAAACCGAAAAAGGGACAAAGTGTTGCGATTTTCGGTCTCGGTGCTGTTGGTTTAGCTGCTGCTGAAGGTGCTAGAATCGCTGGTGCGGGTAGGATCATTGGTGTTGATCTTAACCCGAAGAGATTCGAAGAAGCTAAGAAATTCGGTGTGACTGAGTTTGTGAACCCGAAAGACCATGATAAACCTGTTCAACAGGTGATTGCTGAGATGACAGACGGTGGAGTGGACCGGAGTGTGGAGTGTACCGGAAGTGTTCAAGCTATGATTCAAGCATTTGAATGTGTTCACGATGGTTGGGGTGTTGCGGTGCTGGTCGGTGTGCCGAGCAAAGACGATGCATTCAAGACTCATCCGATGAATCTGCTGAATGAGAGGACTCTTAAGGGTACTTTCTTTGGGAACTACAAACCGAAAACCGACATTCCCGGGGTTGTCGAAAAGTACATGAACAAGGAGCTGGAGGTTGAGAAATTCATCACTCACAGCGTCCCATTCTCGGAGATCAACAAGGCCTTTGATTACATGTTGAAGGGAGAGGGTATCCGTTATGGGTGCAACATCTTTAGATCTAGATGAGATCAGAAAGGCACAAAGAGCTGATGGACCAGCAGGCATCTTGGCAATAGGCACGGCTAATCCAGCGAACCATGTGATCCAAGCCGAGTATCCTGACTACTACTTCCGCATCACCGACAGTGAACACATGACCGACCTTAAAGAGAAGTTCAAGCGCATGTGCGATAAGTCGATGATCCGGAAAAGGCACATGCACTTGACCGAAGAGTTTCTAAAAGACAACCCGAAAATGTGTGCTTACATGGCTCCTTCTCTTGACGCTCGTCAAGACATTGTGGTGGTTGAGGTCCCTAAGTTAGGCAAAGAAGCTGCGGTTAAAGCCATCAAGGAGTGGGGTCAACCTAAATCCAAGATCACTCACGTTGTCTTCTGCACCACTTCCGGTGTCGACATGCCTGGTGCTGACTACCAACTCACCAAGCTCCTCGGTCTCCGACCATCCGTCAAGCGACTCATGATGTACCAACAAGGTTGCTTCGCTGGTGGAACTGTCCTTCGTCTCGCTAAGGACCTCGCCGAGAACAACCGTGGCGCTCGTGTCCTTGTCGTCTGCTCCGAGATCACAGCGGTTACTTTCCGTGGCCCTTCGGACACGCATCTCGACTCTCTTGTCGGACAGGCTCTATTCAGTGATGGAGCCGCTGCTCTCATCGTCGGCTCGGACCCGGACACTTCCGTGGGAGAGAAGCCTATCTTTGAGATGGTGTCTGCGGCTCAAACCATCGTTCCTGACTCTGATGGAGCCATAGATGGACACTTGAGGGAAGTCGGACTCACTTTCCATCTCCTCAAAGATGTTCCCGGGCTCATCTCAAAGAACATAGGGAAGAGTCTAGACGAAGCGTTTAAACCGTTGGGAATAAGTGACTGGAACTCACTCTTCTGGATCGCTCACCCTGGTGGTCCGGCCATATTAGACCAAGTTGAGATCAAGCTAGGACTTAAAGCAGAGAAGATGAGAGCGACTCGTCACGTGTTGAGCGAGTATGGAAACATGTCAAGCGCGTGTGTTCTCTTTATTCTTGATGAGATGAGGAGGAAGTCGGTGGAAGATGGTGCAGCCACGACAGGTGAAGGGTTGGAGTGGGGAGTCTTGTTTGGATTCGGACCAGGTCTCACTGTTGAGACAGTCTCGATACCTGTCCAAAACAGAACAACCCGCGAACCAACGATCATCACTCTCGGCTGGCCGGTTTCTTAGCCGATCCCGCGCCTGCCGATTCCGTGGTTTCGCGTACTTGTCCCCCATCAAGATAATAAA---TCTCGGTCGGGTCATGCGCGTAGCTTCCGGATATCACAAAACCCCGGCACGAAAAGTGTCAAGGAACAAGCAACGGAACAGCCTGCCTTCGCCGCCCCGGAGACGGTGTGTGCGCGGAAGCTTCGCTGCGA-TATAAA-GTCTATAACGACTCTCGGCAACGGATATCTCGGCTCTCGCATCGATGAAGAACGTAGCGAAATGCGATACTTGGTGTGAATTGCAGAATCCCGTGAACCATCGAGTCTTTGAACGCAAGTTGCGCCCCAAGCCTTCCGGCCGAGGGCACGTCTGCCTGGGTGTCACAAATCGTCGTCCCCC--ATCCTTCGCGGAAACGGGACGGAAGCTGGTCTCCCGTGTGTTACCGCACGCGGTTGGCCAAAATCTGAGCTGAGGACGCATCGGAGCGTCTCGACATGCGGTGGTGAAC---T-AAAGCCTCGTCATTTCGTCGGTCGCTCCTGTCCAAATGCTCTA-GATGACCCAAAGTCCTTAACGACTTAATTGGATTGAGCCTTGGTATGGAAACCTACTAAGTGATAACTTTCAAATTCAGAGAAACCCTGGAATTAACAATGGGCAATCCTGAGCCAAATCCTGGTTTACGCGAACAAACCAGAGTTTAGAAAGCGAGAAAAGAGGGATAGGTGCAGAGACTCAATGGAAGCTGTTCTAACAAATGGAGTTCACTACCTTGTATTGATCAAATGATTCACTTCATAGTCTGATAGATCCTTGGTGGAACTTATGAATTGGACGAGAATAAAGATAGAGTCCCATTCTACATGTCAATACTGACAACAATGAAATTTATAGTAAGATGAACTCTACTCCGCAAAAAAGTCTGTTTGACACCTTACC--TTTTTTTT------AGTTATTCAAGAATTCATTATCTTTTTTCATTCATCCTAGTCTTTTACAAACTATAATTTCTTTTCTT-------ATTAT------ATACAA-----GTCTTGT------GGCATATATCATATACGTACAAATGAGAAAGCAA------------TATAGATTTGAATTATTTAGAATCTATATCCTT------TTTTATTTT-AAAATTTATAAAGTCTTCTTTTCGAAGATCCAAAAAATTCCCGGTCCAAAACTTTTCTCATTTACTACTTTTGCGTTTCTTTTAATTGAC---------ATAGACCTAAGTCATCTAGTAAAATG-------AGGATGATACTTCGGTAATGGCCGGGATAGCTCAGTTGG
Arabis_nova_subsp_nova_[ARAB_VI]               NNNNNNNNNNNNNNNNNNNNNNNNNNNNNNNNNTTTCTGTTTCCMACCACAGGGACTGGTGCTTGGGAGAGTGCCTTGACCAACACGCTATCTCCTGGAGACAGGATCGTCTCGTTTCTGATTGGACAATTTAKCTTGCTTTGGATTGATCAGCAGAAAAGGCTAAATTTCAAAGTTGATGTTGTTGAGAGTGAATGGGGTCAAGGTGCTAATCTCCAAGTCTTAGCCTCAAAGCTCTCACAAGACGAGAATCATTCCATCAAAGCAATTTGTATTGTCCACAACGAGACCGCTACTGGAGTCACCAATGACATCTCTGCTGTCCGAACCCTCCTCGATCACTACAAGCACCCGGCTTTGCTGCTCGTGGACGGTGTTTCGTCCATATGTGCACTTGATTTCCGAATGGATGAGTGGGGAGTGGACGTAGCCTTGACCGGTTCTCAGAAAGCCTTATCTCTTCCAACAGGACTTGGCATTGTGTGCGCAAGTCCAAAAGCCTTGGAAGCTACAAAAACCTCAAAATCCCTCAAAGTCTTCTTTGATTGGGGTGACTACCTCAAGTTTTACAAGCTCGGTACGTATTGGCCATACACACCTTCCATTCAGCTCCTCTACGGTCTTAGAGCTGCTCTTGATCTTATCTTCGAGGAAGGCCTTGAGAATATCATTGCCCGTCACGCTCGATTGGGAAAAGCCACCAGGCTTGCGGTGGAAGCGTGGGGGCTGAAAAACTGCACACAGAAGGAAGAGTGGATAAGTAACACAGTGACAGCAGTTGTTGTGCCTCCTCATATAGATAGCACAGAGATTGTGAAAAGAGCATGGAAGAGGTACAACTTAAGTCTTGGTCTTGGTCTTACCAAAGTGGCTGGAAAGGTCTTCAGAATTGGACACCTCGGAAATGTCAATGAGAAAGCTGCTGTAGCATGGGAAGCTGGAAAACCATTGGTTATGGAAGAAGTAGAGGTTGCTCCGCCGCAAAAACATGAAGTTCGTATTAAGATTCTCTTCACTTCTCTTTGTCACACCGATGTTTACTTCTGGGAAGCAAAGGGACAAACACCATTGTTTCCTCGTATCTTCGGTCATGAAGCTGGAGGGATTGTTGAGAGTGTTGGAGAAAGTGTGACTGATCTTGCGCCAGGAGATCATGTGTTACCGATCTTTACTGGTGAATGTGGTGATTGTCGTCATTGTCACTCTGAGGAATCAAACATGTGTGATCTTCTTAGGATCAATACAGAACGAGGAGGGATGATACATGATGGTGAATCGAGGTTTTCGATTGATGGGAAACCGATTTATCATTTTCTTGGTACTTCGACGTTTAGTGAATACACTGTTGTTCACTCTGGTCAAGTAGCTAAGATCAATCCTGATGCTCCTCTTGATAAAGTCTGTATTNNNNNNNNNNNNNNNNNNNNNNNNNNNNGAGCTACTTTGAATGTTGCTAAACCGAAAAAGGGACAAAGTGTCGCGATTTTCGGTCTTGGTGCTGTTGGTTTAGCTGCTGCTGAAGGTGCTAGAATTGCTGGTGCGGGTAGGATTATTGGTGTTGATCTTAACCCAAAGAGATTCGAAGATGCTAAGAAATTTGGTGTGACGGAGTTTGTGAACCCGAAAGACCATGACAAACCTGTTCAACAGGTGATTGCTGAGATGACAGACGGTGGAGTGGACCGGAGTGTGGAGTGTACCGGAAGTGTTCAAGCCATGATTCAAGCATTTGAATGTGTTCATGATGGTTGGGGTGTTGCGGTGCTTGTGGGTGTACCGAGCAAAGACGATGCTTTCAAGACTCATCCAATGAATTTGCTGAATGAGAGGACTCTCAAGGGTACTTTCTTTGGGAACTACAAACCAAAAACCGACATTCCCGGGGTTGTCGAAAAGTATATGAACAAGGAGCTGGAGATTGAGAAATTCATCACTCACACCGTGCCATTTTCGGAGATCAACAAGGCCTTTGATTACATGTTGAAGGGAGAGGGTATCCGTTNNNNNNNNNNNNNNNNNNNNNNNNNNNNNNNNNNNNNNNNNNNNNNNNNNNNNNNNNCCAGCAGGCATCTTGGCCATTGGTACGGCCAATCCAGAGAACCATGTGATCCAAGCCGAGTATCCTGACTACTACTTCCGCATCACCGACAGTGAACACATGACCGACCTCAAAGAGAAGTTCAAGCGCATGTGCGACAAGTCCATGATCCGTAAAAGGCACATGCACTTGACCGAAGAGTTTCTAAAAGACAACCCGAAAATGTGTGCTTACATGGCTCCTTCTCTTGACGCTCGYCAGGACATTGTTGTGGTCGAGGTCCCTAAGCTAGGCAAAGAAGCTGCGGTTAAAGCCRTCAAGGAGTGGGGTCAACCTAAATCCAAGATCACTCACGTTGTCTTCTGCACCACCTCCGGTGTCGACATGCCTGGTGCGGACTACCAACTGACCAAGCTCCTCGGTCTCCGACCTTCCGTCAAGCGACTCATGATGTACCAACAAGGTTGCTTTGCCGGTGGCACTGTCCTCCGTCTCGCCAAGGACCTCGCCGAGAACAACCGTGGGGCACGTGTCCTCGTTGTCTGCTCCGAGATCACAGCTGTTACCTTCCGTGGCCCTTCCGACACGCATCTTGATTCTCTTGTCGGCCAGGCTCTCYTCAGTGACGGAGCGGCCGCTCTCATCGTCGGTTCGGACCCGGACACTTCCGTGGGAGAGAAGCCTATCTTTGAGATGGTGTCTGCGGCTCAAACCATCCTTCCTGACTCGGACGGAGCCATAGATGGACACTTAAGGGAGGTCGGTCTCACTTTCCATCTCCTGAAAGATGTTCCCGGGCTTATCTCAAAGAACATAGAGAAGAGTCTAGACGAAGCGTTTAAACCATTGGGAATAAGTGACTGGAACTCACTCTTCTGGATCGCTCACCCTGGTGGTCCGGCCATATTAGACCAAGTTGAGATCAAGCTAGGACTTAAAGCNNNNNNNNNNNNNNNNNNNNNNNNNNNNNNNNNNNNNNNNNNNNNNNNNNNNNNNNNNNNNNNNNNNNNNNNNNNNNNNNNNNNNNNNNNNNNNNNNNNNNNNNNNNNNNNNNNNNNNNNNNNNNNNNNNNNNNNNNNNNNNNNNNNNNNNNNNNNNNNNNNNNNNNNNNNNNNNNNNNNNNNNTCGATACCTGTCCAAAACAGAACAACCCGTGAACTAACGATCATCACTCTCGGTTGGCCGGTTTCTTAGCCGATCCCGCGCCTGCCGATTCCGTGGTTTCGCGTACTTGTCCC--ATCAAGATAATTAA---TCTCGGTCGGGTCATGCGCGTAGCTTCCGGATATCACAAAACCCCGGCACGAAAAGTGTCAAGGAACAAGCAACAAAACAGCCTGCCTTCGCCGCCCCGGAGACGGTGTGCGTGCGGAAGCTGCGCTGCGA-TATAAA-GTCTATAACGACTCTCGGCAACGGATATCTCGGCTCTCGCATCGATGAAGAACGTAGCGAAATGCGATACTTGGTGTGAATTGCAGAATCCCGTGAACCATCGAGTCTTTGAACGCAAGTTGCGCCCCAAGCCTTCCGGCCGAGGGCACGTCTGCCTGGGTGTCACAAATCGTCGTCCCC---ATCCTTCGCGGAAACGGGACGGAAGCTGGTCTCCCGTGTGTTACCGCACGCGGTTGGCCAAAATCTGAGCTGAGGACGCCTCGGAGCGTCTCGACATGCGGTGGTGAAC---TTAAAGCCTCGTCATTTCGTCGGTCGCTCCTGTCCAAATGCTCTAAGATGACCCAAAGTCCTTTACGACTTAATTGGATTGAGCCTTGGTATGGAAACCTACTAAGTGATAACTTTCAAATTCAGAGAAACCCTGGAATTAACAATGGGCAATCCTGAGCCAAATCCCGGTTTACGCGAACAAACCCGAGTTTAGAAAGCGAGAAAAGAGGGATAGGTGCAGAGACTCAATGGAAGCTGTTCTAACAAATGGAGTTCACTACCTTGTATTGATCAAATGATTCACTTCATAGTCTGATAGATCCTTGGTGGAACTTATTAATCGGACGAGAATAAAGATAGAGTCCCATTCTACATGTCAATACTGACAACAATGCAATTTATAGTAAGATGAACTCTACTCCCCCAAAAAGTCTGTTTGATACCTTACC--TTTTTTTTTT----AGTTATTCAAGAATTCATTATCTTTTTTCATTCATCCTATGCTTTTACAAACTATAATTTAGTTTCTT-------ATTAT------ATACAA-----GTCTTGT------GGGATATATCATACACGTACAAATGAGAAAGAAA------------TATAGATTTGAATTATTTAGAATCTATATCATT------TTTTAGTTT-AAAATTTAGAAAGTCTTCTTTTCGCAGATCCAAGAAATTCCCGGTCCAAAACTTTTCTCATTTACTACTTTTGCGTTTCTTTTAATTGAC---------ATAGACCTAAGTCATCTAGTAAAATG-------AGGATGATACTTCAGTAATGGCCGGGATAGCTCAGTTGG
Arabis_nordmanniana_[ARAB_V]                   AAGAAGATATTTAAGACAACATCTGGGACACCTTTTCTGATTCCTACAACAGGGACTGGTGCTTGGGAGAGTGCCTTGACCAACACGCTATCTCCTGGGGACAGGATCGTCTCCTTTCTGATAGGACAGTTTAGCTTGCTTTGGATTGATCAGCAGAAAAGGCTAAATTTCAATGTTGATGTTGTTGAGAGTGAATGGGGACATGGTGCTAATCTCCAAGTCTTAGCCTCAAAGCTCTCACAAGACCAAAGTCATTCCATCAAAGCAATTTGCATTGTCCACAACGAGACCGCCACTGGAGTCACCAATGACATCTCTGCTGTCCGAACCCTCCTCGATCACTACAAGCACCCGGCTTTGCTGCTCGTGGATGGTGTtTCGTCCATATGTGCGATTGATTTCCGAATGGATGAGTGGGGAGTGGACGTTGCCTTGACCGGCTCTCAGAAAGCCTTATCTCTTCCAACAGGCCTTGGCATTGTTTGCGCAAGTCCAAAGGCCTTGGAAGCTACAAAAACCCCAAAATCCCTCAAAGTCTTCTTTGATTGGAATGACTACCTCAAGTTTTACAAGCTCGGAACGTATTGGCCATACACACCTTCCATTCAGCTCCTCTACGGTCTTAGAGCTGCTCTTGATCTTATCTTCGAGGAAGGGCTTGAGAATATCATTGCTCGTCACGCTCGATTGGGAAAGGCCACCAGgCTGGCGGTGGAAGCGTGGGGGCTGAAAAaCTGCACACAGAAGGAGGAGTGGATAAGTAACACAGTGACAGCAGTTGTTGTGCCTCCTAATATAGACAGCACAGAGATTGTGAAAAGGGCATGGAAGAGGTACGACCTAAGCCTTGGCCTTGGTCTAAACAAAGTGGCTGGAAAGGTTTTCAGAATTGGACACCTTGGAAACGTCAATGAGAAAGCTGCTGTAGCATGGGAAGCCGGAAAACCACTGGTTATGGAAGAAGTAGAGGTTTCTCCGCCGCAAAAACACGAAGTTCGTATCAAGATTCTCTTCACTTCTCTTTGTCACACCGATGTTTACTTCTGGGAAGCTAAGGGACAAACACCATTGTTTCCTCGTATCTTTGGTCATGAGGCTGGAGGGATTGTGGAGAGTATTGGAGAAGGTGTGACTGATCTAGCACCAGGAGATCATGTATTACCAATCTTTACAGGAGAATGTGGTGATTGTCGTCATTGTCACTCTGAAGAATCAAACATGTGTGATCTTCTTAGGATCAATACGGAGCGAGGAGAGATGATACACGACGGTGAATCGAGATTCTCTATCGATGGGAAACCGATTTATCATTTTCTTGGTACATCTACGTTTAGTGAATACACTGTTGTTCACTCGGGTCAAGTTGCTAAGATCAATCCTGAAGCTCCTCTTGATAAAGTCTGCATTGTTAGTTGTGGTTTATCTACTGGGTTAGGAGCTACTTTGAATGTAGCTAAACCGAAAAAGGGACAAAGTGTTGCGATTTTCGGTCTCGGTGCTGTTGGTTTAGCTGCTGCTGAAGGTGCTAGAATCGCTGGTGCGGGTAGGATCATTGGTGTTGATCTTAACCCGAAGAGATTCGAAGAAGCTAAGAAATTCGGTGTGACGGAGCTTGTGAACCCGAAAGACCATGACAAACCTGTTCAACAGGTGATCGCTGAGATGACTGACGGTGGAGTAGACCGGAGTGTGGAGTGCACTGGAAGTGTCCAGGCCATGATTCAAGCATTTGAATGTGTTCACGACGGTTGGGGTGTTGCGGTGCTGGTTGGTGTACCGAGCAAAGATGATGCATTCAAGACTCATCCGATGAATTTCTTGAATGAGAGGACTCTCAAGGGTACTTTCTTTGGGAATTACAAACCAAAAACTGATATTCCCGGGGTTGTCGAAAAGTACATGAACAAGGAGCTGGAGGTTGAGAAATTCATCACTCACAGAGTTCCATTCTCGGAGATCAACAAGGCCTTTGATTACATGTTGAAAGGAGAGGGTATCCGTTATGGGTGCAACATCTTTAGATCTAGATGAGATCAGAAAGGCACAAAGAGCTGATGGTCCCGCGGGGATCTTGGCCATAGGCACTGCCAATCCAGAGAACCATGTGATCCAAGCTGAGTACCCAGACTACTACTTCCGCATCACCGACAGTGAACACATGACCGACCTTAAAGAGAAGTTCAAGCGCATGTGCGACAAGTCCATGATCCGTAAAAGGCACATGCACTTGACCGAAGAGTTTCTAAAAGATAACCCGAAAATGTGTGCTTACATGGCTCCTTCTCTTGACGCTCGTCAAGACATTGTGGTGGTCGAGGTCCCTAAGCTAGGCAAAGAAGCTGCGGTTAAAGCCATCAAGGAGTGGGGTCAACCCAAATCCAAGATCACTCACGTTGTCTTTTGCACCACCTCCGGTGTCGACATGCCTGGTGCTGACTACCAACTCACCAAGCTCCTCGGTCTCCGACCATCCGTCAAGCGTCTCATGATGTACCAACAAGGTTGCTTCGCCGGTGGAACTGTCCTCCGTCTCGCCAAAGACCTCGCTGAGAACAACCGTGGCGCACGTGTTCTCGTTGTCTGCTCCGAGATCACAGCTGTCACATTCCGTGGTCCTTCCGACACGCATCTCGACTCTCTTGTCGGACAGGCTCTCTTCAGTGACGGAGCCGCTGCTCTCATCGTCGGTTCGGACCCGGACACTTCCGTGGGAGAGAAGCCAATCTTTGAGATGGTGTCTGCGGCTCAGACCATCCTTCCAGACTCTGATGGAGCCATAGATGGACACTTGAGGGAGGTTGGTCTCACTTTTCATCTCCTCAAAGATGTTCCCGGGCTTATCTCAAAGAACATTGAGAAGAGTCTAGACGAAGCGTTTAAACCGTTGGGAATAAGTGACTGGAACTCACTCTTCTGGATCGCTCACCCTGGTGGTCCGGCCATATTAGACCAAGTTGAGATAAAGCTAGGGCTTAAGGAAGAGAAGATGAGAGCGACTCGTCACGTGTTGAGCGAGTATGGAAACATGTCAAGTGCGTGTGTTCTCTTTATTCTTGATGAGATGAGGAAGAAGTCGGTGAAAGATGGTGCAGCCACGACGGGTGAAGGGTTGGAGTGGGGTGTCTTGTTTGGATTCGGACCAGGTCTCACTGTTGAGACAGTCTCGATACCTGTCCAAAACAGAACAACCCGCGAACGAACGATCATCACTCTCGGTTGGCCGGTTTCGTAACCGATCCTGTGCCTTCTGATTCCGTGGTTTCGCGTAATTTCTCC--TTCAAGATTTT-AA---TCTTGGTCGGGTCAAGCGCGGAGCTTCCGGATATAACAAAACCCCGGCACGAAAAGTGTCAAGGAACATGCAACTGAACAGCCTGCTTTAGCTGCCCCGGAAACGGTGTGTGAGCGGAAGCTGCGCTGCAA-GATAAA-GTCTATAACGACTCTCGGCAACGGATATCTCGGCTCTCGCATCGATGAAGAACGTAGCGAAATGCGATACTTGGTGTGAATTGCAGAATCCCGTGAACCATCGAGTCTTTGAACGCAAGTTGCGCCCCAAGCCTTCTGGCCGAGGGCACGTCTGCCTGGGTGTCACAAATCGTCGTCCCA---TTCCTTAGCGGGTATGGGACGGAAGTTGGTCTCCCGTGTGTTACCGCACGCGGTTGGCGAAAATCTGAGCTAAAGACGTCACAGAGCGTCTCGACATGCGGTGGTGAAA---A-AAAGCCTCGTCATTTAGTCGGTCGCTCTTGTCCGGATGCTCTT-GATGACCCAAAGTCCNNNNNGACTTAATTGGATTGAGCCTTGGTATGGAAACCTACTAAGTGATAACTTTCAAATTCAGAGAAACCCTGGAATTAACAATGGGCAATCCTGAGCCAAATCCTGGTTTACGCGAACAAACCAGAGTTTAGAAAGCGAGAAAAGAGGGATAGGTGCAGAGACTCAATGGAAGCTGTTCTAACAAATGGAGTTCACTACCTTGTATTGATCAAATGATTCACTTCATAGTCTGATAGATCCTTGGTGGAACTTATTAATCGGACGAGAATAAAGATAGAGTCCCATTCTACATGTCAATACTGACAACAATGAAATTTATAGTAAGATGAACTCTACTCCCCCAAAAAGTCTGTTTGACACCTTACCC-TTTTTTTT------AGTTATTCAAAAATGCATTATCTTTTTTCATTCATCCTACGCTTTTACAAACTAAAATTTCTTTTCTT-------ATTAT------ATACAA-----GTCTTGT------GGGATATATCATACACGTACAAATGAGAAATAAA------------TATAGATTTGAATTATTTAGAATCTATATCATT------TTTTATTTT-AAAATTTAGAAAGTCTTCTTTTCGAAGATCAAAGAAATTCCCGGTCCAAAACTTTTCTCATTTACTACTTTTGCGTTTCTTTTAATTGAC---------ATAGACCTAAGTCATCTAGTAAAATG-------AGGATGATACTTCGGTAATGGCCGGGATAGCTCAGTTGG
Arabis_montbretiana_[ARAB_IVB]                 AAGAAGATATTTAAGACAACATCTGGGACACCTTTTCTGTTTCCCACCACAGGGACCGGTGCTTGGGAGAGTGCCTTGACCAACACGCTATCTCCTGGAGACAGAATCGTTTCCTTTCTGATTGGACAGTTTAGCTTGCTTTGGATTGATCAGCAGAAAAGGCTCAATTTCAATGTTGATGTTGTTGAGAGTGACTGGGGACAAGGTGCTAATCTCCAAGTCTTAGCCTCAAAGCTCTCAGAAGACGAAAGTCATACCATCAAAGCAATTTGCATTGTCCACAACGAGACCGCGACTGGAGTCACTAATGACATCTCTGCTGTCCGAACCCTCCTCGATCACTATAAGCATCCGGCTTTGCTGCTGGTGGACGGTGTTTCGTCCATATGTGCGCTTGATTTCCGAATGGATGAGTGGGGAGTGGACGTGGCCTTGACCGGCTCTCAGAAAGCCTTATCTCTTCCAACAGGACTTGGCATTATTTGCGCAAGTCCAAAAGCCTTGGAAGCTACAAAAACCTCAAAATCCCTCAAAGTCTTCTTTGATTGGAATGACTACCTCAAGTTTTACAAGCTCGGTACGTATTGGCCATACACACCTTCCATTCAGCTCCTCTACGGTCTCAAAGCTGCCCTTGAGCTTATCTTCGAGGAAGGGCTTGAGAATGTCATTGCTCGTCACGCTCGATTGGGAAAGGCCACCAGGCTAGCGGTGGAAGCGTGGGGGCTGAAAAACTGCACACAGAAGGAAGAGTGGATAAGTAACACAGTCACAGCAGTTGTTGTGCCTCCTCATATAGATAGCACAGAGATTGTGAAAAGGGCATGGAAGAGGTACAACCTAAGTCTTGGCCTTGGTCTAAACAAAGTGGCTGGAAAGGTTTTCAGAATTGGACACCTTGGAAACGTCAATGAGAAAGCTGCTGTAGCATGGGAAGCAGGAAAGCCACTGGTTATGGAAGAAGTCGAGGTTGCTCCACCGCAAAAACATGAAGTTCGTATCAAGATTCTCTTCACTTCTCTTTGTCACACTGATGTTTACTTCTGGGAAGCTAAGGGACAAACACCATTGTTTCCTCGTATCTTCGGTCATGAAGCTGGAGGGATTGTGGAGAGTGTTGGAGAAGGTGTGACTGATCTAGCACCAGGAGATCATGTATTACCAATCTTTACAGGAGAATGTGGTGATTGTCGTCATTGTCACTCTGAGGAATCAAACATGTGTGATCTTCTAAGGATCAATACAGAGCGAGGAGGGATGATACACGACGGTGAATCGAGGTTTTCTATCGATGGGAAACCGATTTATCATTTTCTTGGTACATCTACGTTTAGTGAGTACACTGTTGTTCACTCTGGTCAAGTTGCTAAGATCAATCCTGAAGCTCCTCTTGATAAAGTCTGCATTNNNNNNNNNNNNNNNNNNNNNNNNNNNNGAGCTACTTTGAATGTTGCTAAACCGAAAAAAGGACAAAGCGTTGCGATTTTCGGTCTTGGTGCTGTTGGTTTAGCTGCTGCTGAAGGTGCTAGAATCGCTGGTGCCGGTAGGATTATTGGTGTTGATCTTAACCCGAAGAGATTTGAAGAAGCTAAGAAATTCGGTGTGACCGAGTTTGTGAACCCGAAAGACCATGACAAGCCTGTACAACAGGTGATTGCTGAGATGACAGACGGTGGTGTGGACCGGAGTGTGGAGTGTACCGGAAGTGTTCAGGCTATGATTCAAGCATTTGAATGTGTTCACGACGGTTGGGGTGTTGCGGTGCTGGTTGGTGTGCCAAGCAAAGACGATGCCTTCAAGACGCATCCGATGAATTTGCTGAATGAGAGGACTCTCAAGGGTACTTTCTTTGGGAACTACAAACCAAAAACCGATATTCCCGGGGTTGTCGAAAAGTACATGAACAAGGAGCTGGAGGTTGAGAAATTCATCACTCACTCCGTGCCATTCTCGGAGATCAACAAGGCATTTGATTACATGTTGAAGGGAGAGGGTATCCGTTNNNNNNNNNNNNNNNNNNNNNNNNNNNNNNNNNNNNNNNNNNNNNNNNNNNNNNNNNCCCGCAGGCATCTTGGCCATTGGGACGGCCAATCCAGAGAACCATGTGCTCCAAGCCGAGTATCCTGATTACTACTTCCGCATCACCGACAGTGAACACATGACCGACCTTAAGGAGAAGTTCAAGCGCATGTGCGACAAGTCCATGATCCGTAAAAGGCACATGCACCTGACCGAAGAGTATCTCAAAGAGAACCCGAAAATGTGTGCTTACATGGCTCCTTCTCTTGACGCTCGTCAAGACATTGTGGTGGTTGAGGTTCCTAAGCTAGGAAAAGAAGCTGCGGTTAAAGCCATCAAGGAGTGGGGTCAACCCAAATCCAAGATCACTCACGTTGTCTTTTGCACCACCTCTGGTGTCGACATGCCTGGTGCCGACTACCAACTCACCAAGCTCCTCGGTCTCCGACCATCAGTCAAGCGACTCATGATGTACCAACAAGGTTGCTTCGCCGGTGGAACTGTCCTTCGTCTAGCCAAGGACCTCGCCGAGAACAACCGTGGCGCTCGTGTCCTCGTTGTCTGTTCAGAGATCACAGCGGTCACCTTCCGTGGACCTTCTGACACGCATCTCGACTCTCTTGTCGGACAGGCTCTCTTTAGCGACGGAGCCGCTGCTCTCATCGTCGGTTCGGACCCGGACACTTCCGTGGGAGAAAAGCCTATCTTTGAGATGGTGTCTGCTGCTCAAACCATCCTTCCAGACTCTGATGGAGCCATAGATGGACACTTGAGGGAGGTGGGTCTCACTTTCCATCTCCTGAAAGATGTTCCCGGGCTTATCTCAAAGAACATAGAGAAGAGCCTAGACGAAGCATTTAAACCGTTGGGAATAAGTGACTGGAACTCACTCTTCTGGATCGCTCACCCTGGTGGTCCGGCCATATTAGACCAAGTTGAGATCAAGTTAGGGCTTAAGGCNNNNNNNNNNNNNNNNNNNNNNNNNNNNNNNNNNNNNNNNNNNNNNNNNNNNNNNNNNNNNNNNNNNNNNNNNNNNNNNNNNNNNNNNNNNNNNNNNNNNNNNNNNNNNNNNNNNNNNNNNNNNNNNNNNNNNNNNNNNNNNNNNNNNNNNNNNNNNNNNNNNNNNNNNNNNNNNNNNNNNNNNTCGATACCTGTCCAAAACAGAACAACCCGCGAACGAACGATCATCACTCTCGGCTGGCCGGTTTCTTAGTTGATCCCGAGCTTGCCGATTCCGTGGTTCCGCGTACTTGTCC----TCAT--------------------GGGTCATTTGCGTAGCTCCCGGATATCACAAAACCCCGGCACGAAAAGTGTCAAGGAACATGCAATAAAACAGCCTGCTTTAGCTTCCCCGGAGACGGTGTGTGCGCGAAAGCTGTGCTGCAA-TATAAA-GTCTATAACGACTCTCGGCAACGGATATCTCGGCTCTCGCATCGATGAAGAACGTAGCGAAATGCGATACTTGGTGTGAATTGCAGAATCCCGTGAACCATCGAGTCTTTGAACGCAAGTTGCGCCCCAAGCCTTCTGGCTGAGGGCACGTCTGCCTGGGTGTCACAAATCGTCGTCCCC---ATCCTTTGCGGATACCGGACGGAAGCTGGTCTCCCGTGTGTTACCGCACGCGGTTGGCCTAAATCTGAGCTGAGGACGCCTTGGAGCGTCTCGACATGCGGTGGTGAAA---C-AAAGCCTCGTCATTTTGTCGGTCGCTCCTGTCCAAATGCTCTC-GATGACCCAAAGTCTTTAACGACTTAATTGGATTGAGCCTTGGTATGGAAACCTACTAAGTGATAACTTTCAAATTCAGAGAAACCCTGGAATTAACAATGGGCAATCCTGAGCCAAATCCTGGTTTACGCGAACAAACCAGAGTTTAGAAAGCGAGAAAAGAGGGATAGGTGCAGAGACTCAATGGAAGCTGTTCTAACAAATGGAGTTCACTACCTTGTATTGATCAAATGATTCACTTCATAGTCTGATAGATCCTTGGTGGAACTTATTAATCGGACGAGAATAAAGATAGAGTCCCATTCTACATGTCAATACTGACAACAATGAAATTTATAGTAAGATGAACTCTACTCCCCCAAAAAGTCTGTTTGACACCTTACCC-TTTTTTTTT-----A-TTATTCAAAAATTTATTATCTTTTTTCAGTCATCCTACGCTTTTACAAACTATAATTTCTTTTCTT-------ATTAT------ATACAA-----GTCTTGT------GGGATATATCATACACGTACAAATGATAAATAAA------------TATAGATTTGAATTATTTAGAATCTATATCATT------TTTGATTTT-AAAATTTAGAAAGTCTTCTTTTCGAAGATCAAAGAAATTCCCGGTCCAAAACTTTTCTCATTTACTACTTTTGCGTTTCTTTTAATTGAC---------ATAGACCTAAGTCCTCTAGTAAAATG-------AGGATGATACTTCGGTAATGGCCGGGATAGCTCAGTTGG
Arabis_nova_subsp_iberica_[ARAB_IVB]           NNNNNNNNNNNNNNNNNNNNNNNNGGGACACCTTTTCTGTTTCCCACCACAGGGACCGGTGCTTGGGAGAGTGCCTTGACCAACACGCTATCTCCTGGAGACAGAATCGTTTCCTTTCTGATAGGACAGTTTAGCTTGCTTTGGATTGATCAGCAGAAAAGGCTCAATTTCAATGTTGATGTTGTTGAGAGTGACTGGGGACAAGGTGCTAATCTCCAAGTCTTAGCCTCAAAGCTCTCAGAAGACGAAAGTCATACCATCAAAGCAATTTGCATTGTCCACAACGAGACCGCGACTGGAGTCACTAATGACATCTCTGCTGTCCGAACCCTCCTCGATCACTATAAGCATCCGGCTTTGCTGCTGGTGGACGGTGTTTCGTCCATATGTGCGCTTGATTTCCGAATGGATGAGTGGGGAGTGGACGTGGCCTTGACCGGCTCTCAGAAAGCCTTATCTCTTCCAACAGGACTTGGCATTATTTGCGCAAGTCCAAAAGCCTTGGAAGCTACAAAAACCTCAAAATCCCTCAAAGTCTTCTTTGATTGGAATGACTACCTCAAGTTTTACAAGCTCGGTACGTATTGGCCATACACACCTTCCATTCAGCTCCTCTACGGTCTCAAAGCTGCCCTTGAGCTTATCTTCGAGGAAGGGCTTGAGAATGTCATTGCTCGTCACGCTCGATTGGGAAAGGCCACCAGGCTAGCGGTGGAAGCGTGGGGGCTGAAAAACTGCACACAGAAGGAAGAGTGGATAAGTAACACAGTCACAGCAGTTGTTGTGCCTCCTCATATAGATAGCACAGAGATTGTGAAAAGGGCATGGAAGAGGTACAACCTAAGTCTTGGCCTTGGTCTAAACAAAGTGGCTGGAAAGGTTTTCAGAATTGGACACCTTGGAAACGTCAATGAGNNNNNNNNNNNNNNNNNNNNNNNNNNNNNNNNNNNNNNNNNNNNNNNNNNNNNNNNNNNNNNNNNNNNNNNNNNNNNNNNNNNNNNNNNNNNNNNNNNNNNNNNNNNNNNNNNNNNNNNNNNNNNNNNNNNNNNNNNNNNNNNNNNNNNNNNNNNNNNNNNNNNNNNNNNNNNNNNNNNNNNNNNNNNNNNNNNNNNNNNNNNNNNNNNNNNNNNNNNNNNNNNNNNNNNNNNNNNNNNNNNNNNNNNAATCTTTACAGGAGAATGTGGTGATTGTCGTCATTGTCACTCTGAAGAATCAAACATGTGTGATCTTCTAAGGATCAATACAGAGCGAGGAGGGATGATACACGACGGTGAATCGAGGTTTTCTATCGATGGGAAACCGATTTATCATTTTCTTGGTACATCTACGTTTAGTGAGTACACTGTTGTTCACTCTGGTCAAGTTGCTAAGATCAATCCTGAAGCTCCTCTTGATAAAGTCTGCATTGTTAGTTGTGGTTTATCTACTGGGTTAGGAGCTACTTTGAATGTTGCTAAACCGAAAAAGGGTCAAAGCGTTGCGATTTTTGGACTTGGTGCTGTTGGTTTAGCTGCTGCTGAAGGTGCTAGAATCGCTGGTGCCGGTAGGATTATTGGTGTTGATCTTAACCCGAAGAGATTCGAAGAAGCTAAGAAATTCGGTGTGACCGAATTTGTGAACCCGAAAGACCATGACAAACCTGTTCAACAGGTGATTGCTGAGATGACAGACGGTGGAGTAGACCGGAGTGTGGAGTGTACTGGAAGTGTTCAGGCTATGATTCAAGCATTTGAATGTGTTCACGACGGTTGGGGTGTTGCGGTGTTGGTTGGTGTGCCGAGCAAAGACGATGCATTCAAGACTCATCCGATGAATTTGCTGAATGAGAGGACTCTCAAGGGTACTTTCTTTGGGAACTACAAACCAAAAACTGATATTCCCGGGGTTGTCGAAAAGTACATGAACAAGGAGCTGGAGGTTGAGAAATTCATCACTCACNNNNNNNNNNNNNNNNNNNNNNNNNNNNNNNNNNNNNNNNNNNNNNNNNNNNNNNNNNNNNNNNNNNNNNNNNNNNNNNNNNNNNNNNNNNNNNNNNNNNNNNNNNNNNNNNNNNNNNNNNCCCGCAGGCATCTTGGCCATTGGGACGGCCAATCCAGAGAACCATGTGCTCCAAGCCGAGTATCCTGACTACTACTTCCGCATCACCGACAGTGAACACATGACCGACCTTAAGGAGAAGTTCAAGCGCATGTGCGACAAGTCCATGATCCGTAAAAGGCACATGCACCTGACCGAAGAGTATCTCAAAGAGAACCCGAAAATGTGTGCTTACATGGCTCCTTCTCTTGACGCTCGTCAAGATATTGTGGTGGTTGAGGTTCCTAAGCTAGGAAAAGAAGCTGCGGTTAAAGCCATCAAGGAGTGGGGTCAACCCAAATCCAAGATCACTCACGTTGTCTTTTGCACCACCTCTGGTGTCGACATGCCTGGTGCCGACTACCAACTCACCAAGCTCCTCGGTCTCCGACCATCAGTCAAGCGACTCATGATGTACCAACAAGGTTGCTTCGCCGGTGGAACTGTCCTTCGTCTAGCCAAGGACCTCGCCGAGAACAACCGTGGCGCTCGTGTCCTCGTTGTCTGTTCAGAGATCACAGCGGTCACCTTCCGTGGACCTTCTGACACGCATCTCGACTCTCTTGTCGGACAGGCTCTCTTTAGTGACGGAGCCGCTGCTCTCATCGTCGGTTCGGACCCGGACACTTCCGTGGGAGAAAAGCCTATCTTTGAGATGGTGTCTGCTGCTCAAACCATCCTTCCAGACTCTGATGGAGCCATAGATGGACACTTGAGGGAGGTGGGTCTCACTTTCCATCTCCTGAAAGATGTTCCCGGGCTTATCTCAAAGAACATAGAGAAGAGCCTAGACGAAGCATTTAAACCGTTGGGAATAAGTGACTGGAACTCACTCTTCTGGATCGCTCACCCTGGTGGTCCGGCCATATTAGACCAAGTTGAGATCAAGTTAGGGCTTAAGGCAGAGAAGATGAGAGCAACTCGTCACGTGTTGAGCGAGTATGGAAACATGTCAAGCGCGTGTGTTCTCTTTATTCTTGATGAGATGAGGAAGAAGTCGGCGAAAGATGGTGCAGCCACGACAGGNNNNNNNNNNNNNNNNNNNNNNNNNNNNNNNNNNNNNNNNNNNNNNNNNNNNNNNNNNNNNTCGATACCTGTCCAAAACAGAACAACCCGCGAACGAACGATCATCACTCTCGGTTGGCCGGTTTCTTAGTTGATCCCGAGCTTGCCGATTCCGTGGTTCCGCGTACTTGTCC----TCAT--------------------GGGTCATTTGCGTAGCTCCCGGATATCACAAAACCCCGGCACGAAAAGTGTCAAAGAACATGCAATAAAACAGCCTGCTTTAGCTGCCCCGGAGACGGTGTGTGCGCGAAAGCTGTGCTGCAA-TATAAA-GTCTATAACGACTCTCGGCAACGGATATCTCGGCTCTCGCATCGATGAAGAACGTAGCGAAATGCGATACTTGGTGTGAATTGCAGAATCCCGTGAACCATCGAGTCTTTGAACGCAAGTTGCGCCCCAAGCCTTCTGGCTGAGGGCACGTCTGCCTGGGTGTCACAAATCGTCGTCCCC---ATCCTTTGCGGATACCGGACGGAAGCTGGTCTCCCGTGTGTTACCGCACGCGGTTGGCCTAAATCTGAGCTGAGGACGCCTTGGAGCGTCTCGACATGCGGTGGTGAAA---C-AAAGCCTCGTCATTTTGTCGGTCGCTCCAGTCCAAATGCTCTC-GATGACCCAAAGTCNNNNNNGACTTAATTGGATTGAGCCTTGGTATGGAAACCTACTAAGTGATAACTTTCAAATTCAGAGAAACCCTGGAATTAACAATGGGCAATCCTGAGCCAAATCCTGGTTTACGCGAACAAACCAGAGTTTAGAAAGCGAGAAAAGAGGGATAGGTGCAGAGACTCAATGGAAGCTGTTCTAACAAATGGAGTTCACTACCTTGTATTGATCAAATGATTCACTTCATAGTCTGATAGATCCTTGGTGGAACTTATTAATCGGACGAGAATAAAGATAGAGTCCCATTCTACATGTCAATACTGACAACAATGAAATTTATAGTAAGATGAACTCTACTCCCCCAAAAAGTCTGTTTGACACCTTACCC-TTTTTTTTT-----A-TTATTCAAAAATTTATTATCTTTTTTCAGTCATCCTCCGCTTTTACAAACTATAATTTCTTTTCTT-------ATTAT------ATACAA-----GTCTTGT------GGGATATATCATACACGTACAAATGATAAATAAA------------TATAGATTTAAATTATTTAGAATCTATATCATT------TTTTATTTT-AAAATTTAGAAAGTCTTCCTTTCGAAGATCAAAGAAATTCCCGGTCCAAAACTTTTCTCATTTACTACTTTTGCGTTTCTTTTAATTGAC---------ATAGACCTAAGTCATCTAGTAAAATG-------AGGATGATACTNNNNNNNNNNNNNNNNNNNNNNNNNNNN
Arabis_alpina_EU_[ARAB_IVA]                    AAGAAGATATTTAAGACAACATCTGGGACACCTTTTCTGTTTCCCACCACAGGGACCGGTGCTTGGGAGAGTGCCTTGACCAACACGCTATCTCCTGGAGACAGAATCGTTTCCTTTCTGATAGGACAGTTTAGCTTGCTTTGGATTGATCAGCAGAAAAGGCTCAATTTCAATGTTGATGTTGTTGAGAGTGACTGGGGACAAGGTGCTAATCTCCAAGTCTTAGCCTCAAAGCTCTCAGAAGACGAAAGTCATACCATCAAAGCAATTTGCATTGTCCACAACGAGACCGCGACTGGAGTCACTAATGACATCTCTGCTGTCCGAACCCTCCTCGATCACTACAAGCACCCGGCTTTGCTGCTGGTGGACGGTGTTTCGTCCATATGTGCGCTTGATTTCCGAATGGATGAGTGGGGAGTGGACGTGGCCTTGACCGGCTCTCAGAAAGCCTTATCTCTTCCAACAGGACTTGGCATTATTTGCGCAAGTCCAAAAGCCTTGGAAGCTACAAAAACCTCAAAATCCCTCAAAGTCTTCTTTGATTGGAATGACTACCTCAAGACTTACAAGCTCGGTACGTATTGGCCATACACACCTTCCATTCAGCTCCTCTACGGTCTCAAAGCTGCCCTTGAGCTTATCTTCGAGGAAGGGCTTGAGAATGTCATTGCTCGTCACGCTCGATTGGGAAAGGCCACCAGGCTAGCGGTGGAAGCGTGGGGGCTGAAAAACTGTACACAGAAGGAAGAGTGGATAAGTAACACAGTCACAGCAGTTGTTGTGCCTCCTCATATAGATAGCACAGAGATTGTGAAAAGGGCATGGAAGAGGTACAACCTAAGTCTTGGCCTTGGTCTAAACAAAGTGGCTGGAAAGGTTTTCAGAATTGGACACCTTGGAAACGTCAATGAGAAAGCTGCTGTAGCATGGGAAGCAGGAAAGCCACTGGTTATGGAAGAAGTCGAGGTTGCTCCACCTCAAAAACATGAAGTTCGTATCAAGATTCTCTTCACTTCTCTTTGTCACACCGATGTTTACTTCTGGGAAGCTAAGGGACAAACACCATTGTTTCCTCGTATCTTCGGTCATGAAGCTGGAGGTATTGTGGAGAGTATTGGAGAAGGAGTGACTGATCTAGCACCAGGAGATCATGTATTACCAATCTTTACAGGAGAATGTGGTGATTGTCGTCATTGTCACTCTGAGGAATCAAACATGTGTGATCTTCTAAGGATCAATACAGAACGAGGAGGGATGATACACGACGGTGAATCGAGGTTTTCTATCGATGGGAAACCGATTTATCATTTTGTTGGTACATCTACGTTTAGTGAATACACTGTTGTTCACTCTGGTCAAGTTGCTAAGATCAATCCTGAAGCTCCTCTTGATAAAGTCTGCATTNNNNNNNNNNNNNNNNNNNNNNNNNNNNGAGCTACTTTGAATGTTGCTAAACCGAAAAAAGGACAAAGCGTTGCGATTTTTGGACTTGGTGCTGTTGGTTTAGCTGCTGCTGAAGGTGCTAGAATGGCTGGTGCCGGTAGGATTATTGGTGTTGATCTTAACCCGAAGAGATTCGAAGAAGCTAAGAAATTCGGTGTGACCGAGTTTGTGAACCCGAAAGACCATGACAAGCCTGTACAACAGGTGATTGCTGAGATGACAGACGGTGGTGTGGACCGGAGTGTGGAGTGTACCGGAAGTGTTCAGGCTATGATTCAAGCATTTGAATGTGTTCACGACGGTTGGGGTGTTGCGGTGCTGGTTGGTGTGCCGAGCAAAGACGATGCATTCAAGACTCATCCGATGAATTTTCTGAATGAGAGGACTCTCAAGGGTACTTTCTTTGGGAACTACAAACCAAAAACCGATATTCCCGGGGTTGTCGAACAGTACATGAACAAGGAGCTGGAGGTTGAGAAATTCATCACTCACACCGTGCCATTCTCGGAGATCAACAAGGCATTTGATTACATGTTGAAGGGAGAGGGTATCCGTTATGGGTGCAAGATCTTTAGATCTAGATGAGATCAGAAAGGCACAGAGAGCTGATGGACCCGCAGGCATCTTGGCCATTGGGACGGCCAACCCAGAGAACCATGTGCTCCAAGCCGAGTATCCTGACTACTACTTCCGCATCACCGACAGTGAACACATGACCGACCTTAAGGAGAAGTTCAAGCGCATGTGCGACAAGTCCATGATCCGTAAAAGGCACATGCACCTGACCGAAGAGTATCTCAAAGAGAACCCGAAAATGTGTGCTTACATGGCTCCTTCTCTTGACGCCCGTCAAGACATTGTGGTGGTTGAGGTTCCTAAGCTAGGAAAAGAAGCTGCGGTTAAAGCCATCAAGGAGTGGGGTCAACCCAAATCCAAGATCACTCACGTTGTCTTTTGCACCACCTCTGGTGTCGACATGCCTGGTGCCGACTACCAACTCACCAAGCTCCTCGGTCTCCGACCATCAGTCAAGCGACTCATGATGTACCAACAAGGTTGCTTCGCCGGTGGAACTGTCCTCCGTCTAGCCAAGGACCTCGCCGAGAACAACCGTGGCGCTCGTGTCCTCGTTGTCTGTTCAGAGATCACAGCGGTCACCTTCCGTGGACCTTCTGACACGCATCTCGACTCTCTTGTCGGACAGGCTCTCTTTAGTGACGGAGCCGCTGCTCTCATCGTCGGTTCGGACCCGGACACTTCCGTGGGAGAAAAGCCTATCTTTGAGATGGTGTCTGCTGCTCAAACCATCCTTCCAGACTCTGATGGAGCCATAGATGGACACTTGAGGGAGGTTGGTCTCACTTTCCATCTCCTGAAAGATGTTCCCGGGCTTATCTCAAAGAACATAGAGAAGAGCCTAGACGAAGCGTTTAAACCGTTGGGAATAAGTGACTGGAACTCACTCTTCTGGATCGCTCACCCTGGTGGTCCGGCCATATTAGACCAAGTTGAGATCAAGTTAGGGCTTAAGGCAGAGAAGATGAGAGCAACTCGTCACGTGTTGAGCGAGTATGGAAACATGTCAAGCGCGTGTGTTCTCTTTATTCTTGATGAGATGAGGAAGAAGTCGGCGAAAGATGGTGCAGCCACGACAGGTGAAGGGTTGGAGTGGGGAGTCTTGTTTGGATTCGGACCAGGCCTCACTGTTGAGACAGTTTCGATACCTGTCCAAAACAGAACAACCCGCGAACGAACGATCATCACTCTCGGTTGGCCGGTTTCTTAGTTGATCCCGAGCCTGCCGATTCCGTGGTTCCGCGTACTTGTCC----TCAT--------------------GGGTCATTTGCGTAGCTCCTGGATATCACAAAACCCCGGCACGAAAAGTGTCAAGGAACATGCAATAAAACAGCCTGCTTTTGCTGCCCCGGAAACGGCGTGTGCGCTTAAGCTGTGCTGCAA-TATAAA-GTCTATAACGACTCTCGGCAACGGATATCTCGGCTCTCGCATCGATGAAGAACGTAGCGAAATGCGATACTTGGTGTGAATTGCAGAATCCCGTGAACCATCGAGTCTTTGAACGCAAGTTGCGCCCCAAGCCTTCTGGCTGAGGGCACGTCTGCCTGGGTGTCACAAATCGTCGTCCCC---ATCCTTTGCGGATACCGGACGGAAGCTGGTCTCCCGTGTGTTACCGCACGCGGTTGGCCTAAATCTGAGCTGAGGACGCCTTGGAGCGTCTCGACATGCGGTGGTGAAA---C-AAAGCCTCGTCATTTTGTCGGTCGCTCCTGTCCAAATGCTCTC-GATGACCCAAAGTCTTTAACGACTTAATTGGATTGAGCCTTGGTATGGAAACCTACTAAGTGATAACTTTCAAATTCAGAGAAACCCTGGAATTAACAATGGGCAATCCTGAGCCAAATCCTGGTTTACGCGAACAAACCAGAGTTTAGAAAGCGAGAAAAGAGGGATAGGTGCAGAGACTCAATGGAAGCTGTTCTAACAAATGGAGTTCACTACCTTGTATTGATCAAATGATTCACTTCATAGTCTGATAGATCCTTGGTGGAACTTATTAATCGGACGAGAATAAAGATAGAGTCCCATTCTACATGTCAATACTGACAACAATGAAATTTATAGTAAGATGAACTCTACTCCCCCAAAAAGTCTGTTTGACACCTTACCC-TTTTTTTTTT----A-TTATTCAAAAATTTATTATCTTTTTTCAGTCATCCTACGCTTTTACAAACTATAATTTCTTTTCTT-------ATTAT------ATACAA-----GTCTTGT------GGGATATATCATACACGTACAAATGATAAATAAA------------TATAGATTTGAATTATTTAGAATCTATATCATT------TTTTATTTT-AAAATTTAGAAAGTCTTCTTTTCGAAGATCAAAGAAATTCCCGGTCCAAAACTTTTCTCATTTACTACTTTTGCGTTTCTTTTAATTGAC---------ATAGACCTAAGTCATCTAGTAAAATG-------AGGATGATACTTCGGTAATGGCCGGGATAGCTCAGTTGG
Arabis_alpina_AF_[ARAB_IVA]                    AAGAAGATATTTAAGACAACATCAGGGACACCTTTTCTGTTTCCCACCACAGGGACCGGTGCTTGGGAGAGTGCCTTGACCAACACGCTATCTCCTGGAGACAGAATCGTTTCCTTTCTGATAGGACAGTTTAGCTTTCTTTGGATTGATCAGCAGAAAAGGCTCAATTTCAATGTTGATGTTGTTGAGAGTGACTGGGGACAAGGTGCTAATCTCCAAGTCTTAGCCTCAAAGCTTTCCGAAGACGAAAGTCATACCATCAAAGCAATTTGCATTGTCCACAACGAGACCGCGACTGGAGTCACTAATGACATCTCTGCTGTCCGAACCCTCCTCGATCACTATAAGCATCCGGCTTTGCTGCTGGTGGACGGTGTTTCGTCCATATGTGCGCTTGATTTCCGAATGGATGAGTGGGGAGTGGACGTGGCCTTGACCGGCTCTCAGAAAGCCTTATCTCTTCCAACAGGACTTGGCATTATTTGCGCAAGTCCAAAAGCCTTGGAAGCTACAAAAACCTCAAAATCCCTCAAAGTCTTCTTTGATTGGAATGACTACCTCAAGTTTTACAAGCTCGGTACGTATTGGCCATACACACCTTCCATTCAGCTCCTCTACGGTCTCAAAGCTGCCCTTGAGCTTATCTTTGAGGAAGGGCTTGAGAATGTCATTGCTCGTCACGCTCGATTGGGAAAGGCCACCAGGCTAGCGGTGGAAGCGTGGGGGCTGAAAAACTGCACACAGAAGGAAGAGTGGATAAGTAACACAGTCACAGCAGTTGTTGTGCCTCCTCATATAGATAGCACAGAGATTGTGAAAAGGGCATGGAAGAGGTACAACCTAAGTCTTGGCCTTGGTCTAAACAAAGTGGCTGGAAAGGTTTTCAGAATTGGACACCTTGGAAACGTCAATGAGAAAGCTGCTGTAGCATGGGAAGCAGGAAAGCCACTGGTTATGGAAGAAGTCGAGGTTGCTCCACCTAAAAAACATGAAGTTCGTATCAAGATTCTCTTCACTTCTCTTTGTCACACCGATGTTTACTTCTGGGAAGCTAAGGGACAAACACCATTGTTTCCTCGTATCTTCGGTCATGAAGCTGGAGGTATTGTGGAGAGTGTTGGAGAAGGTGTGACTGATNNNNNNNNNNNNNNNNNNNNNNNNNNNNNNNNNNNNNNNNNNNNNNNNNNNNNNNNNNNNNNNNNNNNNNNNNNNNNNNNNNNNNNNNNNNNNNNNNNNNNNNNNNNTGAGAGAGGAGGGATGATACACGATGGTGAATCGAGGTTTTCTATCGATGGGAAACCGATTTATCATTTTGTTGGTACATCTACGTTTAGTGAATACACTGTTGTTCACTCTGGTCAAGTTGCTAAGATCAATCCTGAAGCTCCTCTTGATAAAGTCTGCATTGTTAGTTGTGGTTTATCTACTGGGTTAGGAGCTACTTTGAATGTTGCTAAACCGAAAAAGGGTCAAAGCGTTGCGATTTTTGGGCTTGGTGCTGTTGGTTTAGCTGCTGCTGAAGGTGCTAGAATCGCTGGTGCCGGTAGGATTATTGGTGTTGATCTTAACCCGAAGAGATTTGAAGAAGCTAAGAAATTCGGTGTGACCGAGTTTGTGAACCCGAAAGACCATGAGAAACCTGTTCAACAGGTGATTGCTGAGATGACAGACGGTGGTGTGGACCGGAGTGTGGAGTGTACCGGAAGTGTTCAGGCTATGATTCAAGCATTTGAATGTGTTCACGACGGTTGGGGTGTTGCGGTGCTGGTTGGTGTGCCGAGCAAAGACGATGCATTCAAGACTCATCCGATGAATTTGCTGAATGAGAGGACTCTCAAGGGTACTTTCTTTGGGAACTACAAACCAAAAACCGATATTCCCGGGGTTGTCGAACAGTACATGAACAAGAAGCTGGAGGTTGAGAAATTCACCACTCACACCGTGCCATTCTCGGAGATCAACAAGGCATTTGATTACATGTTGAAGGGAGAGGGTATCCGTTATGGGTGCAAGATCTTTAGATCTAGATGAGATCAGAAAGGCACAGAGAGCTGATGGACCCGCAGGCATCTTGGCCATTGGGACGGCCAATCCAGAGAACCATGTGCTCCAAGCCGAGTATCCTGACTACTACTTCCGCATCACCGACAGTGAACACATGACCGACCTTAAGGAGAAGTTCAAGCGCATGTGCGACAAGTCCATGATCCGTAAAAGGCACATGCACCTGACCGAAGAGTATCTCAAAGAGAACCCGAAAATGTGTGCTTACATGGCTCCTTCTCTTGACGCTCGTCAAGACATTGTGGTGGTCGAGGTTCCTAAGCTAGGAAAAGAAGCTGCGGTTAAAGCCATCAAGGAGTGGCGTCAACCCAAATCCAAGATCACTCACGTTGTCTTTTGCACCACCTCTGGTGTCGACATGCCTGGTGCCGACTACCAACTCACCAAGCTCCTCGGTCTCCGACCATCAGTCAAGCGACTCATGATGTACCAACAAGGTTGCTTCGCCGGTGGAACTGTCCTCCGTCTAGCCAAGGACCTCGCCGAGAACAACCGTGGCGCTCGTGTCCTCGTTGTCTGTTCAGAGATCACAGCGGTCACCTTCCGTGGACCTTCTGACACGCATCTCGACTCTCTTGTCGGACAGGCTCTCTTTAGTGACGGAGCCGCTGCTCTCATCGTCGGTTCGGACCCGGACACTTCCGTGGGAGAAAAGCCTATCTTTGAGATGGTGTCTGCTGCTCAAACCATCCTTCCAGACTCTGATGGAGCCATAGATGGACACTTGAGGGAGGTTGGTCTCACTTTCCATCTCCTGAAAGATGTTCCCGGGCTTATCTCAAAGAACATAGAGAAGAGCCTAGACGAAGCGTTTAAACCGTTGGGAATAAGTGACTGGAACTCACTCTTCTGGATCGCTCACCCTGGTGGTCCGGCCATATTAGACCAAGTTGAGATCAAGTTAGGGCTTAAGGCAGAGAAGATGAGAGCAACTCGTCACGTGTTGAGCGAGTATGGAAACATGTCAAGCGCGTGTGTTCTTTTTATTCTTGATGAGATGAGGAAGAAGTCGGCGAAAGATGGTGCAGCCACGACAGGTGAAGGGTTGGAGTGGGGAGTCTTGTTTGGATTCGGACCAGGCCTCACTGTTGAGACAGTTTCGATACCTGTCCAAAACAGAACAACCCGCGAACGAACGATCATCACTCTCGGTTGGCCGGTTTCTTAGTTGATCCCGAGCCTGCCGATTCCGTGGTTCCGCGTACTTGTCC----TCAT--------------------GGGTCATTTGCGTAGCTCCCGGATATCACAAAACCCCGGCACGAAAAGTGTCAAGGAACATGCAATAAAACAGCCTGCTTTAGCTGCCCCGGAGACGGCGTGTGCGCTTAAGCTGTGCTGCAA-TATAAA-GTCTATAACGACTCTCGGCAACGGATATCTCGGCTCTCGCATCGATGAAGAACGTAGCGAAATGCGATACTTGGTGTGAATTGCAGAATCCCGTGAACCATCGAGTCTTTGAACGCAAGTTGCGCCCCAAGCCTTCTGGCTGAGGGCACGTCTGCCTGGGTGTCACAAATCGTCGTCCCC---ATCCTTTGCGGATACCGGACGGAAGCTGGTCTCCCGTGTGTTACCGCACGCGGTTGGCCTAAATCTGAGCTGAGGACGCGTTGGAGCGTCTCGACATGCGGTGGTGAAA---C-AAAGCCTCGTCATTTTGTCGGTCGCTCCTGTCCAAATGCTCTC-GATGACCCAAAGTCTTTAACGACTTAATTGGATTGAGCCTTGGTATGGAAACCTACTAAGTGATAACTTTCAAATTCAGAGAAACCCTGGAATTAACAGTGGGCAATCCTGAGCCAAATCCTGGTTTACGCGAACAAACCAGAGTTTAGAAAGCGAGAAAAGAGGGATAGGTGCAGAGACTCAATGGAAGCTGTTCTAACAAATGGAGTTCACTACCTTGTATTGATCAAATGATTCACTTCATAGTCTGATAGTTCCTTGGTGGAACTTATTAATCGGACGAGAATAAAGATAGAGTCCCATTCTACATGTCAATACTGACAACAATGAAATTTATAGTAAGATGAACTCTACTCCCCCAAAAAGTCTGTTTGACACCTTACCCCTTTTTTTTTTT---A-TTATTCAAAAATTTATTATCTTTTTTCAGTCATCCTACGCTTTTACAAACTATAATTTCTTTTCTT-------ATTAT------ATACAA-----GTCTTGT------GGGATATATCATACACGTACAAATGATAAATAAA------------TATAGATTTGAATTATTTAGAATCTATATCATT------TTTTATTTT-AAAATTTAGAAAGTCTTCTTTTCGACGATCAAAGAAATTCCCGGTCCAAAACTTTTCTCATTTACTACTTTTGCGTTTCTTTTAATTGAC---------ATAGACCTAAGTCATCTAGTAAAATG-------AGGATGATACTTCGGTAATGGCCGGGATAGCTCAGTTGG
Arabis_purpurea_[ARAB_IVA]                     AAGAAGATATTTAAGACAACATCTGGGACACCTTTTCTGTTTCCCACCACAGGGACCGGTGCTTGGGAGAGTGCCTTGACCAACACGCTATCTCCTGGAGACAGAATCGTTTCCTTTCTTATAGGACAGTTTAGCTTGCTTTGGATTGATCAGCAGAAAAGGCTCAATTTCAATGTTGATGTTGTTGAGAGTGACTGGGGACAAGGTGCTAATCTCCAAGTCTTAGCCTCAAAGCTCTCAGAAGACGAAAGTCATACCATCAAAGCAATTTGCATTGTCCACAACGAGACCGCGACTGGAGTCACTAATGACGTCTCTGCTGTCCGAACCCTCCTCGATCACTACAAGCACCCGGCTTTGCTGCTGGTGGACGGTGTTTCGTCCATATGTGCGCTTGATTTCCGAATGGATGAGTGGGGAGTGGACGTGGCCTTGACCGGCTCTCAGAAAGCCTTATCTCTTCCAACAGGACTTGGCATTATTTGCGCAAGTCCAAAAGCCTTGGAAGCTACAAAAACCTCGAAATCCCTCAAAGTCTTCTTTGATTGGAATGACTACCTCAAGACTTACAAGCTCGGTACGTATTGGCCATACACACCTTCCATTCAGCTCCTCTACGGTCTCAAAGCTGCCCTTGAGCTTATCTTCGAGGAAGGGCTTGAGAATGTCATTGCTCGTCACGCTCGATTGGGAAAGGCCACCAGGCTAGCGGTGGAAGCGTGGGGGCTGAAAAACTGCACACAGAAGGAAGAGTGGATAAGTAACACAGTCACAGCAGTTGTTGTGCCTCCTCATATAGATAGCACAGAGATTGTGAAAAGGGCATGGAAGAGGTACAACCTAAGTCTTGGCCTTGGTCTAAACAAAGTGGCTGGAAAGGTTTTCAGAATTGGACACCTTGGAAACGTCAATGAGAAAGCTGCTGTAGCATGGGAAGCAGGAAAGCCACTGGTTATGGAAGAAGTCGAGGTTGCTCCACCGCAAAAACATGAAGTTCGTATCAAGATTCTCTTCACTTCTCTTTGTCACACCGATGTTTACTTCTGGGAAGCTAAGGGACAAACACCATTGTTTCCTCGTATCTTCGGTCATGAAGCTGGAGGGATTGTGGAGAGTGTTGGAGAAGGTGTGACTGATCTAGCACCAGGAGATCATGTATTACCAATCTTTACAGGAGAATGTGGTGATTGTCGTCATTGTCACTCTGAAGAATCAAACATGTGTGATCTTCTAAGGATCAATACAGAACGAGGAGGGATGATACACGACGGTGAATCGAGGTTTTCTATCGATGGGAAACCGATTTATCATTTTGTTGGTACATCTACGTTTAGTGAATACACTGTTGTTCACTCTGGTCAAGTTGCTAAGATCAATCCTGAAGCTCCTCTTGATAAAGTCTGCATTGTTAGTTGTGGTTTATCTACTGGGTTAGGAGCTACTTTGAATGTTGCTAAACCGAAAAAAGGACAAAGCGTTGCAATTTTTGGACTTGGTGCTGTTGGTTTAGCTGCTGCTGAAGGTGCTAGAATCGCTGGTGCGGGTAGGATTATTGGTGTTGATCTTAACCCGAAGAGATTTGAAGAAGCTAAGAAATTCGGTGTGACCGAGTTTGTGAACCCGAAAGACCATGAGAAACCTGTTCAACAGGTGATTGCTGAGATGACAGACGGTGGTGTGGACCGGAGTGTGGAGTGTACCGGAAGTGTTCAGGCTATGATTCAAGCATTTGAATGTGTTCACGACGGTTGGGGTGTTGCGGTGTTGGTTGGTGTGCCGAGCAAAGACGATGCATTCAAGACTCATCCGATGAATTTGCTGAATGAGAGGACTCTCAAGGGTACTTTCTTTGGGAACTACAAACCGAAAACTGATATTCCCGGGGTTGTGGAAAAGTACATGAACAAGGAGCTGGAGGTTGAGAAATTCATCACTCACACCGTGCCATTCTCGGAGATCAACAAGGCGTTTGATTACATGTTGAAGGGAGAGGGTATCCGTTATGGGTGCAAGATCTTTAGATCTAGATGAGATCAGAAAGGCACAGAGAGCTGATGGACCCGCAGGCATCTTGGCCATTGGGACGGCCAATCCAGAGAACCATGTGCTCCAAGCCGAGTATCCTGACTACTACTTCCGCATCACCGACAGTGAACACATGACCGACCTTAAGGAGAAGTTCAAGCGCATGTGCGACAAGTCCATGATCCGTAAAAGGCACATGCACCTGACCGAAGAGTATCTCAAAGAGAACCCGAAAATGTGTGCTTACATGGCTCCTTCTCTTGACGCTCGTCAAGACATTGTGGTGGTTGAGGTTCCTAAGCTAGGAAAAGAAGCTGCGGTTAAAGCCATCAAGGAGTGGGGTCAACCCAAATCCAAGATCACTCACGTTGTCTTTTGCACCACCTCTGGTGTCGACATGCCTGGTGCCGACTACCAACTCACCAAGCTCCTCGGTCTCCGACCATCAGTCAAGCGACTCATGATGTACCAACAAGGTTGCTTCGCCGGTGGAACTGTCCTCCGTCTAGCCAAGGACCTCGCCGAGAACAACCGTGGCGCTCGTGTCCTCGTTGTCTGTTCAGAGATCACAGCGGTCACCTTCCGTGGACCTTCTGACACGCATCTCGACTCTCTTGTCGGACAGGCTCTCTTTAGTGACGGAGCCGCTGCCCTCATCGTCGGTTCGGACCCGGACACTTCCGTGGGAGAAAAGCCTATCTTTGAGATGGTGTCTGCTGCTCAAACCATCCTTCCAGACTCTGATGGAGCCATAGATGGACACTTGAGGGAGGTTGGTCTCACTTTCCATCTCCTGAAAGATGTTCCCGGGCTTATCTCAAAGAACATAGAGAAGAGCCTAGACGAAGCGTTTAAACCGTTGGGAATAAGTGACTGGAACTCACTCTTCTGGATCGCTCACCCTGGTGGTCCGGCCATATTAGACCAAGTTGAGATCAAGTTAGGGCTTAAGGCAGAGAAGATGAGAGCAACTCGTCACGTGTTGAGCGAGTATGGAAACATGTCAAGCGCGTGTGTTCTCTTTATTCTTGATGAGATGAGGAAGAAGTCGGCGAAAGATGGTGCAGCCACGACAGGTGAAGGGTTGGAGTGGGGAGTCTTGTTTGGATTCGGACCAGGCCTCACTGTTGAGACAGTTTCGATACCTGTCCAAAACAGAACAACCCGCGAACGAACGATCATCACTCTCGGTTGGCCGGTTTCTTAGTTGATCTCGAGCCTGCCGATTCCGTGGTTCCGCGTACTTGTCC----TCAT--------------------GGGTCATTTGCGTAGCTCCCGGATATCACAAAACCCCGGCACGAAAAGTGTCAAGGATCATGCAATAAAACAGCCTGCTTTTGCTGCCCCGGAGACGGCGTGTGCGCTTAAGCTGTGCTGCAA-TATAAA-GTCTATAACGACTCTCGGCAACGGATATCTCGGCTCTCGCATCGATGAAGAACGTAGCGAAATGCGATACTTGGTGTGAATTGCAGAATCCCGTGAACCATCGAGTCTTTGAACGCAAGTTGCGCCCCAAGCCTTCTGGCTGAGGGCACGTCTGCCTGGGTGTCACAAATCGTCGTCCCC---ATCCTTTGCGGATACCGGACGGAAGCTGGTCTCCCGTGTGTTACCGCACGCGGTTGGCCTAAATCTGAGCTGAGGACGCCTTGGAGCGTCTCGACATGCGGTGGTGAAA---C-AATGCCTCGTCATTTTGTCAGTCGCTCCTGTCCAAATGCTCTC-GATGACCCAAAGTCTTTAACGACTTAATTGGATTGAGCCTTGGTATGGAAACCTACTAAGTGATAACTTTCAAATTCAGAGAAACCCTGGAATTAACAATGGGCAATCCTGAGCCAAATCCTGGTTTACGCGAACAAACCAGAGTTTAGAAAGCGAGAAAAGAGGGATAGGTGCAGAGACTCAATGGAAGCTGTTCTAACAAATGGAGTTCACTACCTTGTATTGATCAAATGATTCACTTCATAGTCTGATAGATCCTTGGTGGAACTTATTAATCGGACGAGAATAAAGATAGAGTCCCGTTCTACATGTCAATACTGACAACAATGAAATTTATAGTAAGATGAACTCTACTCCCCCAAAAAGTCTGTTTGACACCTTACCC-TTTTTTTTTTT---A-TTATTCAAAAATTTATTATCTTTTTTCAGTCATCCTACGCTTTTACAAACTATAATTTCTTTTCTT-------ATTAT------ATACAA-----GTCTTGT------GGGATATATCATACACGTACAAATGATAAATAAA------------TATAGATTTGAATTATTTAGAATCTATATCATT------TTTTATTTT-AAAATTTAGAAAGTCTTCTTTTCGAAGATCAAAGAAATTCCCGGTCCAAAACTTTTCTCATTTACTACTTTTGCGTTTCTTTTAATTGAC---------ATAGACCTAAGTCATCTAGTAAAATG-------AGGATGATACTTCGGTAAKGGCCGGGATAGCTCAGTTGG
Aubrieta_canescens_subsp_macrostyla_[ARAB_III] AAGAAGATATTTAAGACAACATCTGGAACACCTTTCTTGTTTCCCACTACAGGGACCGGTGCTTGGGAGAGTGCCTTGACCAACACGTTATCTCCTGGAGATAGGATCGTCTCGTTTCTGATTGGACAGTTCAGCTTGCTTTGGATTGATCAGCAGAAAAGGCTTAATTTCAATGTTGATGTTGTTGAGAGTGATTGGGGACAAGGTGCTAATCTCCAAGTCTTGGCTTCAAAGCTCTCACAAGACGAGAATCATACCATCAAAGCTATTTGTATTGTCCACAACGAGACCGCGACTGGTGTCACTAATGACATCTCCGCTGTCCGAACCCTCCTCGATCACTACAAGCACCCGGCTTTGCTGCTTGTGGACGGTGTTTCGTCCATATGTGCGATTGATTTCCGAATGGATGAGTGGGGAGTGGATGTGGCCTTGACCGGCTCTCAGAAAGCCTTATCTCTTCCAACAGGGCTTGGCATTGTGTGCGCAAGCCCTAAAGCCTTGGAAGCTACAAAAACCTCGAAATCCCTCAGAGTCTTCTTTGATTGGGGTGACTACCTCAAGTTTTACAAGCTTGGTTCGTATTGGCCATACACACCTTCCATTCAGCTCCTCTACGGTCTTAGAGCTGCTCTTGATCTTATCTTCGAGGAAGGCCTTGAGAATATCATTGCTCGTCATGCTCGATTAGGAAAGGCCACCAGGCTCGCGGTTGAAGCGTGGGGTTTGAAGAACTGCACACAGAAGGAAGAGTGGATAAGTAATACAGTGACTGCAGTTGTTGTGCCTCCTCATATAGACAGCACAGAAATTGTGAAAAGGGCGTGGAAGAGGTACAACCTAAGTCTTGGTCTTGGTCTCAACAAAGTGGCTGGAAAGGTTTTCAGAATTGGACACCTTGGAAACGTCAATGAGAAAGCTGCTGTAGCATGGGAAGCCGGAAAACCACTGGTTATGGAGGAAGTAGAGGTTGCTCCGCCGCAAAAACACGAAGTCCGTATCAAGATCCTCTTCACTTCTCTTTGTCACACCGATGTTTACTTCTGGGAAGCAAAGGGACAAACACCATTGTTTCCTCGTATCTTCGGTCATGAAGCTGGAGGGATTGTTGAGAGTATTGGAGAAGGTGTGACTGATCTAGCACCAGGAGACCATGTGTTACCGATATTCACCGGAGAATGTGGCGATTGTCGTCATTGTCATTCCGAGGAATCAAACATGTGTGATCTTCTTAGGATCAATACAGAGAGAGGAGGGATGATACACGACGGTGAATCGAGGTTCTCGATCGATGGGAAACCGATTTATCATTTCTTGGGGACGTCCACGTTTAGCGAGTACACTGTGGTTCACTCTGGCCAGGTGGCTAAGATCAATCCTGATGCTCCTCTTGATAAAGCCTGCATTGTTAGTTGCGGTTTATCTACTGGTTTAGGAGCTACTTTGAATGTTGCTAAACCGAAAAAGGGACAGAGTGTTGCGATTTTCGGTCTCGGTGCTGTTGGTTTAGCCGCTGCTGAAGGCGCTAGAATCGCTGGTGCTGGTAGGATTATCGGTGTTGATCTTAACACGAAAAGATTCGAAGAAGCTAAGAAATTCGGTGTGACCGAGTTTGTGAACCCGAAAGACCATGAGAAACCCGTTCAACAGGTGATCGCTGAGATGACGGATGGTGGAGTTGACCGGAGTGTGGAGTGCACCGGAAGCGTTCAGGCCATGATTCAAGCGTTTGAATGTGTTCATGACGGTTGGGGTGTTGCGGTGCTTGTCGGTGTACCGAGCAAAGACGATGCCTTCAAGAGTCATCCAATGAATTTCCTGAATGAGAGGACACTCAAAGGTACTTTCTTTGGGAACTACAAACCCAAAACCGACATTCCCGGGGTTGTCGAAAAGTACATGAACAAGGAGCTGGAGATTGAGAAATTCATCACTCACACCGTGCCATTCTCGGAGATCAACAAGGCTTTCGATTACATGTTGAAGGGAGAAGGTATCCGTTATGGGTGCAACATCTTTAGATCTAGACGAGATCAGAAAGGCACAGAGAGCTGATGGACCCGCAGGCATCTTGGCCATAGGCACGGCTAATCCTGCGAACCATGCGATCCAAGCCGAGTATCCTGACTACTACTTCCGCATCACCGACAGTGAACACATGACCGACCTTAAAGAGAAGTTCAAGCGCATGTGCGACAGGTCCATGATCCGAAAAAGGCACATGCACCTAACCGAAGAGTTTCTCAAAGACAACCCTAAAATGTGTGCTTATATGGCTCCTTCTCTTGATGCACGTCAAGACATTGTGGTGGTCGAGGTCCCTAAGCTAGGCAAAGAAGCTGCGGTTAAAGCCATCAAGGAGTGGGGTCAACCCAAATCAAAGATCACTCACTTTGTCTTTTGCACAACTTCCGGTGTCGACATGCCTGGTGCTGACTACCAACTCACCAAGCTCCTCGGTCTCCGACCGTCCGTCAAGCGACTCATGATGTACCAACAAGGTTGCTACGCCGGTGGTACCGTCCTCCGTCTAGCCAAGGACCTAGCCGAGAACAACCGTGGCGCTCGTGTCCTCGTCGTCTGCTCCGAGATCACAGCCGTTACGTTCCGTGGCCCTTCGGACACGCATCTTGACTCTCTTGTCGGACAGGCTCTCTTCAGTGACGGAGCCGCCGCACTCATAGTGGGTTCGGACGCTGACGCTTCCGTGGGAGAGAAGCCAATCTTCGAGATGGTCTCAGCGGCTCAGACCCTCCTTCCAGACTCTGATGGAGCCATAGATGGACACTTGAGGGAAGTGGGACTCACGTTCCACCTCCTGAAAGATGTTCCCGGGCTTATCTCGAAGAACATAGAGAAAAGTTTAGACGAAGCGTTTAAACCTTTGGGGATAAGTGACTGGAACTCACTCTTCTGGGTAGCTCACCCTGGTGGTCCAGCCATATTAGACCAGGTTGAGATCAAGCTAGGTCTTAAAGCTGAGAAGATGAGAGCGACACGTCACGTGTTGAGCGAGTATGGAAACATGTCAAGCGCGTGTGTTCTCTTTATTCTTGATGAGATGAGGAAGAAGTCGGAAGAGGATGGTGCAGCCACGACAGGGGAAGGGTTGGAGTGGGGAGTCTTGTTTGGATTCGGACCAGGTCTTACTGTTGAGACAGTCTCGTCACCTGTCCAAAACAGAACAACCCGCGAACCACTGATCATCACTCTCGGTAAGCCGGGTTCTTAGCTGATCCCGAGCTTGCCGATTCCGTGGTTTCGTGTA-TTTTCCC---TTAT--------------------GGGTTATGCGCGTAGCTTCCGGATWTCACAAAACCCCGGCACGAAAAGTGTCAAGGAACATKYAACTAAACAGCCTGCCTTCGCCACCCTGGAGACGGGTTGTGTGYGGAAGCTGTGCTGCAA-TATTAA-GTCTATAACGACTCTCGGCAACGGATATCTCGGCTCTCGCATCGATGAAGAACGTAGCGAAATGCGATACTTGGTGTGAATTGCAGAATCCCGTGAACCATCGAGTCTTTGAACGCAAGTTGCGCCCCAAGCCTTCTGGCCGAGGGCACGTCTGCCTGGGTGTCACAAAACGTCGTCCCC---ATCCTTTTCGGAGAAGGGACGGAAGCTGGTCTCCCGTGTGTTACCGCATGCGGTTGGCCAAAATCCGAGCTGAGGATGCCTTG-AGCGTCTCGACATGCGGTGGTGAAG---T-AAAGCCTCGTAATATTGTCGGTCGTTTTTGTCTGAATGCTCTT-GATGACCCAACATCCTTAACGACTTAATTGGATTGAGCCTTGGTATGGAAACCTACTAAGTGATAACTTTCAAATTCAGAGAAACCCTGGAATTAACAATGGGCAATCCTGAGCCAAATCCTGGTTTACGCGAACAAACCAGAGTTTAGAAAGCGAGAAAGGAGGGATAGGTGCAGAGACTCAATGGAAGCTGTTCTAACAAATAGAGTTCACTACCTTGTATTGATCAAATGATTCACTTCCTAGTCTGATAGATCCTTGGTGGAACTTATTAATCGGACGAGAATAAAGATAGAGTCCCATTCTACATGTCAATACTGACAACAATGAAATTTATAGTAAGATGAACTCTACTCCCCAAAAAAGTCTGTTTGACACCTTACCC-TTTTTTT-------AGTTATTCAAAAATTCATTATCTTTTTTCATTCATCCTACGCTTTTACAAACTATAATTGATTTTCTT-------ATTATTATTATATACAA-----GTCTTGTTCTTGTGGGATATATCATACACGTACAAATGAGAAAGAAA------------TATAGATTTGAATTATTTATAATCTATATCATT------TTTTATTTT-AAAATATAGAAAGTCTTCTTTTCGAAGATCCAAGAAATTCCCAGTTCAAAACTTTTCTCATTTACTACTTTTGCGTTTCTTTTAATTGACTTAATTGACATAGACCTAAGTAATCTAGTAAAATG-------AGAATGATACTTCGGTAATGGCCGGGATAGCTCAGTTGG
Arabis_verna_[ARAB_III]                        NNNNAGATATTTAAGACAACATCTGGAACACCTTTCTTGTTTCCCACTACAGGGACCGGTGCTTGGGAGAGTGCCTTGACCAACACGTTATCTCCTGGAGACAGRATCGTCTCGTTTCTGATTGGACAGTTCAGCTTGCTTTGGATTGATCAGCAGAAAAGGCTTAATTTCAATGTTGATGTTGTTGAGAGTGATTGGGGMCAAGGTGCTAATCTCCAAGTCTTGGCTTCAAAGCTCTCACAAGACGAGARTCATACCATCAAAGCTATTTGTATTGTCCACAACGAGACCGCGACTGGTGTCACTAAYGACATYTCTGCTGTCCGAACCCTTCTYGATCACTACAAGCAYCCGGCTTTGCTGCTTGTGGACGGTGTTTCGTCCATATGTGCGCTTGATTTCCGAATGGATGAGTGGGGAGTGGATGTGGCCTTGACCGGCTCTCAGAAAGCCTTATCTCTTCCAACAGGGCTTGGCATTGTGTGYGCAAGCCCTAAAGCCTTGGAAGCTACAAAAACCTCGAAATCCCTCAGAGTCTTCTTTGATTGGGGTGACTACCTCAAGTTTTACAAGCTTGGTTCGTATTGGCCATACACTCCTTCCATTCAGCTCCTCTACGGTCTTCGAGCTGCTCTTGATCTTATCTTCGAGGAAGGCCTTGAGAATATCATTGCTCGTCATGCTCGATTRGGAAAGGCCACCAGNNNNNNNNNNNNNNNNNNNNNNNNNNNNNNNNNNNNNNNNNNNNNNNNNNNNNNNNNNNNNNNNNNNNNNNNNNNNNNNNNNNNNNNNNNNNNNNNNNNNNNNNNNNNNNNNNNNNNNNNNNNNNNNNNNNNNNNNNNNNNNNNNNNNNNNNNNNNNNNNNNNNNNNNNNNNNNNNNNNNNNNNNNNNNNNNNNNNNNNNNNNNNNNNNNNAAAGCTGCTGTAGCATGGGAAGCCGGAAAACCACTGGTGATGGAGGAAGTAGAAGTTGCTCCGCCACAGAAACACGAAGTCCGTATCAAGATTCTCTTCACTTCTCTTTGTCACACCGATGTTTACTTCTGGGAAGCTAAGGGACAAACACCATTGTTTCCTCGTATCTTCGGTCATGAAGCTGGAGGGATTGTGGAGAGTATTGGAGAAGGTGTGACTGATCTAGCACCAGGAGACCATGTGTTACCGATATTCACCGGTGAATGTGGCGATTGTCGTCATTGTCATTCCGAGGAATCGAACATGTGTGATCTTCTTAGGATCAATACAGAGAGAGGAGGGATGATACACGACGGTGAGTCCAGGTTTTCGATCGATGGAAAACCGATTTATCATTTCTTGGGGACGTCGACGTTTAGCGAGTACACTGTGGTTCACTCTGGTCAAGTAGCTAAGATCAATCCTGATGCTCCTCTTGATAAAGTCTGTATTGTTAGCTGTGGTTTATCTACTGGGTTAGGAGCTACTTTGAATGTTGCTAAACCGAAAAAGGGACAGAGTGTTGCGATTTTCGGCCTCGGTGCCGTTGGTTTAGCCGCTGCTGAAGGCGCTAGAATCGCTGGTGCTGGTAGGATTATCGGTGTTGATCTTAACACGAAAAGATTCGAAGAAGCTAAGAAATTCGGTGTGACCGAGTTTGTGAACCCGAAAGACCATGACAAACCCGTTCAACAGGTGATCGCTGAGATGACGGATGGTGGAGTTGACCGGAGTGTGGAGTGCACCGGTAGCGTTCAGGCTATGATTCAAGCGTTTGAATGTGTTCACGACGGTTGGGGTGTTGCGGTGCTTGTTGGTGTACCGAGCAAAGACGATGCCTTCAAGAGTCATCCAATGAATTTCCTGAATGAGAGGACACTCAAAGGTACTTTCTTTGGGAACTACAAACCGAAAACTGACATTCCCGGGGTTGTCGAAAAGTACATGAACAAGGAGCTGGAGATTGAGAAATTCATCACGCACACCTTGCCATTCTCGGAGATCAACAAGGCTTTCGATTACATGTTGAAGGGAGAAGGTATCCGTTATGGGTGCTACATCTTTAGATCTAGATGAGATCAGAAAGGCACAGAGAGCTGATGGACCCGCAGGCATCTTGGCCATAGGCACGGCTAATCCAGCGAACCATGTGATCCAAGCCGAGTACCCTGACTACTACTTCCGCATCACCGACAGTGAACACACGACCGGTCTTAAAGAGAAGTTCAAGCGCATGTGTGACAAGTCCATGATCCGAAAAAGGCACATGCACCTAACCGAAGAGTTTCTCAAAGACAACCCTAAAATGTGTGCTTACATGGCTCCTTCTCTTGACGCACGTCAGGACATTGTGGTGGTCGAGGTCCCTAAGCTAGGCAAAGAAGCTGCAGTTAAAGCCATCAAGGAGTGGGGTCAACCCAAATCAAAGATCACTCACGTTGTCTTTTGCACCACTTCCGGTGTCGACATGCCTGGTGCTGACTACCAACTCACCAAGCTCCTTGGTCTCCGACCATCCGTCAAGCGACTCATGATGTACCAACAAGGTTGCTTCGCCGGTGGAACCGTCCTCCGTCTCGCCAAGGACCTTGCCGAGAACAACCGTGGCGCTCGTGTCCTCGTCGTCTGCTCCGAGATCACAGCTGTTACGTTCCGTGGCCCTTCGGACACGCATCTCGACTCTCTTGTCGGACAGGCTCTCTTCAGTGACGGAGCCGCCGCTCTCATCGTCGGTTCCGACGCGGACACTTCCGTGGGAGAGAAGCCAATCTTCGAGATGGTCTCTGCGGCTCAGACCATCCTTCCAGACTCTGATGGAGCCATAGATGGACATTTGAGGGAAGTTGGACTCACGTTCCATCTCCTGAAAGATGTTCCCGGGCTTATCTCGAAGAACATAGAGAAGAGTTTAGACGAAGCGTTTAAACCGTTGGGAATAAGTGACTGGAACTCTCTCTTCTGGGCAGCTCACCCTGGTGGTCCAGCCATATTAGACGAGGTTGAGAGCAAGCTAGGTCTTAAAGCTGAGAAGATGCGAGCGACACGTCACGTGTTGAGCGAGTATGGAAACATGTCAAGCGCGTGTGTGCTCTTTATTCTTGATGAGATGAGGAAGAAGTCGGTGAAGGATGGTGCAGCCACGACTGGTGAAGGGTTGGAGTGGGGAGTCTTGTTTGGATTCGGACCAGGTCTTACTGTTGAGACAGTCTCGTCACCTGTCCAAAACAGAACAACCCGCGAACCATTGATCATCACTCTCGGTAAGTCGGGTTCTTAGCTGATCCCGTGCTTGCTGATTCCGTGGTTTCGTGTA-TTTTCCC---TTAT--------------------GGGTTATGCGCGTTGCTTCCGGATATCACAAAACCCCGGCACGAAAAGTGTCAAGGAACATGCAACTAAACAGCCTGCCTTCGCCACCCTGGAGACGGGTTGTGTGCGGAAGCTGTGCTGCAA-TATTAA-GTCTTTAACGACTCTCGGCAACGGATATCTCGGCTCTCGCATCGATGAAGAACGTAGCGAAATGCGATACTTGGTGTGAATTGCAGAATCCCGTGAACCATCGAGTCTTTGAACGCAAGTTGCGCCCCAAGCCTTCTGGCCGAGGGCACGTCTGCCTGGGTGTCACAAAACGTCGTCCCC---ATCCTTTTCGGAGAAGGGACGGAAGCTGGTCTCCCGTGTGTTACCGCATGCGGTTGGCTAAAATCCGAGCTGAGGATGCCTTG-AGCGTCTCGACATGCGGTGGTGAAA---T-AAAGCCTCGTAATACTGTCGGTCGCTTTTGTCTGAATGCTCTT-GATGACCCAACATCNNNNNNGACTTAATTGGATTGAGCCTTGGTATGGAAACCTACTAAGTGATAACTTTCAAATTCAGAGAAACCCTGGAATTAACAATGGGCAATCCTGAGCCAAATCCTGGTTTACGCGAACAAAACAGAGTTTAGAAAGCGAGAAAGGAGGGATAGGTGCAGAGACTCAATGGAAGCTGTTCTAACAAATGGAGTTCACTACCTTGTATTGATCAA----------TCCTAGTCTGATAGATCCTTCGTGGAACTTATTAATCGGACGAGAATAAAGATAGAGTCCCATTCTACATGTCAATACTGACAACAATGAAATTTATAGTAAGATGAACTCTACTCCCCAAAAAAGTCTGTTTGACACCTTACCC-TTTTTTTT------AGTTATTCAAGAATTCATTATCTTTTTTCATTCATCCTACGCTTTTACAAACTATAATTTGTTTTCTT-------ATTATTATTATATACAA-----GTCTTGTTCTTGTGGGATATATCATACACGTACAAATGAGAAAGAAA------------TATAGATTTGAATTATTTAGAATCTATATCATT------TTTTATTTT-AAAATATAGAAAGTCTTCTTTTCGAAGATCCAAGAAATTCCCGGTTCAAAACTTTTCTCATTTACTACTTTTGCGTTTCTTTTAATTGACTTAATTGACATAGACCTAAGTCATCTAGTAAAATG-------AGAATGATACTTCGGTAATGGCCGGGATAGCTCAGTTGG
Draba_aizoides_[ARAB_I]                        AAGAAGATATTTAAGACAACATCTGGGACACCTTTTCTGTTTCCCACGACAGGGACCGGTGCTTGGGAGAGTGCCTTGACCAACACGCTATCTCCTGGAGACAGGATTGTCTCCTTTCTGATTGGACAATTTAGCTTGCTTTGGATTGATCAGCAGAAAAGGCTTAATTTCAATGTTGATGTTGTTGAGAGTGAATGGGGTCATGGTGCTAATCTCCAAGTCTTAGCCTCAAAACTCTCACAAGACGAGAATCATTCCATCAAAGCTATTTGTATCGTCCACAACGAGACCGCAACTGGAGTCACCAACGACATCTCTGCTGTCCGGACCCTCCTCGATCACTACAAGCACCCGGCTTTGCTGCTTGTGGACGGTGTTTCGTCCATATGTGCGCTTGATTTCCGAATGGATGAATGGGGGGTGGATGTGGCCTTGACCGGCTCTCAAAAAGCCTTATCTCTTCCAACAGGACTTGGCATTGTGTGCGCAAGTCCAAAAGCCTTGGAAGCTACAAAAACCTCAAAATCCCTCAAAGTCTTCTTTGAYTGGGGTGACTACCTCAAGTTTTACAAGCTCGGAACGTATTGGCCATACACACCTTCCATTCAGCTCCTCTATGGTCTTAGAGCTGCTCTTGATCTTATCTTTGAGGAAGGGCTTGAGAATATCATTGCTCGCCATGCTCGGTTGGGAAAGGCCACCAGGCTTGCGGTGGAAGCGTGGGGGCTAAAAAACTGCACACAGAAGGAAGAGTGGATAAGTAACACAGTGACAGCAGTTGTGGTGCCTCCTCATATAGACAGCACAGAGATTGTGAAAAGGGCATGGAAGAGATACAATTTAAGTCTTGGTCTTGGTCTCAACAAAGTGGCTGGAAAGGTTTTCAGAATTGGACACCTTGGAAACGTCAATGAGAAAGCTGCTGTAGCATGGGAAGCTGGAAAACCATTGGTGATGGAGGAAGTAGAGGTTGCTCCGCCGCAAAAACACGAAGTTCGTATCAAGATCCTCTTCACTTCTCTTTGTCACACCGATGTTTACTTCTGGGAAGCTAAGGGACAAACACCATTGTTTCCTCGTATCTTCGGTCATGAAGCTGGAGGTATTGTTGAGAGTATTGGAGAAGGTGTGACTGATCTTGCACCAGGAGATCATGTGTTACCGATATTCACCGGTGAGTGCGGTGATTGTCGTCATTGTCATTCCGAAGAATCAAACATGTGTGATCTTCTTAGGATCAATACGGAACGAGGAGAGATGATACACGACGGTGAATCGAGGTTCTCTATCAATGGGAAACCGATTTACCATTTCCTTGGTACATCGACGTTTAGCGAATACACTGTTGTTCACTCTGGTCAAGTCGCTAAGATCAATCCTGAAGCTCCTCTTGATAAAGTCTGCATTNNNNNNNNNNNNNNNNNNNNNNNNNNNNGAGCTACTTTGAATGTTGCTAAACCGAAAAAGGGTCAAAGTGTTGCGATTTTCGGACTTGGTGCTGTTGGTTTAGGCGCTGCTGAAGGTGCTAGACTGGCTGGTGCGGCTAGGATTATCGGTGTTGATCTTAACTCGAAAAGATTCGATGAAGCTAAGAAATTCGGTGTGACCGAGTTTGTTAACCCGAAAGACCATGATAAACCCGTTCAGCAAGTGATCGCTGAGATGACGGGTGGTGGGGTTGATCGGAGTGTGGAGTGTACCGGAAGTGTTCAGGCCATGATTCAAGCATTTGAATGTGTTCACGACGGTTGGGGTGTTGCGGTGCTTGTTGGTGTGCCGAGCAAAGACGATGCTTTCAAGACTCACCCGATGAATTTCCTGAATGAGAGGACTCTCAAAGGTACTTTCTTTGGGAACTACAAACCGAAAACCGACATTCCCGGGGTTGTCGAGATGTACATGAACAAGGAGCTGGAGCTTGAGAAGTTCATCACTCACAGGGTCCCATTCTCGGAGATCAATAAGGCGTTTGATTACATGTTGAAGGGAGAGAGTATCCGTTATGGGTGCAACATCTTTAGATCTAAATGAGATCAGAAAGGCACAAAGAGCTGATGGACCCGCAGGGATCTTGGCTATAGGCACGGCCAATCCTGCGAACCATGTGATCCAAGCCGAGTACCCTGACTACTACTTCCGTATCACCAACAGTGAACACATGACCGACCTTAAAGAGAAGTTCAAGCGCATGTGCGACAAGTCAATGATCCGGAAAAGGCACATGCACTTGACCGAAGAGTTCCTCAATGAGAACCCGAAAATGTGTGCTTACATGGCTCCTTCTCTTGACGCTCGTCAAGACATTGTGGTTGTCGAAGTTCCTAAGCTAGGCAAAGAAGCGGCGGTTAAAGCCATCAAGGAGTGGGGTCAACCTAAATCCAAGATCACTCACCTTGTCTTTTGTACCACTTCCGGTGTCGACATGCCTGGTGCTGACTACCAACTCACCAAGCTCCTCGGTCTCCGACCATCTGTCAAGCGACTCATGATGTACCAACAAGGTTGCTTCGCTGGTGGTACCGTCCTCCGTCTCGCCAAGGACCTCGCCGAGAACAACCGTGGCGCACGTGTCCTCGTTGTCTGCTCCGAGATCACAGCCGTTACATTTCGTGGCCCTTCCGACACGCATCTCGACTCACTTGTCGGCCAAGCTCTCTTCAGTGATGGGGCCGCCGCTCTTATTGTCGGTTCGGACGCGGACACTTCCGTGGGAGAGAAGCCAATCTTCGAGATGGTGTCCGCGGCTCAGACCATTGTTCCAGACTCCGATGGAGCCATCGATGGACACTTGAGGGAGGTGGGACTCACATTCCACCTTCTAAAAGATGTTCCCGGGCTTATCTCGAAGAACATAGAGAAAAGTCTAGACGAAGCGTTTAAGCCGTTGGGAATTAGTGATTGGAACTCACTCTTCTGGATAGCTCACCCGGGCGGTCCGGCCATATTGGACCAAGTTGAAATCAAGCTAGGTCTTAAGGCAGAGAAGATGAGAGCGACACGTCACGTGTTGAGCGAGTATGGAAACATGTCAAGCGCGTGTGTTCTCTTTATTCTTGATGAGATGAGGAAGAAGTCGGTGGAAGATGGTGTAGCCACGACAGGGGAAGGGTTGGAGTGGGGAGTCTTGTTTGGGTTCGGACCAGGTCTCACTGTTGAGACAGTCTCGATACCTGTCCAAAACAGAACAACCCGCGAACGAACGATCATCACTCTCGGTTGGCGGGTTTCTTAACTGATCCCTTGCTTTCCGATTCCGTGGTTTCGCGTA-TGGTCTTC-ATCAAGAT---TAGTAGTTTTGATCTGGCCATGCGCGTTGCTTCCGGATATCACAAAACCCCGGCACGAAAAGTGTCAAGGAACATGCAACTAAACAGCCTCCCTTCGCCGCCCCGGAAACGGTGCGTGTGCGTAGGTTGCGCTGCAA-TATAAA-GTCTATAACGACTCTCGGCAACGGATATCTCGGCTCTCGCATCGATGAAGAACGTAGCGAAATGCGATACTTGGTGTGAATTGCAGAATCCCGTGAACCATCGAGTCTTTGAACGCAAGTTGCGCCCCAAGCCTTCGGGCCGAGGGCACGTCTGCCTGGGTGTCACAAATCGTCGTCCCC---ATCCTTTGCTGATAAGGGACGGAAGTTGGTCTCCCGTGTGTTACCGCACGCGGTTGGCCTAAATCTGAGCTGAGGACGTCTTGGAGCGTCTCGACATGCGGTGGTGAAC---T-AAAGCCTCGTCATTTCGTCGGTCGCTCTTGTCTGAATGCTCTT-GATGACCCTATGTCCTTCACNNNNNNNNNNNNNNNNNNNNNNNNNNNNNNNNNNNCTAAGCGATAACTTTCAAATTCAGAGAAACCCGGGAATTAACAATGGGCAATCCTGAGCCAAATCCTGGTTTACGCGAATAAACCAGAGTGTACAAAGCGCGAAAGAAGGGATAGGTGCAGAGACTCAATGGAAGCTGTTCTAACAAATGAAGTTCACTACTTTGTATTGATCAAATGATTAACTTCATAGTCTGATAGATCCTTGGTGGAACTTATTAATCGGACGAGAATAAAGATAGAGTCCCATTCTACATGTCAATACTGACAACAATGAAATTTATAGTAAGATGAANNNNNNNNNNNNNNNNNNNNNNNNNNNNNNNNNNNNNNNNNNNNNNNNNNNNAGTTATTCAAGAATTCATTATATTTTTTCATTCATCCTACGCCTTTACAAACTATAAT-GAATTTCTTTTTTTTTATTAT------ATAAAAAAA--GTCTTGT------GGGATATATCATACACGTACAAATGAGAAATAAA------------TATAGATTTGAATTAGTTAGAATCTATATCATT------TTTTTATTTGCAAATTTATAAAGTCTTCCTTTCGAAGATCCAAGAAATTCCCGGTCCAAAACTTTTCTCATTTACTACTTTTGCGTTGCTTTTAATTGAC---------ATAGACCTAAGTCATCGCATAAAATA-------AGAATGANNNNNNNNNNNNNNNNNNNNNNNNNNNNNNNN
Draba_hispanica_[ARAB_I]                       AAGAAGATATTTAAGACAACATCTGGGACACCTTTTCTGTTTCCCACGACAGGGACCGGTGCTTGGGAGAGTGCCTTGACCAACACGCTATCTCCTGGGGACAGGATTGTCTCCTTTCTGATTGGACAATTTAGCTTGCTTTGGATTGATCAGCAAAAAAGGCTTAATTTCAATGTTGATGTTGTTGAGAGTGAATGGGGTCATGGTGCTAATCTCCAAGTCTTAGCCTCAAAACTCTCACAAGACGAGAATCATTCCATCAAAGCTATTTGTATCGTCCACAACGAGACCGCAACTGGAGTCACCAACGACATCTCTGCTGTCCGGACCCTCCTCGATCACTACAAGCACCCGGCTTTGCTGCTTGTGGACGGTGtTTCGTCCATATGTGCGCTTGATTTCCGAATGGATGAATGGGGGGTGGATGTGGCCTTGACCGGCTCTCAAAAAGCCTTATCTCTTCCAACAGGACTTGGCATTCTGTGCGCAAGTCCAAAAGCCTTGGAAGCTACAAAAACCTCAAAATCCCTCAAAGTCTTCTTTGATTGGGGTGACTACCTCAAGTTTTACAAGCTCGGAACGTATTGGCCATACACACCTTCCATTCAGCTCCTCTATGGTCTTAGAGCTGCTCTTGATCTTATCTTTGAGGAAGGGCTTGAGAATATCATTGCTCGCCATGCTCGGTTGGGAAAGGCCACCaGGCTTGCGGTGGAAGCATGGGGGCTAAAAAACTGCACACAGAAGGAAGAGTGGATAAGTAACACAGTGACAGCAGTTGTGGTGCCTCCTGATATAGACAGCACAGAGATTGTGAAAAGGGCATGGAAGAGGTACAATTTAAGTCTTGGTCTTGGTCTCAACAAAGTGGCTGGAAAGGTTTTCAGAATTGGACACCTCGGAAACGTCAATGAGAAAGCTGCTGTAGCATGGGAAGCTGGAAAACCATTGGTGATGGAGGAAGTAGAGGTTGCTCCGCCGCAAAAACACGAAGTTCGTATCAAGATCCTCTTCACTTCTCTTTGTCACACCGATGTTTACTTCTGGGAAGCTAAGGGACAAACACCATTGTTTCCTCGTATCTTCGGTCATGAAGCTGGAGGTATTGTTGAGAGTATTGGAGAAGGAGTGACTGATCTTGCACCAGGAGATCATGTGTTACCGATATTCACCGGTGAATGCGGTGATTGTCGTCATTGTCATTCCGAGGAATCAAACATGTGTGATCTTCTTAGGATCAATACGGAACGAGGAGAGATGATACACGACGGTGAATCGAGGTTCTCTATCAATGGGAAACCGATTTACCATTTCCTTGGTACATCGACGTTTAGCGAATACACTGTTGTTCACTCTGGTCAAGTCGCTAAGATCAATCCTGAAGCTCCACTTGATAAAGTCTGCATTNNNNNNNNNNNNNNNNNNNNNNNNNNNNGAGCTACTTTGAATGTTGCTAAACCGAAAAAGGGTCAAAGTGTTGCGATTTTCGGACTTGGTGCTGTTGGTTTAGGCGCTGCTGAAGGTGCTAGACTGGCTGGTGCGGCTAGGATTATCGGTGTTGATCTTAACTCGAAAAGATTCGATGAAGCTAAGAAATTCGGTGTGACCGAGTTTGTTAACCCGAAAGACCATGATAAACCCGTTCAGCAAGTGATCGCTGAGATGACAGATGGTGGGGTTGATCGGAGTGTGGAGTGTACCGGAAGTGTTCAGGCCATGATTCAAGCATTTGAATGTGTTCACGACGGTTGGGGTGTTGCGGTGCTTGTTGGTGTGCCGAGCAAAGACGATGCTTTCAAGACTCACCCGATGAATTTCCTGAATGAGAGGACTCTCAAAGGTACTTTCTTTGGGAACTACAAACCGAAAACTGACATTCCCGGGGTTGTCGAGATGTACATGAACAAGGAGCTGGAGCTTGAGAAGTTCATCACTCACAGGGTCCCATTCTCGGAGATCAATAAGGCGTTTGATTACATGTTGAAGGGAGAGAGTATCCGTTNNNNNNNNNNNNNNNNNNNNNNNNNNNNNNNNNNNNNNNNNNNNNNNNNNNNNNNNNCCCGCAGGGATTTTGGCTATAGGCACGGCCAATCCTGCGAACCATGTGATCCAAGCCGAGTACCCTGACTACTACTTCCGTATCACCAACAGTGAACACATGACCGACCTTAAAGAGAAGTTCAAGCGCATGTGCGACAAGTCAATGATCCGGAAAAGGCACATGCACTTGACCGAAGAGTTYCTCAATGAGAACCCGAAAATGTGTGCTTACATGGCTCCTTCTCTTGACGCTCGTCAAGACATTGTGGTTGTCGAAGTTCCTAAGCTAGGCAAAGAAGCGGCGGTTAAAGCCATCAAGGAGTGGGGTCAACCTAAATCCAAGATCACTCACCTTGTCTTTTGTACCACTTCCGGTGTCGACATGCCTGGTGCTGACTACCAACTCACCAAGCTCCTCGGTCTCCTACCRTCTGTCAAGCGACTCATGATGTACCAACAAGGTTGCTTCGCTGGTGGTACCGTCCTCCGTCTCGCCAAGGACCTCGCCGAGAACAACCGTGGCGCACGTGTCCTCGTTGTCTGCTCCGAGATCACAGCCGTTACATTCCGTGGCCCTTCCGACACGCATCTCGACTCACTTGTCGGCCAAGCTCTCTTCAGTGATGGGGCCGCCGCTCTTATTGTCGGTTCGGACGCGGACACTTCCGTGGGAGAGAAGCCAATCTTCGAGATGGTGTCCGCGGCTCAGACCATTGTTCCAGACTCCGATGGAGCCATCGATGGACACTTGAGGGAGGTGGGACTCACATTCCACCTTCTAAAAGATGTTCCCGGGCTTATCTCGAAGAACATAGAGAAAAGTCTAGACGAAGCGTTTAAGCCGTTGGGAATTAGTGATTGGAACTCACTCTTCTGGATAGCTCACCCGGGCGGTCCGGCCATATTGGACCAAGTTGAAATCAAGTTAGGTCTTAAGGCNNNNNNNNNNNNNNNNNNNNNNNNNNNNNNNNNNNNNNNNNNNNNNNNNNNNNNNNNNNNNNNNNNNNNNNNNNNNNNNNNNNNNNNNNNNNNNNNNNNNNNNNNNNNNNNNNNNNNNNNNNNNNNNNNNNNNNNNNNNNNNNNNNNNNNNNNNNNNNNNNNNNNNNNNNNNNNNNNNNNNNNNTCGATACCTGTCCAAAACAGAACAACCCGCGAACGAACGATCATCACTCTCGGTTGGCCGGTTTCTTAACTGATCCCGTGCTTTCCGATTCCGTGGTTTCGCGTA-TGGTCTTC-ATCAAGATTATTAGTAGTTTTGATCTGGCCATGCGTGTTGCTTCCGGATATCACAAAACCCCGGCACGAAAAGTGTCAAGGAACATGCAACTAAACAGCCTGCCTTCGCCGCCCCGGAAACGGTGCGTGTGCGTAGGTTGCGCTGCAA-TATAAA-GTCTATAACGACTCTCGGCAACGGATATCTCGGCTCTCGCATCGATGAAGAACGTAGCGAAATGCGATACTTGGTGTGAATTGCAGAATCCCGTGAACCATCGAGTCTTTGAACGCAAGTTGCGCCCCAAGCCTTCAGGCCGAGGGCACGTCTGCCTGGGTGTCACAAATCGTCGTCCCC---ATCCTTTGCGGGTAAGGGACGGAAGTTGGTCTCCCGTGTGTTACCGCACGCGGTTGGCCTAAATCTGAGCTGAGGACGTCTTGGAGCGTCTCGACATGCGGTGGTGAAC---T-AAAGCCTCGTCATTTCGTCGGTCGCTCTTGTCTGAATGCTCTT-GATGACCCTATGTCCTTCACGACTTAATTGGATTGAGCCTTGGTATGGAAACCTACTAAGTGATAACTTTCAAATTCAGAGAAACCCGGGAATTAACAATGGGCAATCCTGAGCCAAATCCTGGTTTACGCAAACCAACCAGAGTGTAGAAAGCGAGAAAGAAGGGATAGGTGCAGAGACTCAATGGAAGCTGTTCTAACAAATGGAGTTCACTACCTTGTATTGATCAAATGATTCACTTCATAGTCTGATAGATCCTTGGTGGAACTTATTAATCGGACGAGAATAAAGATAGAGTCCCATTCTACATGTCAATACTGACAACAATGAAATTTATAGTAAGATGAACTCTACTCCCCCAAACAGTCTGTTTGACACCTTACC--TTTTTTTTT-----AGTTATTCAAGAATTCATTATCTTTTTTCATTCATCCTACGCCTTTACAAACTAGAAT-TAATTTCTTTTTTTTTATTAT------ATAAAAAAA--GTCTTGT------GGGATATATCATAGACGTACAAATGAGAAATCAAATGAGAGATAAATATAGATTTGAATTATTTAGAATCTATATCATTATCATTTTTTTATTTGCAAATTTAGAAAGTCTTCCTTTCGAAGATCCAAGAAATTTCCGGTCCAAAACTTTTCTCATTTA------TTGCGTTGCTTTTAATTGAC---------ATAGACYTAAGTAATCTTATAAAATA-------AGAATGGTACTTCGGTAATGGCCGGGATAGCTCAGTTGG
Draba_nemorosa_[ARAB_I]                        AAGAAGATATTTAAGACAACATCTGGGACACCTTTTCTGTTTCCCACGACAGGGACCGGTGCTTGGGAGAGTGCCTTGACCAACACGCTATCTCCTGGAGACAGGATTGTCTCGTTTCTGATTGGTCAATTTAGCTTGCTTTGGATTGATCAGCAGAAAAGGCTTAATTTCAATGTTGATGTTGTTGAGAGTGAATGGGGTCATGGTGCTAATCTCCAAGTCTTAGCCTCAAAGCTCTCACAAGACGAGAATCATTCCATCAAAGCAATTTGTATTGTCCACAACGAGACCGCCACTGGAGTCACTAATGACATCTCTGCTGTCCGAACCCTCCTCGATCACTACAAGCACCCGGCTTTGCTGCTTGTGGACGGTGTTTCGTCCATATGTGCGCTTGATTTcCGAATGGATGAGTGGGGAGTGGACGTGGCCTTGACCGGCTCTCAGAAAGCCTTATCTCTTCCAACAGGACTTGGCATTGTGTGCGCAAGTCCAAAAGCCTTGGAAGCTACAAAAACCTCAAAATCCCTCAAAGTCTTCTTTGATTGGGGTGACTACCTCAAGTTTTACAAGCTCGGAACGTATTGGCCATACACACCTTCCATTCAGCTCCTCTACGGTCTTAGAGCTGCTCTTGATCTTATCTTCGAGGAAGGGCTTGAGAATATCATTGCTCGTCATGCTCGATTGGGAAAGGCCACCAGGCTCGCGGTGGAAGCGTGGGGGCTGAAAAACTGCACACAGAAGGAAGAGTGGATAAGTAACACAGTAACAGCAGTTGTGGTGCCTCCTCATATAGACAGCACAGAGATTGTGAAAAGGGCATGGAAGAGGTACAACTTAAGTCTTGGTCTTGGTCTCAACAAAGTGGCTGGAAAGGTTTTCAGAATTGGACACCTTGGAAACGTCAATGAGNNNNCTGCTGTTGCATGGGAAGCCGGAAAACCGTTGGTAATGGAGGAAGTAGAGGTTGCTCCGCCGCAAAAACACGAAGTTCGTATCAAGATCCTCTTCACTTCTCTTTGTCATACTGATGTTTACTTCTGGGAAGCTAAGGGACAAACACCATTGTTTCCTCGTATcTTCGGTCATGAAGCTGGAGGGATTGTTGAGAGTATTGGAGAAGGAGTGACTGATCTTGCACCAGGAGATCATGTGTTACCGATATTCACCGGTGAATGCGGAGATTGTCGTCATTGTCATTCCGAAGAATCAAACATGTGTGATCTTCTTAGGATCAATACCGAACGAGGAGGGATGATACACGACGGTGAATCGAGATTCTCTATCGATGGGAAACCGATTTATCATTTCCTTGGTACATCGACGTTTAGCGAATACACTGTTGTTCACTCTGGTCAAGTCGCTAAGATCAATCCTGAAGCTCCTCTTGATAAAGTCTGCATTGTTAGTTGTGGTTTATCTACTGGGTTAGGTGCTACTTTGAATGTTGCTAAACCGAAAAAGGGACAAAGCGTTGCGATTTTCGGACTTGGTGCTGTTGGTTTAGCCGCTGCTGAAGGTGCTAGAATGGCTGGTGCGGCTAGAATCATCGGTGTTGATCTTAACACGAAAAGATTCGAAGAAGCTAAGAAATTCGGTGTGACCGAGTTTGTGAACCCGAAAGACCATGACAAACCCGTTCAACAATTGATCGCTGAGATGACAGACGGTGGGGTTGACCGGAGTGTGGAATGCACTGGAAGCGTTCAGGCTATGATTCAAGCGTTTGAATGTGTTCACGATGGTTGGGGTGTTGCGGTGCTGGTTGGTGTGCCGAGCAAAGACGATGCCTTTAAGTCTCATCCAATGAATTTCCTGAATGAGAGGACACTCAAGGGTACTTTCTTCGGGAACTACAAACCGAAAACCGACATTCCTGGGGTTGTCGAAATGTACATGAACAAGGAGCTGGAGATTGAGAAATTCATCACTCACACGGTCCCATTCTCGGAAATCAACAAGGCGNNNNNNNNNNNNNNNNNNNNNNNNNNNNNNNNNNNNNNNNNNNNNNNNNNNNNNNNNNNNNNNNNNNNNNNNNNNNNNNNNNNNNNNNNNNCCCGCAGGGATCTTGGCTATAGGCACGGCCAATCCCGCGAACCATGTGATCCAAGCCGAGTATCCTGACTACTACTTCCGTATCACCAACAGTGAACACATGACCGACCTTAAAGAGAAGTTCAAGCGCATGTGCGACAAGTCAATGATCCGGAAAAGGCACATGCACTTGACCGAAGAGTTTCTCAATGAGAACCCAAAAATGTGTGCTTACATGGCTCCTTCTCTTGACGCTCGTCAAGACATTGTGGTGGTCGAGGTTCCTAAGTTAGGCAAAGAAGCGGCGGTTAAAGCCATCAAGGAGTGGGGTCAACCAAAATCCAAGATCACTCACCTCGTCTTCTGCACCACTTCCGGTGTCGACATGCCTGGTGCCGACTACCAACTCACCAAGCTCCTCGGTCTCCGACCATCCGTCAAGCGACTCATGATGTACCAACAAGGTTGCTTCGCCGGTGGTACCGTCCTCCGTCTCGCCAAGGACCTCGCCGAGAACAACCGTGGCGCACGTGTCCTCGTCGTCTGCTCCGAGATCACAGCCGTTACATTCCGTGGCCCTTCCGACACGCATCTCGACTCACTTGTCGGCCAAGCTCTCTTCAGTGATGGGGCCGCCGCTCTCATCGTCGGTTCAGACGCGGACACTTCCGTGGGAGAGAAGCCAATCTTTGAGATGGTGTCCGCGGCTCAGACCATTGTTCCAGACTCCGATGGAGCCATCGATGGACACTTGAGGGAGGTGGGACTCACATTCCACCTTCTAAAAGATGTTCCCGGGCTTATCTCGAAGAAcATAGAGAAAAGTCTAGACGAAGCGTTTAAGCCGTTGGGAATAAGTGATTGGAAcTCACTATTCTGGATTGCTCACCCGGGCGGTCCGGCCATATTGGACCAaGTTGAGATCAAGCTAGGTCTTAAGGCAGAGAAGATGAGAGCGACACGTCACGTGTTGAGCGAGTATGGAAACATGTCAAGCGCGTGTGTTCTCTTTATTCTTGATGAGATGAGGAAGAAGTCGGTGGAGGATGGTGTAGCCACGACAGGAGAAGGNNNNNNNNNNNNNNNNNNNNNNNNNNNNNNNNNNNNNNNNNNNNNNNNNNNNNNNTCGCATCCTGTCCAAA-CAGAACAACCCGCGAACGAAGGATCATCACTCTCGGTTGGCCGGTTTCTTAACTGATCCCGTGCTTGCCGATTCCGTGGTTTCGCGCA-TGGCCTTC-GTCAAGATTAATAGT---CTTGATCGGGCCATGCGTGTTGCTTCCGGATATCACAAAACCCCGGCACGAAAAGTGTCAAGGAACATGCAACCAAACAGCCTGCCTTCGCCGCCCCGGAAACGGTGTGTGTGCGGAAGTTGCGCTGCAA-TATAAAAGTCTATAACGACTCTCGGCAACGGATATCTCGGCTCTCGCATCGATGAAGAACGTAGCGAAATGCGATACTTGGTGTGAATTGCAGAATCCCGTGAACCATCGAGTCTTTGAACGCAAGTTGCGCCCCAAGCCTTCTGGCCGAGGGCACGTCTGCCTGGGTGTCACAAATCGTCGTCCCC---ATCCTTTGCGGATAAGGGACGGAAGTTGGTCTCCCGTGTGTTACCGCACGCGGTTGGCCTAAATCTGAGCTGAGGACGTCTTGGAGCGTCTCGACATGCGGTGGTGAAA---T-AAAGCCTCGTCATTTCGTCGGTCGCTCCTGTCTGGATGCTCTT-GATGACCCTATGTCCTTCACGACTTAATTGGATTGAGCCTTGGTATGGAAACCTACTAAGTGATAACTTTCAAATTCAGAGAAACCCGGGAATTAACAATGGGCAATCCTGAGCCAAATCCTGGTTTACGCGAATAAACCAGAGTGTAGAAAGCGAGAAAGAAGGGATAGGTGCAGAGACTCAATGGAAGCTGTTCTAACAAATGAAGTTCACTACTTTGTATTGATCAAATGATTAACTTCATAGTCTGATAGATCCTTGGTGGAACTTATTAATCGGACGAGAATAAAGATAGAGTCCCATTCTACATGTCAATACTGACAACAATGAAATTTATAGTAAGATGAANNNTACTCCCCCAAACAGTCTGTTTGACACCTTACC--TTTTTTTT------AGTTATTCAAGAATTCATTATATTTTTTCATTCATCCTACGCCTTTACAAACTATAAT-GAATTTCTTTTTTTT-ATTAT------ATAAAAAAA--GTCTTGT------GGGATATATCATACACTTACAAATGAGAAATAAA------------TATAGATTTGAATTATTTAGAATCTATATCATT------TTTTTATTTGCAAATTTATAAAGTCTTCCTTTCGAAGATCCAAGAAATTCCCGGTCCAAAACTTTTCTCATTTCCTACTTTTGCGTTGCTTTTAATTGAC---------ATAGACCTAAGTCATCTCATAAAATA-------ANNNNNNNNNNNNNNNNNNNNNNNNNNNNNNNNNNNNNN
;
end;

begin mrbayes;
charset 360X = 1-915;
charset ADHX = 916-2002;
charset CHSX = 2003-3163;
charset ITS = 3164-3795;
charset trnLF = 3796-4551;
partition favored = 5: 360X, ADHX, CHSX, ITS, trnLF;
set partition = favored;
end;
