# Supplementary material for: Divergence of annual and perennial species in the Brassicaceae and the contribution of cis‐acting variation at FLC orthologues
Source: Mol Ecol. 2017 Mar 22;26(13):3437–57. doi: 10.1111/mec.14084 (PMC5485006; doi:10.1111/mec.14084)
Supplement: Supplementary file 3 [file MEC-26-3437-s003.txt]

>Arabis_nordmanniana_B
NNNNNNNNNNNNNNNNNNNNNNNNNNNNNNNNNNNNNNNNNNNNNNNNNNNNNNNNNNNN
NNNNNNNNNNNNNNNNNNNNNNNNNNNNNNNNNNNNNNNNNNNNNNNNNNNNNNNNNNNN
NNNNNNNNNNNNNNNNNNNNNNNNNNNNNNNNNNNNNNNNNNNNNNNNNNNNNNNNNNNN
NNNNNNNNNNNNNNNNNNNNNNNNNNNNNNNNNNNNNNNNNNNNNNNNNNNNNNNNNNNN
NNNNNNNNNNNNNNNNNNNNNNNNNNNNNNNNNNNNNNNNNNNNNNNNNNNNNNNNNNNN
NNNNNNNNNNNNNNNNNNNNNNNNNNNNNNNNNNNNNNNNNNNNNNNNNNNNNNNNNNNN
NNNNNNNNNNNNNNNNNNNNNNNNNNNNNNNNNNNNNNNNNNNNNNNNNNNNNNNNNNNN
NNNNNNNNNNNNNNNNNNNNNNNNNNNNNNNNNNNNNNNNNNNNNNNNNNNNNNNNNNNN
NNNNNNNNNNNNNNNNNNNNNNNNNNNNNNNNNNNNNNNNNNNNNNNNNNNNNNNNNNNN
NNNNNNNNNNNNNNNNNNNNNNNNNNNNNNNNNNNNNNNNNNNNNNNNNNNNNNNNNNCT
TCCATTCAGCTCCTCTACGGTCTTAGAGCTGCTCTTGATCTTATCTTCGAGGAAGGGCTT
GAGAATATCATTGCTCGTCACGCTCGATTGGGAAAGGCCACCAGGCTGGCGGTGGAAGCG
TGGGGGCTGAAAAACTGCACACAGAAGGAAGAGTGGATAAGTAACACAGTGACAGCAGTT
GTTGTGCCTCCTAATATAGACAGCACAGAGATTGTGAAAAGGGCATGGAAGAGGTACAAC
CTAAGTCTTGGTCTTGGTCTCAACAAAGTGGCTGGAAAGGTTTTCAGAATTGGACACCTT
GGAAACGTCAATGAGGCAGCTGCTGTAGCATGGGAAGCCGGAAAACCACTGGTTATGGAG
CAAGTAGAAGTTGCTCCGCCGCAAAAACACGAAGTTCGTATCAAGATTCTCTTCACTTCT
CTTTGTCACACCGATGTTTACTTCTGGGAAGCAAAGGGACAAACTCCATTGTTTCCTCGT
ATCTTAGGTCATGAAGCTGGAGGGATTGTGGAGAGTATTGGTGAAGGTGTGACTGATCTA
GCACCAGGAGATCATGTATTACCAATCTTTACAGGAGAATGTGGTGATTGTCGTCATTGT
CACTCTGAGGAATCGAACATGTGTGATCTTCTTAGGATCAATACAGAACGAGGAGGGATG
ATACACGACGGTGAATCGAGATTCTCTATCGATGGGAAACCGATTTATCATTTTCTTGGT
ACATCGACGTTTAGTGAGTATACTGTTGTTCACTCTGGTCAAGTCGCTAAGATCAATCCT
GATGCTCCTCTTGATAAAGTCTGCATTGTTAGTTGTGGTGTATCTACTGGGTTAGGAGCT
ACTTTGAATGTTGCTAAACCGAAAAAGGGACAAAGTGTTGCGATTTTCGGTCTTGGTGCT
ATTGGTTTAGCTGCTGCTGAAGGTGCTAGAATCGCTGGTGCGGGTAGGATTATTGGTGTT
GATCTGAATCCGAAGAGATTCGATGAAGGTAAGAAATTCGGTGTGACCGAGTTTGTAAAT
CCGAAAGACCATGACAAACCTGTTCAACAGGTGATCGCTGAGATGACAGACGGTGGGGTG
GATCGGAGTGTGGAGTGTACCGGAAGTGTTCAGGCCATGATTCAAGCATTTGAATGTGTT
CACGACGGTTGGGGTGTTGCGGTGCTGGTTGGTGTACCGAACAAAGACGATGCTTTCAAG
ACGCATCCGATGAATTTCCTGAATGAGAGGACTCTCAAGGGTACTTTCTTTGGGAACTAC
AAACCAAAAACTGACATTCCCGGGGTTGTCGAAAAGTACATGAACAAGGAGCTGGAGCTT
GAGAAATTCATCACACACACCGTGCCATTCTCAGAGATCAACAAGGCCTTTGATTACATG
TTGAAAGGAGAGAGTATCCGTTATGGGTGCAACATCTTTAGATCTAGATGAGATCAGAAA
GGCACAAAGAGCTGATGGTCCCGCAGGCATCTTGGCCATAGGCACGGCTAATCCAGCGAA
CCATGTGATCCAAGCCGAGTATCCTGACTACTACTTCCGCATCACCGACAGTGAACACAT
GACCGACCTTAAGGAGAAGTTCAAGCGCATGTGCGACAAGTCGATGATCCGGAAAAGGCA
CATGCACTTGACCGAAGAGTTTCTAAAAGACAACCCGAAAATGTGTGCTTACATGGCTCC
TTCTCTTGACGCTCGTCAAGACATTGTGGTGGTTGAGGTCCCTAAGCTAGGCAAAGAAGC
TGCGGTTAAAGCCATCAAGGAGTGGGGTCAACCCAAATCCAAGATCACTCACGTTGTCTT
CTGCACCACCTCCGGTGTCGACATGCCTGGTGCAGACTACCAACTCACCAAGCTCCTCGG
TCTCCGACCATCAGTCAAGCGTCTCATGATGTACCAACAAGGTTGCTTCGCCGGTGGAAC
TGTCCTCCGTCTCGCCAAGGACCTCGCCGAGAACAACCGTGGCGCTCGTGTCCTCGTTGT
CTGCTCCGAGATCACAGCCGTTACATTCCGTGGCCCTTCCGACACGCATCTCGACTCTCT
TGTCGGCCAGGCTCTCTTCAGTGACGGAGCCGCTGCTCTCATCGTTGGTTCGGACCCGGA
CACTTCCGCGGGAGAGAAGCCTATCTTTGAGATGGTGTCTGCTGCTCAGACCATCCTTCC
AGACTCTGATGGAGCCATAGATGGACACTTAAGGGAGGTTGGACTCACTTTCCATCTCCT
GAAAGATGTTCCCGGACTCATCTCAAAGAACATAGAGAAGAGTCTAGACGAAGCGTTTAA
ACCGTTGGGTATAAGTGACTGGAACTCACTCTTCTGGATCGCTCACCCTGGTGGTCCGGC
CATATTAGACCAAGTTGAGATCAAGCTAGGGCTTAAGGCAGAGAAGATGAGAGCGACTCG
TCACGTGTTGAGCGAGTATGGAAACATGTCAAGCGCGTGTGTTCTCTTTATTCTTGATGA
GATGAGGAAGAAGTCGGTCGAAGATGGTGCAGCCACGACAGGTGAAGGGTTGGAGTGGGG
AGTCTTGTTTGGATTCGGACCAGGTCTCACTGTTGAGACAGTC
>Arabis_nordmanniana_A
NNNNNNNNNNNNNNNNNNNNNNNNNNNNNNNNNNNNNNNNNNNNNNNNNNNNNNNNNNNN
NNNNNNNNNNNNNNNNNNNNNNNNNNNNNNNNNNNNNNNNNNNNNNNNNNNNNNNNNNNN
NNNNNNNNNNNNNNNNNNNNNNNNNNNNNNNNNNNNNNNNNNNNNNNNNNNNNNNNNNNN
NNNNNNNNNNNNNNNNNNNNNNNNNNNNNNNNNNNNNNNNNNNNNNNNNNNNNNNNNNNN
NNNNNNNNNNNNNNNNNNNNNNNNNNNNNNNNNNNNNNNNNNNNNNNNNNNNNNNNNNNN
NNNNNNNNNNNNNNNNNNNNNNNCCGAACCCTCCTAGATCACTACAAGCACCCGGCTTTG
CTGCTCGTGGATGGTGTTTCGTCCATATGTGCGATTGATTTCCGAATGGATGAGTGGGGA
GTGGACGTTGCCTTGACCGGCTCTCAGAAAGCCTTATCTCTTCCAACAGGCCTTGGCATT
GTTTGCGCAAGTCCAAAGGCCTTGGAAGCTACAAAAACCTCAAAATCCCTCAAAGTCTTC
TTTGATTGGAATGACTACCTCNNNNNNNNNNNNNNNNNNNNNNNNNNNNNNNNNNNNNNN
NNNNNNNNNNNNNNNNNNNNNNNNNNNNNNNNNNNNNNNNNNNNNNNNNNNNNNNNNNNN
NNNNNNNNNNNNNNNNNNNNNNNTCGATTGGGAAAGGCCACCAGGCTGGCGGTGGAAGCG
TGGGGGCTGAAAAACTGCACACAGAAGGAGGAGTGGATAAGTAACACAGTGACAGCAGTT
GTTGTGCCTCCTAATATAGACAGCACAGAGATTGTGAAAAGGGCATGGAAGAGGTACGAC
CTAAGTCTTGGCCTTGGTCTAAACAAAGTGGCTGGAAAGGTTTTCAGAATTGGACACCTT
GGAAACGTCAATGAGACAGCTGCTGTAGCATGGGAAGCCGGAAAACCACTGGTTATGGAA
GAAGTAGAGGTTTCTCCGCCGCAAAAACACGAAGTTCGTATCAAGATTCTCTTCACTTCT
CTTTGTCACACCGATGTTTACTTCTGGGAAGCTAAGGGACAAACACCATTGTTTCCTCGT
ATCTTTGGTCATGAGGCTGGAGGGATTGTGGAGAGTATTGGAGAAGGTGTGACTGATCTA
GCACCAGGAGATCATGTATTACCAATCTTTACAGGAGAATGTGGTGATTGTCGTCATTGT
CACTCTGAAGAATCAAACATGTGTGATCTTCTTAGGATCAATACGGAGCGAGGAGAGATG
ATACACGACGGTGAATCGAGATTCTCTATCGATGGGAAACCGATTTATCATTTTCTTGGT
ACATCTACGTTTAGTGAATACACTGTTGTTCACTCGGGTCAAGTTGCTAAGATCAATCCT
GAAGCTCCTCTTGATAAAGTCTGCATTGTTAGTTGTGGTTTATCTACTGGGTTAGGAGCT
ACTTTGAATGTAGCTAAACCGAAAAAGGGACAAAGTGTTGCGATTTTCGGTCTCGGTGCT
GTTGGTTTAGCTGCTGCTGAAGGTGCTAGAATCGCTGGTGCGGGTAGGATCATTGGTGTT
GATCTTAACCCGAAGAGATTCGAAGAAGGTAAGAAATTCGGTGTGACGGAGCTTGTGAAC
CCGAAAGACCATGACAAACCTGTTCAACAGGTGATCGCTGAGATGACTGACGGTGGAGTA
GACCGGAGTGTGGAGTGCACTGGAAGTGTCCAGGCCATGATTCAAGCATTTGAATGTGTT
CACGACGGTTGGGGTGTTGCGGTGCTGGTTGGTGTACCGAGCAAAGATGATGCATTCAAG
ACTCATCCGATGAATTTCTTGAATGAGAGGACTCTCAAGGGTACTTTCTTTGGGAACTAC
AAACCAAAAACTGATATTCCCGGGGTTGTCGAAAAGTACATGAACAAGGAGCTGGAGGTT
GAGAAATTCATCACTCACAGAGTTCCATTCTCGGAGATCAACAAGGCCTTTGATTACATG
TTGAAAGGAGAGGGTATCCGTTATGGGTGCAACATCTTTAGATCTAGATGAGATCAGAAA
GGCACAAAGAGCTGATGGTCCCGCGGGGATCTTGGCCATAGGCACTGCCAATCCAGAGAA
CCATGTGATCCAAGCTGAGTACCCAGACTACTACTTCCGCATCACCGACAGTGAACACAT
GACCGACCTTAAAGAGAAGTTCAAGCGCATGTGCGACAAGTCCATGATCCGTAAAAGGCA
CATGCACTTGACCGAAGAGTTTCTAAAAGATAACCCGAAAATGTGTGCTTACATGGCTCC
TTCTCTTGACGCTCGTCAAGACATTGTGGTGGTCGAGGTCCCTAAGCTAGGCAAAGAAGC
TGCGGTTAAAGCCATCAAGGAGTGGGGTCAACCCAAATCCAAGATCACTCACGTTGTCTT
TTGCACCACCTCCGGTGTCGACATGCCTGGTGCTGACTACCAACTCACCAAGCTCCTCGG
TCTCCGACCATCCGTCAAGCGTCTCATGATGTACCAACAAGGTTGCTTCGCCGGTGGAAC
TGTCCTCCGTCTCGCCAAAGACCTCGCTGAGAACAACCGTGGCGCACGTGTTCTCGTTGT
CTGCTCCGAGATCACAGCTGTCACATTCCGTGGTCCTTCCGACACGCATCTCGACTCTCT
TGTCGGACAGGCTCTCTTCAGTGACGGAGCCGCTGCTCTCATCGTCGGTTCGGACCCGGA
CACTTCCGTGGGAGAGAAGCCAATCTTTGAGATGGTGTCTGCGGCTCAGACCATCCTTCC
AGACTCTGATGGAGCCATAGATGGACACTTGAGGGAGGTTGGTCTCACTTTTCATCTCCT
CAAAGATGTTCCCGGGCTTATCTCAAAGAACATTGAGAAGAGTCTAGACGAAGCGTTTAA
ACCGTTGGGAATAAGTGACTGGAACTCACTCTTCNNNNNNNNNNNNNNNNNNNNNNNNNN
NNNNNNNNNNNNNNNNNNNNNNNNNNNNNNNNNNNNNNNNNNNNNNNNNNNNNNNNNNNN
NNNNNNNNNNNNNNNNNNNNNNNNNNNNNNNNNNNNNNNNNNNNNNNNNNNNNNNNNNNN
NNNNNNNNNNNNNNNNNNNNNNNNNNNNNNNNNNNNNNNNNNNNNNNNNNNNNNNNNNNN
NNNNNNNNNNNNNNNNNNNNNNNNNNNNNNNNNNNNNNNNNNN
>Pseudoturritis_turrita
AAGAAGATATTTAAGACCACATCTGGGACACCTTTTCTGTTTCCCACGACAGGGACCGGT
GCTTGGGAGAGTGCCTTGACCAACACGCTATCTCCTGGAGACAGGATCGTCTCGTTTCTG
ATCGGACAATTTAGCTTGCTGTGGATTGACCAGCAGAAAAGGCTAAATTTTAAAGTTGAT
GTGGTTGAGAGTGAGTGGGGACAAGGTGCTAATCTCCAAGTCTTGGCCTCAAAGCTCTCA
CAAGACGAGAATCATTCCATCAAAGCCATTTGCATTGTCCACAACGAGACCGCGACTGGA
GTCACCAATGACATCTCTGCTGTCCGAACCCTCCTCGATCACTACAAGCACCCGGCTTTG
CTGCTTGTGGACGGTGTCTCGTCCATATGTGCGCTTGATTTCCGAATGGATGAGTGGGGA
GTGGACGTGGCCTTGACCGGCTCTCAGAAAGCCTTATCTCTTCCAACAGGCCTTGGCATT
GTGTGCGCCAGCCCAAAAGCCTTGGAGGCTACCAAATCTTCAAAATCCCTCAAAGTCTTC
TTTGATTGGAATGACTACCTCAAGTTTTACAAGCTCGGATCGTATTGGCCATACACACCT
TCCATTCAGCTCCTCTACGGTCTTAGAGCTGCTCTAGATCTTATCTTCGAGGAAGGCCTT
GAGAATGTCATTGCTCGTCATGCTCGGTTGGGGAAGGCCACCAGGCTGGCGGTGGAAGCG
TGGGGGCTGAAAAACTGCACACAGAAGGAGGAGTGGATAAGTAACACAGTGACAGCAGTT
GTGGTGCCTCCGCATATAGACAGCACKGAGATTGTGAAAAGGGCGTGGAAGAGGTACAAC
CTAAGTCTTGGTCTTGGTCTCAACAAAGTGGCTGGAAAGGTTTTCAGAATTGGACACCTT
GGAAACCTCAATGAGAAAGCTGCTGTGGCATGGGAAGCCGGAAAACCATTGGTGATGGAG
GTAGTAGAGGTTGCTCCGCCGCAGAAACACGAAGTTCGTATCAAGATTCTCTTCACTTCT
CTTTGTCACACCGATGTTTACTTCTGGGAAGCAAAGGGACAAACGCCCTTGTTTCCTCGT
ATCTTCGGACATGAAGCTGGAGGAATTGTGGAGAGTGTAGGTGAAGGTGTGACTGATCTT
CAACCAGGAGATCACGTTTTGCCGATTTTCACCGGAGAATGTGGAGATTGCCGTCATTGT
CACTCGGAGGAATCAAACATGTGTGATCTTCTCAGGATTAACACCGAACGAGGAGTGATG
ATTCACGACGGTGAATCGAGATTCTCTATCAATGGCAAACCGATTTATCATTTCCTTGGG
ACATCAACGTTTAGTGAGTACACTGTGGTTCACTCTGGTCAGGTCGCTAAGATCAATCCG
GATGCTCCTCTTGACAAAGCCTGCATTNNNNNNNNNNNNNNNNNNNNNNNNNNNNGAGCT
ACTTTGAATGTGGCTAAACCGAAAAAGGGTCATAGTGTCGCGATTTTCGGTCTTGGTGCT
GTTGGTTTAGCCGCTGCTGAAGGTGCTAGAATTTCTGGTGCTTCTAGGATCATTGGTGTT
GATCTCAACCCCAAGAGATTCGAAGAAGCTAAGAAATTCGGTGTGACCGAGTTTGTGAAC
CCGAGAGACCATGACAAACCTGTTCAACAGGTGATTGCTGAGATGACAGATGGTGGGGTG
GACCGGAGTGTGGAGTGCACCGGAAGCGTCCAAGCCATGATTCAAGCATTTGAATGTGTC
CACGATGGTTGGGGTGTTGCGGTGCTTGTCGGTGTGCCAAGCAAAGACGATGCCTTCAAG
ACTCATCCCATGAATTTTCTGAATGAGAGGACTCTCAAGGGTACTTTCTTTGGGAACTAC
AAACCCAAAACTGACATTCCCGGGGTTGTCGAAAAGTACATGAACAAGGAGCTGGAGATT
GAGAAATTCATCACTCACACAGTGCCATTCTCGGAGATCAACAAGGCCTTTGATTACATG
TTGAAGGGAGAGGGTATCCGTTATGGGTGCGTCGTCGTTAGATCTTGATGAGATCAGAAA
GGCACAGAGAGCTGATGGACCCGCAGGCATCTTGGGGATAGGTACGGCTAACCCTGCGAA
CCATGTGATCCAAGCTGAGTATCCTGACTACTACTTCCGCATCACCAACAGTGAACACAT
GACCGACCTCAAGGAGAAGTTTAAGCGCATGTGCGACAAGTCGATGATACGGAAAAGGCA
CATGCACCTGACTGAAGAGTTTCTCAAAGACAACCCCAAAATGTGTGCTTACATGGCTCC
TTCTCTTGACGCTCGTCAGGACATTGTGGTGGTCGAGGTCCCTAAGCTAGGCAAAGAGGC
TGCGGTGAAAGCTATCAAGGAGTGGGGTCAGCCCAAGTCCAAGATCACTCATCTTGTCTT
CTGCACTACCTCCGGCGTCGACATGCCTGGCGCCGACTACCAGCTCACCAAGCTCCTTGG
TCTCCGCCCTTCCGTCAAGCGTCTCATGATGTACCAGCAAGGTTGCTTCGCCGGCGGCAC
TGTCCTCCGTCTCGCAAAGGACCTCGCCGAGAACAACCGTGGCGCACGTGTCCTCGTCGT
CTGCTCCGAGATCACAGCCGTCACCTTCCGTGGCCCTTCCGACACCCATCTCGACTCCCT
TGTCGGCCAGGCCCTCTTCAGCGACGGTGCCGCGGCTCTCATCGTCGGTTCGGACCCGGA
CACCTCAGCGGGAGAGAAGCCCATCTTCGAGATGGTGTCTGCGGCGCAGACCATCCTCCC
AGACTCGGACGGAGCCATAGATGGACACTTGAGAGAGGTGGGACTCACTTTCCATCTCCT
GAAAGATGTCCCCGGGCTCATCTCAAAGAACATAGAGAAGAGTCTAGAAGAAGCGTTTAA
ACCGCTGGGAATAAGTGACTGGAACTCCCTCTTCTGGATAGCTCACCCTGGAGGTCCGGC
CATATTAGACCAGGTTGAGATCAAACTTGGACTTAAAGCAGAGAAGATGAGGGCGACGCG
TCACGTGTTGAGCGAGTATGGAAACATGTCGAGCGCGTGTGTCCTCTTTATACTGGATGA
GATGAGGAAGAAGTCGGTGGAGGATGGTGCAGCCACGACAGGTGAAGGGTTGGAGTGGGG
TGTCTTGTTTGGATTCGGACCAGGTCTCACTGTTGAGACAGTC
>Scapiarabis_setosifolia
AAGAAGATATTTAAGACAACATCTGGGACACCTTTTCTGTTTCCCACGACAGGGACCGGT
GCTTGGGAGAGTGCCTTGACCAACACGCTATCTCCTGGGGACAGGATTGTCTCGTTTCTG
ATAGGACAATTTAGCTTGCTTTGGATTGATCAGCAGAAAAGGCTAAATTTCAAAGTTGAT
GTAGTTGAGAGTGAATGGGGTCAAGGTGCTAATCTCCAAGTCTTAGCCTCAAAGCTCTCA
CAAGACGAGAATCATTCCATCAAAGCAATTTGCATTGTCCACAACGAGACCGCGACTGGA
GTCACCAATGACATCTCTGCTGTCCGAACCCTCCTCGATCACTACAAGCACCCGGCTTTG
CTGCTTGTGGACGGTGTTTCGTCCATATGTGCGCTTGATTTCCGAATGGATGAGTGGGGA
GTGGACGTGGCCTTGACCGGCTCTCAGAAAGCCTTATCTCTTCCAACAGGGCTTGGCATT
GTGTGCGCAAGTCCAAAAGCCTTGGAAGCTACCAAATCCTCAAAATCTCTCAAAGTCTTT
TTTGATTGGAATGACTACCTCAAGTTTTACAAGCTCGGAACGTATTGGCCGTACACACCT
TCCATTCAGCTCCTCTACGGTCTTAGAGCTGCTCTTGATCTTATCTTCGAGGAAGGGCTT
GAGAATGTCATTGCTCGTCATGCTCGATTGGGAAAGGCCACCAGGCTGGCGGTGGAAGCG
TGGGGGCTTAAAAACTGCACACAGAAGGAAGAGTGGATAAGTAACACAGTGACAGCAGTT
GTTGTGCCTCCTCATATAGACAGCACAGAGATTGTGAAAAGGGCGTGGAAGAGGTACAAC
CTAAGTCTTGGTCTTGGTCTCAACAAAGTGGCTGGAAAGGTTTTCAGAATTGGACACCTT
GGAAACCTCAATGAGAAAGCTGCTGTGGCATGGGAAGCCGGAAAACCACTGGTGATGGAG
GAAGTAGAGGTTGCTCCGCCGCAAAAACACGAAGTTCGTATCAAGATTCTCTTCACTTCT
CTTTGTCACACCGATCTTTACTTTTGGGAAGCAAAGGGACAAACACCGTTGTTTCCTCGT
ATCTTCGGTCATGAAGCTGGAGGGATTGTTGAGAGTGTTGGAGAAGGTGTGACTGATCTT
GAACCAGGAGATCACGTGTTGCCGATCTTCACCGGAGAATGTGGAGATTGTCGTCATTGT
CACTCGGAGGAATCAAACATGTGTGATCTTCTCAGGATCAATACCGAGCGAGGAGTGATG
ATTCACGACGGTGAATCGAGATTCTCTATCGATGGGAAACCGATTTATCATTTCGTTGGG
ACATCAACGTTTAGTGAGTACACTGTGGTTCACTCTGGTCAAGTCATTAAGATCAATCCG
GATGCTCCTCTTGACAAAGTCTGCATTNNNNNNNNNNNNNNNNNNNNNNNNNNNNGAGCT
ACTTTGAATGTGGCTAAACCGAAAAAAGGTCAAAGTGTTGCGATTTTCGGTCTTGGTGCT
GTTGGTTTAGCCGCTGCAGAGGGCGCTAGAATCGCTGGTGCGTCTAGGATCATTGGTGTT
GATCTCAACCCGAAGAGATTCGACGAAGCTAAGAAATTCGGTGTGACCGAGTTTGTGAAC
CCGAAGGACCATGACAAACCAGTTCAACAGGTGATCGCTGAGATGACAGACGGTGGGGTG
GACCGGAGTGTGGAGTGCACCGGAAGCGTTCAGGCCATGATTCAAGCATTTGAATGTGTT
CACGATGGTTGGGGTGTTGCGGTGCTGGTTGGTGTGCCAAGCAAAGACGATGCCTTCAAG
ACGCATCCGATGAATTTCTTGAATGAGAGGACTCTCAAGGGTACTTTCTTTGGGAATTAC
AAACCCAAAACTGACATTCCCGGGGTTGTCGAAAAGTACATGAACAAGGAGTTGGAGCTT
GAGAAATTCATCACTCACACGGTGCCATTCTCGGAGATCAACAAGGCCTTTGATTACATG
TTGAACGGAGCGAGTATCCGTTATGAGTGCATCGTCTTTAGATCTAGATGAGATCAGAAA
GGCACAAAGAGCTGATGGACCCGCAAGCATCTTGGCAATAGGCACGGCTAATCCAGAGAA
CCATGTGATCCAAGCCGAGTATCCGGACTACTACTTCCGCATCACCAACAGTGAACACAT
GACCGACCTTAAAGAGAAGTTCAAGCGCATGTGCGACAAGTCGATGATACGGAAAAGGCA
CATGCACCTGACTGAAGAGTTTCTCAAAGATAATCCGAAAATGTGTGCATACATGGCTCC
TTCTCTCGACGCTCGTCAGGACATTGTGGTGGTCGAGGTCCCTAAGCTAGGCAAAGAGGC
TGCGGTTAAAGCCATCAAGGAGTGGGGTCAACCCAAATCCAAGATCACTCACCTTGTCTT
CTGCACCACCTCCGGTGTCGACATGCCTGGTGCCGACTACCAACTCACCAAGCTCCTCGG
TCTCCGACCTTCCGTCAAGCGACTTATGATGTACCAACAAGGTTGCTTCGCCGGTGGCAC
TGTCCTCCGTCTCGCCAAGGACCTCGCCGAGAACAACCGTGGTGCTCGTGTCCTCGTTGT
CTGCTCCGAGATCACAGCCGTCACATTCCGTGGCCCTTCCGACACGCATCTCGACTCTCT
TGTCGGACAGGCTCTCTTCAGTGACGGTGCCGCTGCTCTCATCGTCGGTTCGGACCCGGA
CGCTTCCGTGGGAGAGAAGCCCATCTTCGAGATGGTGTCCGCGGCTCAGACCATCGTTCC
AGACTCTGACGGAGCCATAGATGGACACTTGAGGGAGGTCGGACTCACTTTTCATCTCCT
GAAAGATGTTCCCGGGCTCATCTCGAAGAACATTGAGAAGAGTTTAGACGAAGCGTTTAA
ACCATTGGGAATAAGTGACTGGAACTCACTCTTCTGGATTGCTCACCCTGGAGGTCCGGC
CATATTAGACCAGGTTGAGATCAAGCTAGGGCTTAAAGCAGAGAAGATGAGAGCGACTCG
TCACGTTTTGAGCGAGTATGGAAACATGTCGAGCGCGTGTGTTCTCTTTATACTTGACGA
GATGAGGAAGAAATCGGTGGAAGATGGTGCAGCCACGACAGGAGAAGGGTTGGAGTGGGG
AGTCTCGTTTGGATTCGGACCAGGTCTCACTGTTGAGACAGTC
>Arabis_hirsuta
AAGAAGATATTTAAGACAACATCTGGGACACCTTTTCTGTTTCCCACGACAGGGACCGGT
GCTTGGGAGAGTGCCTTGACCAACACGCTATCTCCTGGGGACAGGATCGTCTCGTTTCTG
ATAGGACAGTTTAGCTTGCTTTGGATTGATCAGCAGAAAAGGCTAAATTTCAATGTTGAT
GTTGTTGAGAGCGAATGGGGACAAGGTGCTAATCTCCAAGTCTTGGCCTCGAAGCTCTCA
CAAGACGAGAATCATTCCATCAAAGCAATTTGTATTGTCCACAACGAGACCGCGACTGGA
GTCACCAATGACATCTCTGCTGTCCGAACCCTCCTCGATCACTACAAGCACCCGGCTtTG
CTGCTTGTGGACGGTGTTTCGTCCATATGTGCAATTGATTTCCGAATGGATGAGTGGGGA
GTGGACGTGGCCTTGACCGGCTCTCAGAAAGCCTTATCTCTTCCAACAGGGCTTGGGATT
GTGTGCGCAAGTCCAAAAGCCTTGGAAGCTACAAAAACCTCAAAATCCCTCAAAGTCTTC
TTTGATTGGAATGACTACCTCAAGTTTTACAAGCTCGGAACGTATTGGCCATACACACCT
TCCATTCAGCTCCTCTACGGTCTTAGAGCTGCTCTTGATCTTATCTTCGAGGAAGGGCTT
GAGAATATCATTGCTCGTCATGCTCGATTGGGAAAGGCCACCAGGCTGGCGGTGGAAGCG
TGGGGGCTGAAAAACTGCACACAGAAGGAAGAGTGGATAAGTAACACAGTGACAGCAGTT
GTTGTGCCTCCTCATATAGACAGCACAGAGATTGTGAAAAGGGCGTGGAAGAGGTACAAC
CTAAGTCTTGGCCTTGGTCTCAACAAAGTTGCTGGAAAGGTTTTCAGAATTGGACACCTT
GGCAACGTCAATGAGAAAGCTGCTGTGGCATGGGAAGCCGGAAAACCATTGGTTATGGAG
GAAGTAGAGGTTGCTCCGCCGCAAAAACATGAAGTTCGTATCAAGATTCTCTTCACTTCT
CTTTGTCACACCGATGTTTACTTCTGGGAAGCAAAGGGACAAACGCCGTTGTTTCCTCGT
ATCTTCGGTCATGAAGCTGGAGGGATTGTGGAGAGTGTTGGAGAAGGTGTGACTGATCTT
GCACCAGGAGATCATGTGTTACCGGTCTTCACCGGAGAATGTGGTGATTGTCCTCATTGT
CACTCTGAGGAATCAAACATGTGTGATCTTCTCAGGATCAACACCGAACGAGGAGGGATG
ATACACGACGGTGAATCGAGGTTCTCTATTGATGGGAAACCGATTTATCATTTTGTTGGG
ACATCAACGTTTAGTGAATACACTGTGGTTCACTCTGGTCAAGTCGCTAAGATCAATCCT
GATGCTCCTCTTGACAAAGTCTGCATTGTTAGTTGTGGTTTATCTACTGGGTTAGGAGCT
ACTTTGAATGTTGCTAAACCCAAAAAGGGTCAAAGTGTTGCGATTTTCGGACTCGGTGCT
GTTGGTTTAGCCGCTGCTGAAGGTGCTAGAATCGCTGGTGCTTCTAGGATCATTGGTGTT
GATCTCAACTCCAAGAGATTCGATGAAGCTAAGAAATTCGGTGTGACCGAGTTTGTGAAC
CCGAAAGACCATGACAAACCTGTTCAACAGGTGATCGCTGAGATGACGAATGGTGGAGTT
GACCGGAGTGTGGAGTGTACTGGAAGCGTTCAGGCCATGATTCAAGCATTTGAATGTGTT
CACGATGGTTGGGGTATTGCGGTGCTTGTTGGTGTACCAAGCAAAGACGATGCCTTCAAG
ACTCATCCAATGAATTTCCTGAATGAGAGAACTCTCAAGGGTACTTTCTTTGGGAACTAC
AAACCAAAAACTGACATTCCCGGGGTTGTCGAACAGTACATGAACAAGGAGCTGGAGATT
GAGAAATTCATCACTCACACAGTGCCATTCTCGGAGATCAACAAGGCCTTTGACTACATG
TTGAAGGGAGAGGGTATCCGTTATGGGTGCAACATCTTTAGATCTAGACGAGATCAGAAA
GGCACAGAGAGCTGATGGACCCGCAGGCATCTTTGCGATAGGCACGGCTAATCCAGCGAA
CCATGTGCTCCAAGCCGAGTATCCTGACTACTACTTCCGCATCACCAACAGTGAACACAT
GACCGGCCTTAAGGAGAAGTTCAAGCGCATGTGCGACAAGTCCATGATCCGGAAAAGGCA
CATGCACTTGACCGAAGAATTTCTCCAAGACAACCCGAAAATGTGTGCTTACATGGCTCC
TTCTCTTGACGCACGTCAAGACATTGTGGTGGTCGAGGTCCCTAAGCTAGGCAAAGAAGC
TGCGGTTAAAGCCATCAAGGAGTGGGGTCAACCCAAATCCAAGATCACTCACCTTGTCTT
TTGCACCACTTCCGGTGTCGACATGCCTGGTGCCGACTACCAACTCACCAAGCTCCTCGG
TCTCCGACCTTCCGTCAAGCGTCTCATGATGTACCAACAAGGTTGCTTCGCCGGTGGTAC
CGTCCTCCGTCTCGCTAAGGACCTCGCTGAGAACAACCGTGGTGCTCGTGTCCTTGTCGT
CTGCTCCGAGATCACAGCCGTTACATTCCGTGGTCCTTCCGACACGCATCTCGACTCTCT
TGTCGGTCAGGCTCTTTTCAGCGACGGTGCAGCTGCTCTCATCGTTGGTTCGGACCCGGA
CACTTCAGTCGGAGAGAAGCCTATCTTCGAGATGGTGTCTGCTGCTCAGACCATCGTTCC
AGACTCTGACGGAGCTATAGATGGGCACTTGAGGGAGGTCGGACTCACTTTCCATCTCCT
GAAAGATGTTCCCGGGCTTATCTCAAAGAACATAGAGAAAAGTCTAGACGAAGCGTTTAA
ACCATTGGGAATAAGTGACTGGAACTCTCTCTTCTGGATAGCTCACCCTGGTGGTCCGGC
CATATTAGACGAAGTTGAGATCAAGCTAGGTCTTAAAGCAGAGAAGATGAGAGCGACACG
TCACGCGTTGAGTGAGTATGGAAACATGTCAAGCGCGTGTGTTCTCTTTATTCTTGATGA
GATGAGGAAGAAGTCGGTGGAAGATGGTGCAGCCACGACAGGTGAAGGGTTGGAGTGGGG
AGTCTTGTTCGGATTCGGACCAGGACTCACTGTTGAGACAGTC
>Arabis_collina
AAGAAGATATTTAAGACAACATCTGGGACACCTTTTCTGTTTCCCACGACAGGGACCGGT
GCTTGGGAGAGTGCCTTGACCAACACGCTATCTCCTGGGGACAGGATCGTCTCGTTTCTG
ATAGGACAATTTAGCTTCCTTTGGATTGATCAGCAGAAAAGGCTAAATTTCAATGTTGAT
GTTGTTGAGAGCGAATGGGGACAAGGTGCTAATCTCCAAGTCTTGGCCTCAAAGCTCTCA
CAAGACGAGACTCATTCCATCAAAGCAATTTGTATTGTCCACAACGAGACCGCGACTGGA
GTCACCAATGACATCTCTGCTGTCCGAACCCTCCTCGATCACTACAAGCACCCGGCtTTG
CTGCTTGTGGACGGTGTTTCGTCCATATGTGCGCTTGATTTCCGAATGGATGAGTGGGGA
GTGGACGTGGCCTTGACCGGATCTCAGAAAGCCTTATCTCTTCCAACAGGGCTTGGGATT
GTGTGCGCAAGTCCAAAAGCCTTGGAAGCTACAAAAACCTCAAAATCCCTCAAAGTCTTC
ATTGATTGGAATGACTACCTCAAGTTTTACAAGCTCGGAACTTATTGGCCATACACACCT
TCCATTCAGCTCCTCTACGGTCTTAGAGCTGCTCTTGATCTTATCTTCGAGGAAGGGCTT
GAGAATATCATTGCTCGTCATGCTCGACTGGGAAAGGCCACCAGGCTGGCGGTGGAAGCG
TGGGGGCTGAAAAACTGCACACAGAAGGAAGAGTGGATAAGTAACACAGTGACAGCAGTT
GTTGTGCCTCCTCAAATAGACAGCACAGAGATTGTGAAAAGGGCATGGAAGAGGTACAAC
CTAAGTCTTGGTCTTGGTCTCAACAAAGTGGCTGGAAAGGTTTTCAGAATTGGACACCTT
GGAAACGTCAATGAGAAAGCTGCTGTAGCATGGGAAGCCGGAAAACCATTGGTTATGGAG
GAAGTAGAGGTTGCTCCGCCGCAAAAACATGAAGTTCGTATCAAGATTCTCTTCACTTCT
CTTTGTCACACCGATGTTTACTTCTGGGAAGCAAAGGGACAAACACCGTTGTTTCCTCGT
ATCTTCGGTCATGAAGCTGGAGGGATTGTGGAGAGTGTTGGAGAAGGTGTGACTGATCTT
GCACCAGGAGATCATGTGTTACCGATCTTCACCGGAGAATGTGGTGATTGTCCTCATTGT
CACTCTGAGGAATCAAACATGTGTGATCTTCTCAGGATCAACACCGAACGAGGAGGGATG
ATACACGACGGTGAATCGAGGTTCTCTATCGATGGGAAACCGATTTACCATTTCGTTGGG
ACATCAACATTTAGTGAATACACTGTGGTTCACTCTGGTCAAGTCGCTAAGATCAATCCT
GATGCTCCTCTTGATAAAGTCTGCATTNNNNNNNNNNNNNNNNNNNNNNNNNNNNGAGCT
ACTTTGAATGTTGCTAAACCGAAAAAGGGACAAAGCGTTGCGATTTTCGGACTCGGTGCT
GTTGGTTTAGCCGCTGCTGAAGGTGCTAGAATCGCTGGTGCTTCTAGGATCATTGGTGTT
GATCTCAACTCGAAGAGATTCGATGAAGCTAAGAAATTCGGTGTGACCGAGTTTGTCAAC
CCGAAAGACCATGACAAACCCGTTCAACAGGTGATCGCTGAGATGACGGACGGTGGAGTT
GACCGGAGCGTGGAGTGTACTGGAAGCGTTCAGGCCATGATTCAAGCATTTGAATGTGTT
CACGATGGTTGGGGTGTTGCGGTGCTTGTTGGTGTGCCAAGCAAAGACGATGCCTTCAAG
ACTCATCCGATGAATTTCCTGAATGAGAGGACTCTCAAGGGTACTTTCTTTGGGAACTAC
AAACCCAAAACTGACATTCCCGGGGTTGTCGAGAAGTACATGAACAAGGAGCTGGAGATT
GAGAAATTCATCACTCACACAGTGCCATTCTCGGAGATCAACAAGGCCTTTGATTACATG
TTGAAGGGAGAGGGTATCCGTTATGGGTGCAACATCTTTAGATTTAGATGAGATCAGAAA
GGCACAGAGAGCTGATGGACCCGCAGGCATCTTGGCGATAGGCACGGCTAATCCAGCGAA
CCATGTGATCCAAGCCGAGTATCCTGACTACTACTTCCGCATCACCAACAGTGAACACAT
GACCGACCTTAAGGAGAAGTTCAAGCGCATGTGCGACAAGTCCATGATCCGGAAAAGGCA
CATGCACTTGACCGAAGAGTTTCTCCAAGACAACCCGAAAATGTGTGCTTACATGGCTCC
TTCTCTTGACGCACGTCAAGACATTGTGGTGGTCGAGGTCCCTAAGCTAGGCAAAGAAGC
TGCGGTTAAAGCCATCAAGGAGTGGGGTCAACCAAAATCCAAGATCACTCACCTTGTCTT
CTGCACCACTTCCGGTGTCGACATGCCTGGTGCCGACTACCAACTCACCAAGCTTCTCGG
TCTCCGACCTTCCGTCAAGCGTCTCATGATGTACCAACAAGGTTGCTTCGCCGGTGGTAC
CGTCCTCCGTCTCGCTAAGGACCTCGCCGAGAACAACCGTGGTGCTCGTGTCCTCGTGGT
CTGCTCCGAGATCACAGCCGTTACATTCCGTGGTCCTTCCGACACGCATCTTGATTCTCT
TGTCGGTCAGGCTCTCTTCAGTGACGGAGCAGCTGCTCTCATCGTCGGTTCGGACCCGGA
CACTTCCGTGGGAGAGAAGCCTATCTTTGAGATGGTGTCTGCGGCTCAGACCATCGTTCC
AGACTCTGACGGAGCCATAGATGGACACTTGAGGGAGGTCGGACTCACTTTCCATCTCCT
GAAAGATGTTCCCGGGCTTATCTCAAAGAACATAGAGAAGAGTCTAGACGAAGCGTTTAA
ACCATTGGGAATAAGTGACTGGAACTCTCTCTTCTGGATAGCTCACCCTGGAGGTCCGGC
CATATTAGACCAAGTTGAGATCAAGCTAGGTCTTAAAGCAGAGAAGATGAGAGCGACACG
TCACGTGTTGAGCGAGTATGGAAACATGTCAAGTGCGTGTGTTCTGTTCATACTTGATGA
GATGAGGAAGAAGTCCGTGGAAGATGGTGCAGCCACGACAGGAGAAGGGTTGGAGTGGGG
AGTCTTGTTCGGATTCGGACCAGGACTCACTGTTGAGACAGTC
>Arabis_nova_subsp_nova
NNNNNNNNNNNNNNNNNNNNNNNNNNNNNNNNNTTTCTGTTTCCMACCACAGGGACTGGT
GCTTGGGAGAGTGCCTTGACCAACACGCTATCTCCTGGAGACAGGATCGTCTCGTTTCTG
ATTGGACAATTTAKCTTGCTTTGGATTGATCAGCAGAAAAGGCTAAATTTCAAAGTTGAT
GTTGTTGAGAGTGAATGGGGTCAAGGTGCTAATCTCCAAGTCTTAGCCTCAAAGCTCTCA
CAAGACGAGAATCATTCCATCAAAGCAATTTGTATTGTCCACAACGAGACCGCTACTGGA
GTCACCAATGACATCTCTGCTGTCCGAACCCTCCTCGATCACTACAAGCACCCGGCTTTG
CTGCTCGTGGACGGTGTTTCGTCCATATGTGCACTTGATTTCCGAATGGATGAGTGGGGA
GTGGACGTAGCCTTGACCGGTTCTCAGAAAGCCTTATCTCTTCCAACAGGACTTGGCATT
GTGTGCGCAAGTCCAAAAGCCTTGGAAGCTACAAAAACCTCAAAATCCCTCAAAGTCTTC
TTTGATTGGGGTGACTACCTCAAGTTTTACAAGCTCGGTACGTATTGGCCATACACACCT
TCCATTCAGCTCCTCTACGGTCTTAGAGCTGCTCTTGATCTTATCTTCGAGGAAGGCCTT
GAGAATATCATTGCCCGTCACGCTCGATTGGGAAAAGCCACCAGGCTTGCGGTGGAAGCG
TGGGGGCTGAAAAACTGCACACAGAAGGAAGAGTGGATAAGTAACACAGTGACAGCAGTT
GTTGTGCCTCCTCATATAGATAGCACAGAGATTGTGAAAAGAGCATGGAAGAGGTACAAC
TTAAGTCTTGGTCTTGGTCTTACCAAAGTGGCTGGAAAGGTCTTCAGAATTGGACACCTC
GGAAATGTCAATGAGAAAGCTGCTGTAGCATGGGAAGCTGGAAAACCATTGGTTATGGAA
GAAGTAGAGGTTGCTCCGCCGCAAAAACATGAAGTTCGTATTAAGATTCTCTTCACTTCT
CTTTGTCACACCGATGTTTACTTCTGGGAAGCAAAGGGACAAACACCATTGTTTCCTCGT
ATCTTCGGTCATGAAGCTGGAGGGATTGTTGAGAGTGTTGGAGAAAGTGTGACTGATCTT
GCGCCAGGAGATCATGTGTTACCGATCTTTACTGGTGAATGTGGTGATTGTCGTCATTGT
CACTCTGAGGAATCAAACATGTGTGATCTTCTTAGGATCAATACAGAACGAGGAGGGATG
ATACATGATGGTGAATCGAGGTTTTCGATTGATGGGAAACCGATTTATCATTTTCTTGGT
ACTTCGACGTTTAGTGAATACACTGTTGTTCACTCTGGTCAAGTAGCTAAGATCAATCCT
GATGCTCCTCTTGATAAAGTCTGTATTNNNNNNNNNNNNNNNNNNNNNNNNNNNNGAGCT
ACTTTGAATGTTGCTAAACCGAAAAAGGGACAAAGTGTCGCGATTTTCGGTCTTGGTGCT
GTTGGTTTAGCTGCTGCTGAAGGTGCTAGAATTGCTGGTGCGGGTAGGATTATTGGTGTT
GATCTTAACCCAAAGAGATTCGAAGATGCTAAGAAATTTGGTGTGACGGAGTTTGTGAAC
CCGAAAGACCATGACAAACCTGTTCAACAGGTGATTGCTGAGATGACAGACGGTGGAGTG
GACCGGAGTGTGGAGTGTACCGGAAGTGTTCAAGCCATGATTCAAGCATTTGAATGTGTT
CATGATGGTTGGGGTGTTGCGGTGCTTGTGGGTGTACCGAGCAAAGACGATGCTTTCAAG
ACTCATCCAATGAATTTGCTGAATGAGAGGACTCTCAAGGGTACTTTCTTTGGGAACTAC
AAACCAAAAACCGACATTCCCGGGGTTGTCGAAAAGTATATGAACAAGGAGCTGGAGATT
GAGAAATTCATCACTCACACCGTGCCATTTTCGGAGATCAACAAGGCCTTTGATTACATG
TTGAAGGGAGAGGGTATCCGTTNNNNNNNNNNNNNNNNNNNNNNNNNNNNNNNNNNNNNN
NNNNNNNNNNNNNNNNNNNCCAGCAGGCATCTTGGCCATTGGTACGGCCAATCCAGAGAA
CCATGTGATCCAAGCCGAGTATCCTGACTACTACTTCCGCATCACCGACAGTGAACACAT
GACCGACCTCAAAGAGAAGTTCAAGCGCATGTGCGACAAGTCCATGATCCGTAAAAGGCA
CATGCACTTGACCGAAGAGTTTCTAAAAGACAACCCGAAAATGTGTGCTTACATGGCTCC
TTCTCTTGACGCTCGYCAGGACATTGTTGTGGTCGAGGTCCCTAAGCTAGGCAAAGAAGC
TGCGGTTAAAGCCRTCAAGGAGTGGGGTCAACCTAAATCCAAGATCACTCACGTTGTCTT
CTGCACCACCTCCGGTGTCGACATGCCTGGTGCGGACTACCAACTGACCAAGCTCCTCGG
TCTCCGACCTTCCGTCAAGCGACTCATGATGTACCAACAAGGTTGCTTTGCCGGTGGCAC
TGTCCTCCGTCTCGCCAAGGACCTCGCCGAGAACAACCGTGGGGCACGTGTCCTCGTTGT
CTGCTCCGAGATCACAGCTGTTACCTTCCGTGGCCCTTCCGACACGCATCTTGATTCTCT
TGTCGGCCAGGCTCTCYTCAGTGACGGAGCGGCCGCTCTCATCGTCGGTTCGGACCCGGA
CACTTCCGTGGGAGAGAAGCCTATCTTTGAGATGGTGTCTGCGGCTCAAACCATCCTTCC
TGACTCGGACGGAGCCATAGATGGACACTTAAGGGAGGTCGGTCTCACTTTCCATCTCCT
GAAAGATGTTCCCGGGCTTATCTCAAAGAACATAGAGAAGAGTCTAGACGAAGCGTTTAA
ACCATTGGGAATAAGTGACTGGAACTCACTCTTCTGGATCGCTCACCCTGGTGGTCCGGC
CATATTAGACCAAGTTGAGATCAAGCTAGGACTTAAAGCNNNNNNNNNNNNNNNNNNNNN
NNNNNNNNNNNNNNNNNNNNNNNNNNNNNNNNNNNNNNNNNNNNNNNNNNNNNNNNNNNN
NNNNNNNNNNNNNNNNNNNNNNNNNNNNNNNNNNNNNNNNNNNNNNNNNNNNNNNNNNNN
NNNNNNNNNNNNNNNNNNNNNNNNNNNNNNNNNNNNNNNNNNN
>Arabis_montbretiana
AAGAAGATATTTAAGACAACATCTGGGACACCTTTTCTGTTTCCCACCACAGGGACCGGT
GCTTGGGAGAGTGCCTTGACCAACACGCTATCTCCTGGAGACAGAATCGTTTCCTTTCTG
ATTGGACAGTTTAGCTTGCTTTGGATTGATCAGCAGAAAAGGCTCAATTTCAATGTTGAT
GTTGTTGAGAGTGACTGGGGACAAGGTGCTAATCTCCAAGTCTTAGCCTCAAAGCTCTCA
GAAGACGAAAGTCATACCATCAAAGCAATTTGCATTGTCCACAACGAGACCGCGACTGGA
GTCACTAATGACATCTCTGCTGTCCGAACCCTCCTCGATCACTATAAGCATCCGGCTTTG
CTGCTGGTGGACGGTGTTTCGTCCATATGTGCGCTTGATTTCCGAATGGATGAGTGGGGA
GTGGACGTGGCCTTGACCGGCTCTCAGAAAGCCTTATCTCTTCCAACAGGACTTGGCATT
ATTTGCGCAAGTCCAAAAGCCTTGGAAGCTACAAAAACCTCAAAATCCCTCAAAGTCTTC
TTTGATTGGAATGACTACCTCAAGTTTTACAAGCTCGGTACGTATTGGCCATACACACCT
TCCATTCAGCTCCTCTACGGTCTCAAAGCTGCCCTTGAGCTTATCTTCGAGGAAGGGCTT
GAGAATGTCATTGCTCGTCACGCTCGATTGGGAAAGGCCACCAGGCTAGCGGTGGAAGCG
TGGGGGCTGAAAAACTGCACACAGAAGGAAGAGTGGATAAGTAACACAGTCACAGCAGTT
GTTGTGCCTCCTCATATAGATAGCACAGAGATTGTGAAAAGGGCATGGAAGAGGTACAAC
CTAAGTCTTGGCCTTGGTCTAAACAAAGTGGCTGGAAAGGTTTTCAGAATTGGACACCTT
GGAAACGTCAATGAGAAAGCTGCTGTAGCATGGGAAGCAGGAAAGCCACTGGTTATGGAA
GAAGTCGAGGTTGCTCCACCGCAAAAACATGAAGTTCGTATCAAGATTCTCTTCACTTCT
CTTTGTCACACTGATGTTTACTTCTGGGAAGCTAAGGGACAAACACCATTGTTTCCTCGT
ATCTTCGGTCATGAAGCTGGAGGGATTGTGGAGAGTGTTGGAGAAGGTGTGACTGATCTA
GCACCAGGAGATCATGTATTACCAATCTTTACAGGAGAATGTGGTGATTGTCGTCATTGT
CACTCTGAGGAATCAAACATGTGTGATCTTCTAAGGATCAATACAGAGCGAGGAGGGATG
ATACACGACGGTGAATCGAGGTTTTCTATCGATGGGAAACCGATTTATCATTTTCTTGGT
ACATCTACGTTTAGTGAGTACACTGTTGTTCACTCTGGTCAAGTTGCTAAGATCAATCCT
GAAGCTCCTCTTGATAAAGTCTGCATTNNNNNNNNNNNNNNNNNNNNNNNNNNNNGAGCT
ACTTTGAATGTTGCTAAACCGAAAAAAGGACAAAGCGTTGCGATTTTCGGTCTTGGTGCT
GTTGGTTTAGCTGCTGCTGAAGGTGCTAGAATCGCTGGTGCCGGTAGGATTATTGGTGTT
GATCTTAACCCGAAGAGATTTGAAGAAGCTAAGAAATTCGGTGTGACCGAGTTTGTGAAC
CCGAAAGACCATGACAAGCCTGTACAACAGGTGATTGCTGAGATGACAGACGGTGGTGTG
GACCGGAGTGTGGAGTGTACCGGAAGTGTTCAGGCTATGATTCAAGCATTTGAATGTGTT
CACGACGGTTGGGGTGTTGCGGTGCTGGTTGGTGTGCCAAGCAAAGACGATGCCTTCAAG
ACGCATCCGATGAATTTGCTGAATGAGAGGACTCTCAAGGGTACTTTCTTTGGGAACTAC
AAACCAAAAACCGATATTCCCGGGGTTGTCGAAAAGTACATGAACAAGGAGCTGGAGGTT
GAGAAATTCATCACTCACTCCGTGCCATTCTCGGAGATCAACAAGGCATTTGATTACATG
TTGAAGGGAGAGGGTATCCGTTNNNNNNNNNNNNNNNNNNNNNNNNNNNNNNNNNNNNNN
NNNNNNNNNNNNNNNNNNNCCCGCAGGCATCTTGGCCATTGGGACGGCCAATCCAGAGAA
CCATGTGCTCCAAGCCGAGTATCCTGATTACTACTTCCGCATCACCGACAGTGAACACAT
GACCGACCTTAAGGAGAAGTTCAAGCGCATGTGCGACAAGTCCATGATCCGTAAAAGGCA
CATGCACCTGACCGAAGAGTATCTCAAAGAGAACCCGAAAATGTGTGCTTACATGGCTCC
TTCTCTTGACGCTCGTCAAGACATTGTGGTGGTTGAGGTTCCTAAGCTAGGAAAAGAAGC
TGCGGTTAAAGCCATCAAGGAGTGGGGTCAACCCAAATCCAAGATCACTCACGTTGTCTT
TTGCACCACCTCTGGTGTCGACATGCCTGGTGCCGACTACCAACTCACCAAGCTCCTCGG
TCTCCGACCATCAGTCAAGCGACTCATGATGTACCAACAAGGTTGCTTCGCCGGTGGAAC
TGTCCTTCGTCTAGCCAAGGACCTCGCCGAGAACAACCGTGGCGCTCGTGTCCTCGTTGT
CTGTTCAGAGATCACAGCGGTCACCTTCCGTGGACCTTCTGACACGCATCTCGACTCTCT
TGTCGGACAGGCTCTCTTTAGCGACGGAGCCGCTGCTCTCATCGTCGGTTCGGACCCGGA
CACTTCCGTGGGAGAAAAGCCTATCTTTGAGATGGTGTCTGCTGCTCAAACCATCCTTCC
AGACTCTGATGGAGCCATAGATGGACACTTGAGGGAGGTGGGTCTCACTTTCCATCTCCT
GAAAGATGTTCCCGGGCTTATCTCAAAGAACATAGAGAAGAGCCTAGACGAAGCATTTAA
ACCGTTGGGAATAAGTGACTGGAACTCACTCTTCTGGATCGCTCACCCTGGTGGTCCGGC
CATATTAGACCAAGTTGAGATCAAGTTAGGGCTTAAGGCNNNNNNNNNNNNNNNNNNNNN
NNNNNNNNNNNNNNNNNNNNNNNNNNNNNNNNNNNNNNNNNNNNNNNNNNNNNNNNNNNN
NNNNNNNNNNNNNNNNNNNNNNNNNNNNNNNNNNNNNNNNNNNNNNNNNNNNNNNNNNNN
NNNNNNNNNNNNNNNNNNNNNNNNNNNNNNNNNNNNNNNNNNN
>Arabis_nova_subsp_iberica
NNNNNNNNNNNNNNNNNNNNNNNNGGGACACCTTTTCTGTTTCCCACCACAGGGACCGGT
GCTTGGGAGAGTGCCTTGACCAACACGCTATCTCCTGGAGACAGAATCGTTTCCTTTCTG
ATAGGACAGTTTAGCTTGCTTTGGATTGATCAGCAGAAAAGGCTCAATTTCAATGTTGAT
GTTGTTGAGAGTGACTGGGGACAAGGTGCTAATCTCCAAGTCTTAGCCTCAAAGCTCTCA
GAAGACGAAAGTCATACCATCAAAGCAATTTGCATTGTCCACAACGAGACCGCGACTGGA
GTCACTAATGACATCTCTGCTGTCCGAACCCTCCTCGATCACTATAAGCATCCGGCTTTG
CTGCTGGTGGACGGTGTTTCGTCCATATGTGCGCTTGATTTCCGAATGGATGAGTGGGGA
GTGGACGTGGCCTTGACCGGCTCTCAGAAAGCCTTATCTCTTCCAACAGGACTTGGCATT
ATTTGCGCAAGTCCAAAAGCCTTGGAAGCTACAAAAACCTCAAAATCCCTCAAAGTCTTC
TTTGATTGGAATGACTACCTCAAGTTTTACAAGCTCGGTACGTATTGGCCATACACACCT
TCCATTCAGCTCCTCTACGGTCTCAAAGCTGCCCTTGAGCTTATCTTCGAGGAAGGGCTT
GAGAATGTCATTGCTCGTCACGCTCGATTGGGAAAGGCCACCAGGCTAGCGGTGGAAGCG
TGGGGGCTGAAAAACTGCACACAGAAGGAAGAGTGGATAAGTAACACAGTCACAGCAGTT
GTTGTGCCTCCTCATATAGATAGCACAGAGATTGTGAAAAGGGCATGGAAGAGGTACAAC
CTAAGTCTTGGCCTTGGTCTAAACAAAGTGGCTGGAAAGGTTTTCAGAATTGGACACCTT
GGAAACGTCAATGAGNNNNNNNNNNNNNNNNNNNNNNNNNNNNNNNNNNNNNNNNNNNNN
NNNNNNNNNNNNNNNNNNNNNNNNNNNNNNNNNNNNNNNNNNNNNNNNNNNNNNNNNNNN
NNNNNNNNNNNNNNNNNNNNNNNNNNNNNNNNNNNNNNNNNNNNNNNNNNNNNNNNNNNN
NNNNNNNNNNNNNNNNNNNNNNNNNNNNNNNNNNNNNNNNNNNNNNNNNNNNNNNNNNNN
NNNNNNNNNNNNNNNNNNNNNNNAATCTTTACAGGAGAATGTGGTGATTGTCGTCATTGT
CACTCTGAAGAATCAAACATGTGTGATCTTCTAAGGATCAATACAGAGCGAGGAGGGATG
ATACACGACGGTGAATCGAGGTTTTCTATCGATGGGAAACCGATTTATCATTTTCTTGGT
ACATCTACGTTTAGTGAGTACACTGTTGTTCACTCTGGTCAAGTTGCTAAGATCAATCCT
GAAGCTCCTCTTGATAAAGTCTGCATTGTTAGTTGTGGTTTATCTACTGGGTTAGGAGCT
ACTTTGAATGTTGCTAAACCGAAAAAGGGTCAAAGCGTTGCGATTTTTGGACTTGGTGCT
GTTGGTTTAGCTGCTGCTGAAGGTGCTAGAATCGCTGGTGCCGGTAGGATTATTGGTGTT
GATCTTAACCCGAAGAGATTCGAAGAAGCTAAGAAATTCGGTGTGACCGAATTTGTGAAC
CCGAAAGACCATGACAAACCTGTTCAACAGGTGATTGCTGAGATGACAGACGGTGGAGTA
GACCGGAGTGTGGAGTGTACTGGAAGTGTTCAGGCTATGATTCAAGCATTTGAATGTGTT
CACGACGGTTGGGGTGTTGCGGTGTTGGTTGGTGTGCCGAGCAAAGACGATGCATTCAAG
ACTCATCCGATGAATTTGCTGAATGAGAGGACTCTCAAGGGTACTTTCTTTGGGAACTAC
AAACCAAAAACTGATATTCCCGGGGTTGTCGAAAAGTACATGAACAAGGAGCTGGAGGTT
GAGAAATTCATCACTCACNNNNNNNNNNNNNNNNNNNNNNNNNNNNNNNNNNNNNNNNNN
NNNNNNNNNNNNNNNNNNNNNNNNNNNNNNNNNNNNNNNNNNNNNNNNNNNNNNNNNNNN
NNNNNNNNNNNNNNNNNNNCCCGCAGGCATCTTGGCCATTGGGACGGCCAATCCAGAGAA
CCATGTGCTCCAAGCCGAGTATCCTGACTACTACTTCCGCATCACCGACAGTGAACACAT
GACCGACCTTAAGGAGAAGTTCAAGCGCATGTGCGACAAGTCCATGATCCGTAAAAGGCA
CATGCACCTGACCGAAGAGTATCTCAAAGAGAACCCGAAAATGTGTGCTTACATGGCTCC
TTCTCTTGACGCTCGTCAAGATATTGTGGTGGTTGAGGTTCCTAAGCTAGGAAAAGAAGC
TGCGGTTAAAGCCATCAAGGAGTGGGGTCAACCCAAATCCAAGATCACTCACGTTGTCTT
TTGCACCACCTCTGGTGTCGACATGCCTGGTGCCGACTACCAACTCACCAAGCTCCTCGG
TCTCCGACCATCAGTCAAGCGACTCATGATGTACCAACAAGGTTGCTTCGCCGGTGGAAC
TGTCCTTCGTCTAGCCAAGGACCTCGCCGAGAACAACCGTGGCGCTCGTGTCCTCGTTGT
CTGTTCAGAGATCACAGCGGTCACCTTCCGTGGACCTTCTGACACGCATCTCGACTCTCT
TGTCGGACAGGCTCTCTTTAGTGACGGAGCCGCTGCTCTCATCGTCGGTTCGGACCCGGA
CACTTCCGTGGGAGAAAAGCCTATCTTTGAGATGGTGTCTGCTGCTCAAACCATCCTTCC
AGACTCTGATGGAGCCATAGATGGACACTTGAGGGAGGTGGGTCTCACTTTCCATCTCCT
GAAAGATGTTCCCGGGCTTATCTCAAAGAACATAGAGAAGAGCCTAGACGAAGCATTTAA
ACCGTTGGGAATAAGTGACTGGAACTCACTCTTCTGGATCGCTCACCCTGGTGGTCCGGC
CATATTAGACCAAGTTGAGATCAAGTTAGGGCTTAAGGCAGAGAAGATGAGAGCAACTCG
TCACGTGTTGAGCGAGTATGGAAACATGTCAAGCGCGTGTGTTCTCTTTATTCTTGATGA
GATGAGGAAGAAGTCGGCGAAAGATGGTGCAGCCACGACAGGNNNNNNNNNNNNNNNNNN
NNNNNNNNNNNNNNNNNNNNNNNNNNNNNNNNNNNNNNNNNNN
>Arabis_alpina_EU
AAGAAGATATTTAAGACAACATCTGGGACACCTTTTCTGTTTCCCACCACAGGGACCGGT
GCTTGGGAGAGTGCCTTGACCAACACGCTATCTCCTGGAGACAGAATCGTTTCCTTTCTG
ATAGGACAGTTTAGCTTGCTTTGGATTGATCAGCAGAAAAGGCTCAATTTCAATGTTGAT
GTTGTTGAGAGTGACTGGGGACAAGGTGCTAATCTCCAAGTCTTAGCCTCAAAGCTCTCA
GAAGACGAAAGTCATACCATCAAAGCAATTTGCATTGTCCACAACGAGACCGCGACTGGA
GTCACTAATGACATCTCTGCTGTCCGAACCCTCCTCGATCACTACAAGCACCCGGCTTTG
CTGCTGGTGGACGGTGTTTCGTCCATATGTGCGCTTGATTTCCGAATGGATGAGTGGGGA
GTGGACGTGGCCTTGACCGGCTCTCAGAAAGCCTTATCTCTTCCAACAGGACTTGGCATT
ATTTGCGCAAGTCCAAAAGCCTTGGAAGCTACAAAAACCTCAAAATCCCTCAAAGTCTTC
TTTGATTGGAATGACTACCTCAAGACTTACAAGCTCGGTACGTATTGGCCATACACACCT
TCCATTCAGCTCCTCTACGGTCTCAAAGCTGCCCTTGAGCTTATCTTCGAGGAAGGGCTT
GAGAATGTCATTGCTCGTCACGCTCGATTGGGAAAGGCCACCAGGCTAGCGGTGGAAGCG
TGGGGGCTGAAAAACTGTACACAGAAGGAAGAGTGGATAAGTAACACAGTCACAGCAGTT
GTTGTGCCTCCTCATATAGATAGCACAGAGATTGTGAAAAGGGCATGGAAGAGGTACAAC
CTAAGTCTTGGCCTTGGTCTAAACAAAGTGGCTGGAAAGGTTTTCAGAATTGGACACCTT
GGAAACGTCAATGAGAAAGCTGCTGTAGCATGGGAAGCAGGAAAGCCACTGGTTATGGAA
GAAGTCGAGGTTGCTCCACCTCAAAAACATGAAGTTCGTATCAAGATTCTCTTCACTTCT
CTTTGTCACACCGATGTTTACTTCTGGGAAGCTAAGGGACAAACACCATTGTTTCCTCGT
ATCTTCGGTCATGAAGCTGGAGGTATTGTGGAGAGTATTGGAGAAGGAGTGACTGATCTA
GCACCAGGAGATCATGTATTACCAATCTTTACAGGAGAATGTGGTGATTGTCGTCATTGT
CACTCTGAGGAATCAAACATGTGTGATCTTCTAAGGATCAATACAGAACGAGGAGGGATG
ATACACGACGGTGAATCGAGGTTTTCTATCGATGGGAAACCGATTTATCATTTTGTTGGT
ACATCTACGTTTAGTGAATACACTGTTGTTCACTCTGGTCAAGTTGCTAAGATCAATCCT
GAAGCTCCTCTTGATAAAGTCTGCATTNNNNNNNNNNNNNNNNNNNNNNNNNNNNGAGCT
ACTTTGAATGTTGCTAAACCGAAAAAAGGACAAAGCGTTGCGATTTTTGGACTTGGTGCT
GTTGGTTTAGCTGCTGCTGAAGGTGCTAGAATGGCTGGTGCCGGTAGGATTATTGGTGTT
GATCTTAACCCGAAGAGATTCGAAGAAGCTAAGAAATTCGGTGTGACCGAGTTTGTGAAC
CCGAAAGACCATGACAAGCCTGTACAACAGGTGATTGCTGAGATGACAGACGGTGGTGTG
GACCGGAGTGTGGAGTGTACCGGAAGTGTTCAGGCTATGATTCAAGCATTTGAATGTGTT
CACGACGGTTGGGGTGTTGCGGTGCTGGTTGGTGTGCCGAGCAAAGACGATGCATTCAAG
ACTCATCCGATGAATTTTCTGAATGAGAGGACTCTCAAGGGTACTTTCTTTGGGAACTAC
AAACCAAAAACCGATATTCCCGGGGTTGTCGAACAGTACATGAACAAGGAGCTGGAGGTT
GAGAAATTCATCACTCACACCGTGCCATTCTCGGAGATCAACAAGGCATTTGATTACATG
TTGAAGGGAGAGGGTATCCGTTATGGGTGCAAGATCTTTAGATCTAGATGAGATCAGAAA
GGCACAGAGAGCTGATGGACCCGCAGGCATCTTGGCCATTGGGACGGCCAACCCAGAGAA
CCATGTGCTCCAAGCCGAGTATCCTGACTACTACTTCCGCATCACCGACAGTGAACACAT
GACCGACCTTAAGGAGAAGTTCAAGCGCATGTGCGACAAGTCCATGATCCGTAAAAGGCA
CATGCACCTGACCGAAGAGTATCTCAAAGAGAACCCGAAAATGTGTGCTTACATGGCTCC
TTCTCTTGACGCCCGTCAAGACATTGTGGTGGTTGAGGTTCCTAAGCTAGGAAAAGAAGC
TGCGGTTAAAGCCATCAAGGAGTGGGGTCAACCCAAATCCAAGATCACTCACGTTGTCTT
TTGCACCACCTCTGGTGTCGACATGCCTGGTGCCGACTACCAACTCACCAAGCTCCTCGG
TCTCCGACCATCAGTCAAGCGACTCATGATGTACCAACAAGGTTGCTTCGCCGGTGGAAC
TGTCCTCCGTCTAGCCAAGGACCTCGCCGAGAACAACCGTGGCGCTCGTGTCCTCGTTGT
CTGTTCAGAGATCACAGCGGTCACCTTCCGTGGACCTTCTGACACGCATCTCGACTCTCT
TGTCGGACAGGCTCTCTTTAGTGACGGAGCCGCTGCTCTCATCGTCGGTTCGGACCCGGA
CACTTCCGTGGGAGAAAAGCCTATCTTTGAGATGGTGTCTGCTGCTCAAACCATCCTTCC
AGACTCTGATGGAGCCATAGATGGACACTTGAGGGAGGTTGGTCTCACTTTCCATCTCCT
GAAAGATGTTCCCGGGCTTATCTCAAAGAACATAGAGAAGAGCCTAGACGAAGCGTTTAA
ACCGTTGGGAATAAGTGACTGGAACTCACTCTTCTGGATCGCTCACCCTGGTGGTCCGGC
CATATTAGACCAAGTTGAGATCAAGTTAGGGCTTAAGGCAGAGAAGATGAGAGCAACTCG
TCACGTGTTGAGCGAGTATGGAAACATGTCAAGCGCGTGTGTTCTCTTTATTCTTGATGA
GATGAGGAAGAAGTCGGCGAAAGATGGTGCAGCCACGACAGGTGAAGGGTTGGAGTGGGG
AGTCTTGTTTGGATTCGGACCAGGCCTCACTGTTGAGACAGTT
>Arabis_alpina_AF
AAGAAGATATTTAAGACAACATCAGGGACACCTTTTCTGTTTCCCACCACAGGGACCGGT
GCTTGGGAGAGTGCCTTGACCAACACGCTATCTCCTGGAGACAGAATCGTTTCCTTTCTG
ATAGGACAGTTTAGCTTTCTTTGGATTGATCAGCAGAAAAGGCTCAATTTCAATGTTGAT
GTTGTTGAGAGTGACTGGGGACAAGGTGCTAATCTCCAAGTCTTAGCCTCAAAGCTTTCC
GAAGACGAAAGTCATACCATCAAAGCAATTTGCATTGTCCACAACGAGACCGCGACTGGA
GTCACTAATGACATCTCTGCTGTCCGAACCCTCCTCGATCACTATAAGCATCCGGCTTTG
CTGCTGGTGGACGGTGTTTCGTCCATATGTGCGCTTGATTTCCGAATGGATGAGTGGGGA
GTGGACGTGGCCTTGACCGGCTCTCAGAAAGCCTTATCTCTTCCAACAGGACTTGGCATT
ATTTGCGCAAGTCCAAAAGCCTTGGAAGCTACAAAAACCTCAAAATCCCTCAAAGTCTTC
TTTGATTGGAATGACTACCTCAAGTTTTACAAGCTCGGTACGTATTGGCCATACACACCT
TCCATTCAGCTCCTCTACGGTCTCAAAGCTGCCCTTGAGCTTATCTTTGAGGAAGGGCTT
GAGAATGTCATTGCTCGTCACGCTCGATTGGGAAAGGCCACCAGGCTAGCGGTGGAAGCG
TGGGGGCTGAAAAACTGCACACAGAAGGAAGAGTGGATAAGTAACACAGTCACAGCAGTT
GTTGTGCCTCCTCATATAGATAGCACAGAGATTGTGAAAAGGGCATGGAAGAGGTACAAC
CTAAGTCTTGGCCTTGGTCTAAACAAAGTGGCTGGAAAGGTTTTCAGAATTGGACACCTT
GGAAACGTCAATGAGAAAGCTGCTGTAGCATGGGAAGCAGGAAAGCCACTGGTTATGGAA
GAAGTCGAGGTTGCTCCACCTAAAAAACATGAAGTTCGTATCAAGATTCTCTTCACTTCT
CTTTGTCACACCGATGTTTACTTCTGGGAAGCTAAGGGACAAACACCATTGTTTCCTCGT
ATCTTCGGTCATGAAGCTGGAGGTATTGTGGAGAGTGTTGGAGAAGGTGTGACTGATNNN
NNNNNNNNNNNNNNNNNNNNNNNNNNNNNNNNNNNNNNNNNNNNNNNNNNNNNNNNNNNN
NNNNNNNNNNNNNNNNNNNNNNNNNNNNNNNNNNNNNNNNNNNNTGAGAGAGGAGGGATG
ATACACGATGGTGAATCGAGGTTTTCTATCGATGGGAAACCGATTTATCATTTTGTTGGT
ACATCTACGTTTAGTGAATACACTGTTGTTCACTCTGGTCAAGTTGCTAAGATCAATCCT
GAAGCTCCTCTTGATAAAGTCTGCATTGTTAGTTGTGGTTTATCTACTGGGTTAGGAGCT
ACTTTGAATGTTGCTAAACCGAAAAAGGGTCAAAGCGTTGCGATTTTTGGGCTTGGTGCT
GTTGGTTTAGCTGCTGCTGAAGGTGCTAGAATCGCTGGTGCCGGTAGGATTATTGGTGTT
GATCTTAACCCGAAGAGATTTGAAGAAGCTAAGAAATTCGGTGTGACCGAGTTTGTGAAC
CCGAAAGACCATGAGAAACCTGTTCAACAGGTGATTGCTGAGATGACAGACGGTGGTGTG
GACCGGAGTGTGGAGTGTACCGGAAGTGTTCAGGCTATGATTCAAGCATTTGAATGTGTT
CACGACGGTTGGGGTGTTGCGGTGCTGGTTGGTGTGCCGAGCAAAGACGATGCATTCAAG
ACTCATCCGATGAATTTGCTGAATGAGAGGACTCTCAAGGGTACTTTCTTTGGGAACTAC
AAACCAAAAACCGATATTCCCGGGGTTGTCGAACAGTACATGAACAAGAAGCTGGAGGTT
GAGAAATTCACCACTCACACCGTGCCATTCTCGGAGATCAACAAGGCATTTGATTACATG
TTGAAGGGAGAGGGTATCCGTTATGGGTGCAAGATCTTTAGATCTAGATGAGATCAGAAA
GGCACAGAGAGCTGATGGACCCGCAGGCATCTTGGCCATTGGGACGGCCAATCCAGAGAA
CCATGTGCTCCAAGCCGAGTATCCTGACTACTACTTCCGCATCACCGACAGTGAACACAT
GACCGACCTTAAGGAGAAGTTCAAGCGCATGTGCGACAAGTCCATGATCCGTAAAAGGCA
CATGCACCTGACCGAAGAGTATCTCAAAGAGAACCCGAAAATGTGTGCTTACATGGCTCC
TTCTCTTGACGCTCGTCAAGACATTGTGGTGGTCGAGGTTCCTAAGCTAGGAAAAGAAGC
TGCGGTTAAAGCCATCAAGGAGTGGCGTCAACCCAAATCCAAGATCACTCACGTTGTCTT
TTGCACCACCTCTGGTGTCGACATGCCTGGTGCCGACTACCAACTCACCAAGCTCCTCGG
TCTCCGACCATCAGTCAAGCGACTCATGATGTACCAACAAGGTTGCTTCGCCGGTGGAAC
TGTCCTCCGTCTAGCCAAGGACCTCGCCGAGAACAACCGTGGCGCTCGTGTCCTCGTTGT
CTGTTCAGAGATCACAGCGGTCACCTTCCGTGGACCTTCTGACACGCATCTCGACTCTCT
TGTCGGACAGGCTCTCTTTAGTGACGGAGCCGCTGCTCTCATCGTCGGTTCGGACCCGGA
CACTTCCGTGGGAGAAAAGCCTATCTTTGAGATGGTGTCTGCTGCTCAAACCATCCTTCC
AGACTCTGATGGAGCCATAGATGGACACTTGAGGGAGGTTGGTCTCACTTTCCATCTCCT
GAAAGATGTTCCCGGGCTTATCTCAAAGAACATAGAGAAGAGCCTAGACGAAGCGTTTAA
ACCGTTGGGAATAAGTGACTGGAACTCACTCTTCTGGATCGCTCACCCTGGTGGTCCGGC
CATATTAGACCAAGTTGAGATCAAGTTAGGGCTTAAGGCAGAGAAGATGAGAGCAACTCG
TCACGTGTTGAGCGAGTATGGAAACATGTCAAGCGCGTGTGTTCTTTTTATTCTTGATGA
GATGAGGAAGAAGTCGGCGAAAGATGGTGCAGCCACGACAGGTGAAGGGTTGGAGTGGGG
AGTCTTGTTTGGATTCGGACCAGGCCTCACTGTTGAGACAGTT
>Arabis_purpurea
AAGAAGATATTTAAGACAACATCTGGGACACCTTTTCTGTTTCCCACCACAGGGACCGGT
GCTTGGGAGAGTGCCTTGACCAACACGCTATCTCCTGGAGACAGAATCGTTTCCTTTCTT
ATAGGACAGTTTAGCTTGCTTTGGATTGATCAGCAGAAAAGGCTCAATTTCAATGTTGAT
GTTGTTGAGAGTGACTGGGGACAAGGTGCTAATCTCCAAGTCTTAGCCTCAAAGCTCTCA
GAAGACGAAAGTCATACCATCAAAGCAATTTGCATTGTCCACAACGAGACCGCGACTGGA
GTCACTAATGACGTCTCTGCTGTCCGAACCCTCCTCGATCACTACAAGCACCCGGCTTTG
CTGCTGGTGGACGGTGTTTCGTCCATATGTGCGCTTGATTTCCGAATGGATGAGTGGGGA
GTGGACGTGGCCTTGACCGGCTCTCAGAAAGCCTTATCTCTTCCAACAGGACTTGGCATT
ATTTGCGCAAGTCCAAAAGCCTTGGAAGCTACAAAAACCTCGAAATCCCTCAAAGTCTTC
TTTGATTGGAATGACTACCTCAAGACTTACAAGCTCGGTACGTATTGGCCATACACACCT
TCCATTCAGCTCCTCTACGGTCTCAAAGCTGCCCTTGAGCTTATCTTCGAGGAAGGGCTT
GAGAATGTCATTGCTCGTCACGCTCGATTGGGAAAGGCCACCAGGCTAGCGGTGGAAGCG
TGGGGGCTGAAAAACTGCACACAGAAGGAAGAGTGGATAAGTAACACAGTCACAGCAGTT
GTTGTGCCTCCTCATATAGATAGCACAGAGATTGTGAAAAGGGCATGGAAGAGGTACAAC
CTAAGTCTTGGCCTTGGTCTAAACAAAGTGGCTGGAAAGGTTTTCAGAATTGGACACCTT
GGAAACGTCAATGAGAAAGCTGCTGTAGCATGGGAAGCAGGAAAGCCACTGGTTATGGAA
GAAGTCGAGGTTGCTCCACCGCAAAAACATGAAGTTCGTATCAAGATTCTCTTCACTTCT
CTTTGTCACACCGATGTTTACTTCTGGGAAGCTAAGGGACAAACACCATTGTTTCCTCGT
ATCTTCGGTCATGAAGCTGGAGGGATTGTGGAGAGTGTTGGAGAAGGTGTGACTGATCTA
GCACCAGGAGATCATGTATTACCAATCTTTACAGGAGAATGTGGTGATTGTCGTCATTGT
CACTCTGAAGAATCAAACATGTGTGATCTTCTAAGGATCAATACAGAACGAGGAGGGATG
ATACACGACGGTGAATCGAGGTTTTCTATCGATGGGAAACCGATTTATCATTTTGTTGGT
ACATCTACGTTTAGTGAATACACTGTTGTTCACTCTGGTCAAGTTGCTAAGATCAATCCT
GAAGCTCCTCTTGATAAAGTCTGCATTGTTAGTTGTGGTTTATCTACTGGGTTAGGAGCT
ACTTTGAATGTTGCTAAACCGAAAAAAGGACAAAGCGTTGCAATTTTTGGACTTGGTGCT
GTTGGTTTAGCTGCTGCTGAAGGTGCTAGAATCGCTGGTGCGGGTAGGATTATTGGTGTT
GATCTTAACCCGAAGAGATTTGAAGAAGCTAAGAAATTCGGTGTGACCGAGTTTGTGAAC
CCGAAAGACCATGAGAAACCTGTTCAACAGGTGATTGCTGAGATGACAGACGGTGGTGTG
GACCGGAGTGTGGAGTGTACCGGAAGTGTTCAGGCTATGATTCAAGCATTTGAATGTGTT
CACGACGGTTGGGGTGTTGCGGTGTTGGTTGGTGTGCCGAGCAAAGACGATGCATTCAAG
ACTCATCCGATGAATTTGCTGAATGAGAGGACTCTCAAGGGTACTTTCTTTGGGAACTAC
AAACCGAAAACTGATATTCCCGGGGTTGTGGAAAAGTACATGAACAAGGAGCTGGAGGTT
GAGAAATTCATCACTCACACCGTGCCATTCTCGGAGATCAACAAGGCGTTTGATTACATG
TTGAAGGGAGAGGGTATCCGTTATGGGTGCAAGATCTTTAGATCTAGATGAGATCAGAAA
GGCACAGAGAGCTGATGGACCCGCAGGCATCTTGGCCATTGGGACGGCCAATCCAGAGAA
CCATGTGCTCCAAGCCGAGTATCCTGACTACTACTTCCGCATCACCGACAGTGAACACAT
GACCGACCTTAAGGAGAAGTTCAAGCGCATGTGCGACAAGTCCATGATCCGTAAAAGGCA
CATGCACCTGACCGAAGAGTATCTCAAAGAGAACCCGAAAATGTGTGCTTACATGGCTCC
TTCTCTTGACGCTCGTCAAGACATTGTGGTGGTTGAGGTTCCTAAGCTAGGAAAAGAAGC
TGCGGTTAAAGCCATCAAGGAGTGGGGTCAACCCAAATCCAAGATCACTCACGTTGTCTT
TTGCACCACCTCTGGTGTCGACATGCCTGGTGCCGACTACCAACTCACCAAGCTCCTCGG
TCTCCGACCATCAGTCAAGCGACTCATGATGTACCAACAAGGTTGCTTCGCCGGTGGAAC
TGTCCTCCGTCTAGCCAAGGACCTCGCCGAGAACAACCGTGGCGCTCGTGTCCTCGTTGT
CTGTTCAGAGATCACAGCGGTCACCTTCCGTGGACCTTCTGACACGCATCTCGACTCTCT
TGTCGGACAGGCTCTCTTTAGTGACGGAGCCGCTGCCCTCATCGTCGGTTCGGACCCGGA
CACTTCCGTGGGAGAAAAGCCTATCTTTGAGATGGTGTCTGCTGCTCAAACCATCCTTCC
AGACTCTGATGGAGCCATAGATGGACACTTGAGGGAGGTTGGTCTCACTTTCCATCTCCT
GAAAGATGTTCCCGGGCTTATCTCAAAGAACATAGAGAAGAGCCTAGACGAAGCGTTTAA
ACCGTTGGGAATAAGTGACTGGAACTCACTCTTCTGGATCGCTCACCCTGGTGGTCCGGC
CATATTAGACCAAGTTGAGATCAAGTTAGGGCTTAAGGCAGAGAAGATGAGAGCAACTCG
TCACGTGTTGAGCGAGTATGGAAACATGTCAAGCGCGTGTGTTCTCTTTATTCTTGATGA
GATGAGGAAGAAGTCGGCGAAAGATGGTGCAGCCACGACAGGTGAAGGGTTGGAGTGGGG
AGTCTTGTTTGGATTCGGACCAGGCCTCACTGTTGAGACAGTT
>Aubrieta_canescens_subsp_macrostyla
AAGAAGATATTTAAGACAACATCTGGAACACCTTTCTTGTTTCCCACTACAGGGACCGGT
GCTTGGGAGAGTGCCTTGACCAACACGTTATCTCCTGGAGATAGGATCGTCTCGTTTCTG
ATTGGACAGTTCAGCTTGCTTTGGATTGATCAGCAGAAAAGGCTTAATTTCAATGTTGAT
GTTGTTGAGAGTGATTGGGGACAAGGTGCTAATCTCCAAGTCTTGGCTTCAAAGCTCTCA
CAAGACGAGAATCATACCATCAAAGCTATTTGTATTGTCCACAACGAGACCGCGACTGGT
GTCACTAATGACATCTCCGCTGTCCGAACCCTCCTCGATCACTACAAGCACCCGGCTTTG
CTGCTTGTGGACGGTGTTTCGTCCATATGTGCGATTGATTTCCGAATGGATGAGTGGGGA
GTGGATGTGGCCTTGACCGGCTCTCAGAAAGCCTTATCTCTTCCAACAGGGCTTGGCATT
GTGTGCGCAAGCCCTAAAGCCTTGGAAGCTACAAAAACCTCGAAATCCCTCAGAGTCTTC
TTTGATTGGGGTGACTACCTCAAGTTTTACAAGCTTGGTTCGTATTGGCCATACACACCT
TCCATTCAGCTCCTCTACGGTCTTAGAGCTGCTCTTGATCTTATCTTCGAGGAAGGCCTT
GAGAATATCATTGCTCGTCATGCTCGATTAGGAAAGGCCACCAGGCTCGCGGTTGAAGCG
TGGGGTTTGAAGAACTGCACACAGAAGGAAGAGTGGATAAGTAATACAGTGACTGCAGTT
GTTGTGCCTCCTCATATAGACAGCACAGAAATTGTGAAAAGGGCGTGGAAGAGGTACAAC
CTAAGTCTTGGTCTTGGTCTCAACAAAGTGGCTGGAAAGGTTTTCAGAATTGGACACCTT
GGAAACGTCAATGAGAAAGCTGCTGTAGCATGGGAAGCCGGAAAACCACTGGTTATGGAG
GAAGTAGAGGTTGCTCCGCCGCAAAAACACGAAGTCCGTATCAAGATCCTCTTCACTTCT
CTTTGTCACACCGATGTTTACTTCTGGGAAGCAAAGGGACAAACACCATTGTTTCCTCGT
ATCTTCGGTCATGAAGCTGGAGGGATTGTTGAGAGTATTGGAGAAGGTGTGACTGATCTA
GCACCAGGAGACCATGTGTTACCGATATTCACCGGAGAATGTGGCGATTGTCGTCATTGT
CATTCCGAGGAATCAAACATGTGTGATCTTCTTAGGATCAATACAGAGAGAGGAGGGATG
ATACACGACGGTGAATCGAGGTTCTCGATCGATGGGAAACCGATTTATCATTTCTTGGGG
ACGTCCACGTTTAGCGAGTACACTGTGGTTCACTCTGGCCAGGTGGCTAAGATCAATCCT
GATGCTCCTCTTGATAAAGCCTGCATTGTTAGTTGCGGTTTATCTACTGGTTTAGGAGCT
ACTTTGAATGTTGCTAAACCGAAAAAGGGACAGAGTGTTGCGATTTTCGGTCTCGGTGCT
GTTGGTTTAGCCGCTGCTGAAGGCGCTAGAATCGCTGGTGCTGGTAGGATTATCGGTGTT
GATCTTAACACGAAAAGATTCGAAGAAGCTAAGAAATTCGGTGTGACCGAGTTTGTGAAC
CCGAAAGACCATGAGAAACCCGTTCAACAGGTGATCGCTGAGATGACGGATGGTGGAGTT
GACCGGAGTGTGGAGTGCACCGGAAGCGTTCAGGCCATGATTCAAGCGTTTGAATGTGTT
CATGACGGTTGGGGTGTTGCGGTGCTTGTCGGTGTACCGAGCAAAGACGATGCCTTCAAG
AGTCATCCAATGAATTTCCTGAATGAGAGGACACTCAAAGGTACTTTCTTTGGGAACTAC
AAACCCAAAACCGACATTCCCGGGGTTGTCGAAAAGTACATGAACAAGGAGCTGGAGATT
GAGAAATTCATCACTCACACCGTGCCATTCTCGGAGATCAACAAGGCTTTCGATTACATG
TTGAAGGGAGAAGGTATCCGTTATGGGTGCAACATCTTTAGATCTAGACGAGATCAGAAA
GGCACAGAGAGCTGATGGACCCGCAGGCATCTTGGCCATAGGCACGGCTAATCCTGCGAA
CCATGCGATCCAAGCCGAGTATCCTGACTACTACTTCCGCATCACCGACAGTGAACACAT
GACCGACCTTAAAGAGAAGTTCAAGCGCATGTGCGACAGGTCCATGATCCGAAAAAGGCA
CATGCACCTAACCGAAGAGTTTCTCAAAGACAACCCTAAAATGTGTGCTTATATGGCTCC
TTCTCTTGATGCACGTCAAGACATTGTGGTGGTCGAGGTCCCTAAGCTAGGCAAAGAAGC
TGCGGTTAAAGCCATCAAGGAGTGGGGTCAACCCAAATCAAAGATCACTCACTTTGTCTT
TTGCACAACTTCCGGTGTCGACATGCCTGGTGCTGACTACCAACTCACCAAGCTCCTCGG
TCTCCGACCGTCCGTCAAGCGACTCATGATGTACCAACAAGGTTGCTACGCCGGTGGTAC
CGTCCTCCGTCTAGCCAAGGACCTAGCCGAGAACAACCGTGGCGCTCGTGTCCTCGTCGT
CTGCTCCGAGATCACAGCCGTTACGTTCCGTGGCCCTTCGGACACGCATCTTGACTCTCT
TGTCGGACAGGCTCTCTTCAGTGACGGAGCCGCCGCACTCATAGTGGGTTCGGACGCTGA
CGCTTCCGTGGGAGAGAAGCCAATCTTCGAGATGGTCTCAGCGGCTCAGACCCTCCTTCC
AGACTCTGATGGAGCCATAGATGGACACTTGAGGGAAGTGGGACTCACGTTCCACCTCCT
GAAAGATGTTCCCGGGCTTATCTCGAAGAACATAGAGAAAAGTTTAGACGAAGCGTTTAA
ACCTTTGGGGATAAGTGACTGGAACTCACTCTTCTGGGTAGCTCACCCTGGTGGTCCAGC
CATATTAGACCAGGTTGAGATCAAGCTAGGTCTTAAAGCTGAGAAGATGAGAGCGACACG
TCACGTGTTGAGCGAGTATGGAAACATGTCAAGCGCGTGTGTTCTCTTTATTCTTGATGA
GATGAGGAAGAAGTCGGAAGAGGATGGTGCAGCCACGACAGGGGAAGGGTTGGAGTGGGG
AGTCTTGTTTGGATTCGGACCAGGTCTTACTGTTGAGACAGTC
>Arabis_verna
NNNNAGATATTTAAGACAACATCTGGAACACCTTTCTTGTTTCCCACTACAGGGACCGGT
GCTTGGGAGAGTGCCTTGACCAACACGTTATCTCCTGGAGACAGRATCGTCTCGTTTCTG
ATTGGACAGTTCAGCTTGCTTTGGATTGATCAGCAGAAAAGGCTTAATTTCAATGTTGAT
GTTGTTGAGAGTGATTGGGGMCAAGGTGCTAATCTCCAAGTCTTGGCTTCAAAGCTCTCA
CAAGACGAGARTCATACCATCAAAGCTATTTGTATTGTCCACAACGAGACCGCGACTGGT
GTCACTAAYGACATYTCTGCTGTCCGAACCCTTCTYGATCACTACAAGCAYCCGGCTTTG
CTGCTTGTGGACGGTGTTTCGTCCATATGTGCGCTTGATTTCCGAATGGATGAGTGGGGA
GTGGATGTGGCCTTGACCGGCTCTCAGAAAGCCTTATCTCTTCCAACAGGGCTTGGCATT
GTGTGYGCAAGCCCTAAAGCCTTGGAAGCTACAAAAACCTCGAAATCCCTCAGAGTCTTC
TTTGATTGGGGTGACTACCTCAAGTTTTACAAGCTTGGTTCGTATTGGCCATACACTCCT
TCCATTCAGCTCCTCTACGGTCTTCGAGCTGCTCTTGATCTTATCTTCGAGGAAGGCCTT
GAGAATATCATTGCTCGTCATGCTCGATTRGGAAAGGCCACCAGNNNNNNNNNNNNNNNN
NNNNNNNNNNNNNNNNNNNNNNNNNNNNNNNNNNNNNNNNNNNNNNNNNNNNNNNNNNNN
NNNNNNNNNNNNNNNNNNNNNNNNNNNNNNNNNNNNNNNNNNNNNNNNNNNNNNNNNNNN
NNNNNNNNNNNNNNNNNNNNNNNNNNNNNNNNNNNNNNNNNNNNNNNNNNNNNNNNNNNN
NNNNNNNNNNNNNNNAAAGCTGCTGTAGCATGGGAAGCCGGAAAACCACTGGTGATGGAG
GAAGTAGAAGTTGCTCCGCCACAGAAACACGAAGTCCGTATCAAGATTCTCTTCACTTCT
CTTTGTCACACCGATGTTTACTTCTGGGAAGCTAAGGGACAAACACCATTGTTTCCTCGT
ATCTTCGGTCATGAAGCTGGAGGGATTGTGGAGAGTATTGGAGAAGGTGTGACTGATCTA
GCACCAGGAGACCATGTGTTACCGATATTCACCGGTGAATGTGGCGATTGTCGTCATTGT
CATTCCGAGGAATCGAACATGTGTGATCTTCTTAGGATCAATACAGAGAGAGGAGGGATG
ATACACGACGGTGAGTCCAGGTTTTCGATCGATGGAAAACCGATTTATCATTTCTTGGGG
ACGTCGACGTTTAGCGAGTACACTGTGGTTCACTCTGGTCAAGTAGCTAAGATCAATCCT
GATGCTCCTCTTGATAAAGTCTGTATTGTTAGCTGTGGTTTATCTACTGGGTTAGGAGCT
ACTTTGAATGTTGCTAAACCGAAAAAGGGACAGAGTGTTGCGATTTTCGGCCTCGGTGCC
GTTGGTTTAGCCGCTGCTGAAGGCGCTAGAATCGCTGGTGCTGGTAGGATTATCGGTGTT
GATCTTAACACGAAAAGATTCGAAGAAGCTAAGAAATTCGGTGTGACCGAGTTTGTGAAC
CCGAAAGACCATGACAAACCCGTTCAACAGGTGATCGCTGAGATGACGGATGGTGGAGTT
GACCGGAGTGTGGAGTGCACCGGTAGCGTTCAGGCTATGATTCAAGCGTTTGAATGTGTT
CACGACGGTTGGGGTGTTGCGGTGCTTGTTGGTGTACCGAGCAAAGACGATGCCTTCAAG
AGTCATCCAATGAATTTCCTGAATGAGAGGACACTCAAAGGTACTTTCTTTGGGAACTAC
AAACCGAAAACTGACATTCCCGGGGTTGTCGAAAAGTACATGAACAAGGAGCTGGAGATT
GAGAAATTCATCACGCACACCTTGCCATTCTCGGAGATCAACAAGGCTTTCGATTACATG
TTGAAGGGAGAAGGTATCCGTTATGGGTGCTACATCTTTAGATCTAGATGAGATCAGAAA
GGCACAGAGAGCTGATGGACCCGCAGGCATCTTGGCCATAGGCACGGCTAATCCAGCGAA
CCATGTGATCCAAGCCGAGTACCCTGACTACTACTTCCGCATCACCGACAGTGAACACAC
GACCGGTCTTAAAGAGAAGTTCAAGCGCATGTGTGACAAGTCCATGATCCGAAAAAGGCA
CATGCACCTAACCGAAGAGTTTCTCAAAGACAACCCTAAAATGTGTGCTTACATGGCTCC
TTCTCTTGACGCACGTCAGGACATTGTGGTGGTCGAGGTCCCTAAGCTAGGCAAAGAAGC
TGCAGTTAAAGCCATCAAGGAGTGGGGTCAACCCAAATCAAAGATCACTCACGTTGTCTT
TTGCACCACTTCCGGTGTCGACATGCCTGGTGCTGACTACCAACTCACCAAGCTCCTTGG
TCTCCGACCATCCGTCAAGCGACTCATGATGTACCAACAAGGTTGCTTCGCCGGTGGAAC
CGTCCTCCGTCTCGCCAAGGACCTTGCCGAGAACAACCGTGGCGCTCGTGTCCTCGTCGT
CTGCTCCGAGATCACAGCTGTTACGTTCCGTGGCCCTTCGGACACGCATCTCGACTCTCT
TGTCGGACAGGCTCTCTTCAGTGACGGAGCCGCCGCTCTCATCGTCGGTTCCGACGCGGA
CACTTCCGTGGGAGAGAAGCCAATCTTCGAGATGGTCTCTGCGGCTCAGACCATCCTTCC
AGACTCTGATGGAGCCATAGATGGACATTTGAGGGAAGTTGGACTCACGTTCCATCTCCT
GAAAGATGTTCCCGGGCTTATCTCGAAGAACATAGAGAAGAGTTTAGACGAAGCGTTTAA
ACCGTTGGGAATAAGTGACTGGAACTCTCTCTTCTGGGCAGCTCACCCTGGTGGTCCAGC
CATATTAGACGAGGTTGAGAGCAAGCTAGGTCTTAAAGCTGAGAAGATGCGAGCGACACG
TCACGTGTTGAGCGAGTATGGAAACATGTCAAGCGCGTGTGTGCTCTTTATTCTTGATGA
GATGAGGAAGAAGTCGGTGAAGGATGGTGCAGCCACGACTGGTGAAGGGTTGGAGTGGGG
AGTCTTGTTTGGATTCGGACCAGGTCTTACTGTTGAGACAGTC
>Draba_aizoides
AAGAAGATATTTAAGACAACATCTGGGACACCTTTTCTGTTTCCCACGACAGGGACCGGT
GCTTGGGAGAGTGCCTTGACCAACACGCTATCTCCTGGAGACAGGATTGTCTCCTTTCTG
ATTGGACAATTTAGCTTGCTTTGGATTGATCAGCAGAAAAGGCTTAATTTCAATGTTGAT
GTTGTTGAGAGTGAATGGGGTCATGGTGCTAATCTCCAAGTCTTAGCCTCAAAACTCTCA
CAAGACGAGAATCATTCCATCAAAGCTATTTGTATCGTCCACAACGAGACCGCAACTGGA
GTCACCAACGACATCTCTGCTGTCCGGACCCTCCTCGATCACTACAAGCACCCGGCTTTG
CTGCTTGTGGACGGTGTTTCGTCCATATGTGCGCTTGATTTCCGAATGGATGAATGGGGG
GTGGATGTGGCCTTGACCGGCTCTCAAAAAGCCTTATCTCTTCCAACAGGACTTGGCATT
GTGTGCGCAAGTCCAAAAGCCTTGGAAGCTACAAAAACCTCAAAATCCCTCAAAGTCTTC
TTTGAYTGGGGTGACTACCTCAAGTTTTACAAGCTCGGAACGTATTGGCCATACACACCT
TCCATTCAGCTCCTCTATGGTCTTAGAGCTGCTCTTGATCTTATCTTTGAGGAAGGGCTT
GAGAATATCATTGCTCGCCATGCTCGGTTGGGAAAGGCCACCAGGCTTGCGGTGGAAGCG
TGGGGGCTAAAAAACTGCACACAGAAGGAAGAGTGGATAAGTAACACAGTGACAGCAGTT
GTGGTGCCTCCTCATATAGACAGCACAGAGATTGTGAAAAGGGCATGGAAGAGATACAAT
TTAAGTCTTGGTCTTGGTCTCAACAAAGTGGCTGGAAAGGTTTTCAGAATTGGACACCTT
GGAAACGTCAATGAGAAAGCTGCTGTAGCATGGGAAGCTGGAAAACCATTGGTGATGGAG
GAAGTAGAGGTTGCTCCGCCGCAAAAACACGAAGTTCGTATCAAGATCCTCTTCACTTCT
CTTTGTCACACCGATGTTTACTTCTGGGAAGCTAAGGGACAAACACCATTGTTTCCTCGT
ATCTTCGGTCATGAAGCTGGAGGTATTGTTGAGAGTATTGGAGAAGGTGTGACTGATCTT
GCACCAGGAGATCATGTGTTACCGATATTCACCGGTGAGTGCGGTGATTGTCGTCATTGT
CATTCCGAAGAATCAAACATGTGTGATCTTCTTAGGATCAATACGGAACGAGGAGAGATG
ATACACGACGGTGAATCGAGGTTCTCTATCAATGGGAAACCGATTTACCATTTCCTTGGT
ACATCGACGTTTAGCGAATACACTGTTGTTCACTCTGGTCAAGTCGCTAAGATCAATCCT
GAAGCTCCTCTTGATAAAGTCTGCATTNNNNNNNNNNNNNNNNNNNNNNNNNNNNGAGCT
ACTTTGAATGTTGCTAAACCGAAAAAGGGTCAAAGTGTTGCGATTTTCGGACTTGGTGCT
GTTGGTTTAGGCGCTGCTGAAGGTGCTAGACTGGCTGGTGCGGCTAGGATTATCGGTGTT
GATCTTAACTCGAAAAGATTCGATGAAGCTAAGAAATTCGGTGTGACCGAGTTTGTTAAC
CCGAAAGACCATGATAAACCCGTTCAGCAAGTGATCGCTGAGATGACGGGTGGTGGGGTT
GATCGGAGTGTGGAGTGTACCGGAAGTGTTCAGGCCATGATTCAAGCATTTGAATGTGTT
CACGACGGTTGGGGTGTTGCGGTGCTTGTTGGTGTGCCGAGCAAAGACGATGCTTTCAAG
ACTCACCCGATGAATTTCCTGAATGAGAGGACTCTCAAAGGTACTTTCTTTGGGAACTAC
AAACCGAAAACCGACATTCCCGGGGTTGTCGAGATGTACATGAACAAGGAGCTGGAGCTT
GAGAAGTTCATCACTCACAGGGTCCCATTCTCGGAGATCAATAAGGCGTTTGATTACATG
TTGAAGGGAGAGAGTATCCGTTATGGGTGCAACATCTTTAGATCTAAATGAGATCAGAAA
GGCACAAAGAGCTGATGGACCCGCAGGGATCTTGGCTATAGGCACGGCCAATCCTGCGAA
CCATGTGATCCAAGCCGAGTACCCTGACTACTACTTCCGTATCACCAACAGTGAACACAT
GACCGACCTTAAAGAGAAGTTCAAGCGCATGTGCGACAAGTCAATGATCCGGAAAAGGCA
CATGCACTTGACCGAAGAGTTCCTCAATGAGAACCCGAAAATGTGTGCTTACATGGCTCC
TTCTCTTGACGCTCGTCAAGACATTGTGGTTGTCGAAGTTCCTAAGCTAGGCAAAGAAGC
GGCGGTTAAAGCCATCAAGGAGTGGGGTCAACCTAAATCCAAGATCACTCACCTTGTCTT
TTGTACCACTTCCGGTGTCGACATGCCTGGTGCTGACTACCAACTCACCAAGCTCCTCGG
TCTCCGACCATCTGTCAAGCGACTCATGATGTACCAACAAGGTTGCTTCGCTGGTGGTAC
CGTCCTCCGTCTCGCCAAGGACCTCGCCGAGAACAACCGTGGCGCACGTGTCCTCGTTGT
CTGCTCCGAGATCACAGCCGTTACATTTCGTGGCCCTTCCGACACGCATCTCGACTCACT
TGTCGGCCAAGCTCTCTTCAGTGATGGGGCCGCCGCTCTTATTGTCGGTTCGGACGCGGA
CACTTCCGTGGGAGAGAAGCCAATCTTCGAGATGGTGTCCGCGGCTCAGACCATTGTTCC
AGACTCCGATGGAGCCATCGATGGACACTTGAGGGAGGTGGGACTCACATTCCACCTTCT
AAAAGATGTTCCCGGGCTTATCTCGAAGAACATAGAGAAAAGTCTAGACGAAGCGTTTAA
GCCGTTGGGAATTAGTGATTGGAACTCACTCTTCTGGATAGCTCACCCGGGCGGTCCGGC
CATATTGGACCAAGTTGAAATCAAGCTAGGTCTTAAGGCAGAGAAGATGAGAGCGACACG
TCACGTGTTGAGCGAGTATGGAAACATGTCAAGCGCGTGTGTTCTCTTTATTCTTGATGA
GATGAGGAAGAAGTCGGTGGAAGATGGTGTAGCCACGACAGGGGAAGGGTTGGAGTGGGG
AGTCTTGTTTGGGTTCGGACCAGGTCTCACTGTTGAGACAGTC
>Draba_hispanica
AAGAAGATATTTAAGACAACATCTGGGACACCTTTTCTGTTTCCCACGACAGGGACCGGT
GCTTGGGAGAGTGCCTTGACCAACACGCTATCTCCTGGGGACAGGATTGTCTCCTTTCTG
ATTGGACAATTTAGCTTGCTTTGGATTGATCAGCAAAAAAGGCTTAATTTCAATGTTGAT
GTTGTTGAGAGTGAATGGGGTCATGGTGCTAATCTCCAAGTCTTAGCCTCAAAACTCTCA
CAAGACGAGAATCATTCCATCAAAGCTATTTGTATCGTCCACAACGAGACCGCAACTGGA
GTCACCAACGACATCTCTGCTGTCCGGACCCTCCTCGATCACTACAAGCACCCGGCTTTG
CTGCTTGTGGACGGTGtTTCGTCCATATGTGCGCTTGATTTCCGAATGGATGAATGGGGG
GTGGATGTGGCCTTGACCGGCTCTCAAAAAGCCTTATCTCTTCCAACAGGACTTGGCATT
CTGTGCGCAAGTCCAAAAGCCTTGGAAGCTACAAAAACCTCAAAATCCCTCAAAGTCTTC
TTTGATTGGGGTGACTACCTCAAGTTTTACAAGCTCGGAACGTATTGGCCATACACACCT
TCCATTCAGCTCCTCTATGGTCTTAGAGCTGCTCTTGATCTTATCTTTGAGGAAGGGCTT
GAGAATATCATTGCTCGCCATGCTCGGTTGGGAAAGGCCACCaGGCTTGCGGTGGAAGCA
TGGGGGCTAAAAAACTGCACACAGAAGGAAGAGTGGATAAGTAACACAGTGACAGCAGTT
GTGGTGCCTCCTGATATAGACAGCACAGAGATTGTGAAAAGGGCATGGAAGAGGTACAAT
TTAAGTCTTGGTCTTGGTCTCAACAAAGTGGCTGGAAAGGTTTTCAGAATTGGACACCTC
GGAAACGTCAATGAGAAAGCTGCTGTAGCATGGGAAGCTGGAAAACCATTGGTGATGGAG
GAAGTAGAGGTTGCTCCGCCGCAAAAACACGAAGTTCGTATCAAGATCCTCTTCACTTCT
CTTTGTCACACCGATGTTTACTTCTGGGAAGCTAAGGGACAAACACCATTGTTTCCTCGT
ATCTTCGGTCATGAAGCTGGAGGTATTGTTGAGAGTATTGGAGAAGGAGTGACTGATCTT
GCACCAGGAGATCATGTGTTACCGATATTCACCGGTGAATGCGGTGATTGTCGTCATTGT
CATTCCGAGGAATCAAACATGTGTGATCTTCTTAGGATCAATACGGAACGAGGAGAGATG
ATACACGACGGTGAATCGAGGTTCTCTATCAATGGGAAACCGATTTACCATTTCCTTGGT
ACATCGACGTTTAGCGAATACACTGTTGTTCACTCTGGTCAAGTCGCTAAGATCAATCCT
GAAGCTCCACTTGATAAAGTCTGCATTNNNNNNNNNNNNNNNNNNNNNNNNNNNNGAGCT
ACTTTGAATGTTGCTAAACCGAAAAAGGGTCAAAGTGTTGCGATTTTCGGACTTGGTGCT
GTTGGTTTAGGCGCTGCTGAAGGTGCTAGACTGGCTGGTGCGGCTAGGATTATCGGTGTT
GATCTTAACTCGAAAAGATTCGATGAAGCTAAGAAATTCGGTGTGACCGAGTTTGTTAAC
CCGAAAGACCATGATAAACCCGTTCAGCAAGTGATCGCTGAGATGACAGATGGTGGGGTT
GATCGGAGTGTGGAGTGTACCGGAAGTGTTCAGGCCATGATTCAAGCATTTGAATGTGTT
CACGACGGTTGGGGTGTTGCGGTGCTTGTTGGTGTGCCGAGCAAAGACGATGCTTTCAAG
ACTCACCCGATGAATTTCCTGAATGAGAGGACTCTCAAAGGTACTTTCTTTGGGAACTAC
AAACCGAAAACTGACATTCCCGGGGTTGTCGAGATGTACATGAACAAGGAGCTGGAGCTT
GAGAAGTTCATCACTCACAGGGTCCCATTCTCGGAGATCAATAAGGCGTTTGATTACATG
TTGAAGGGAGAGAGTATCCGTTNNNNNNNNNNNNNNNNNNNNNNNNNNNNNNNNNNNNNN
NNNNNNNNNNNNNNNNNNNCCCGCAGGGATTTTGGCTATAGGCACGGCCAATCCTGCGAA
CCATGTGATCCAAGCCGAGTACCCTGACTACTACTTCCGTATCACCAACAGTGAACACAT
GACCGACCTTAAAGAGAAGTTCAAGCGCATGTGCGACAAGTCAATGATCCGGAAAAGGCA
CATGCACTTGACCGAAGAGTTYCTCAATGAGAACCCGAAAATGTGTGCTTACATGGCTCC
TTCTCTTGACGCTCGTCAAGACATTGTGGTTGTCGAAGTTCCTAAGCTAGGCAAAGAAGC
GGCGGTTAAAGCCATCAAGGAGTGGGGTCAACCTAAATCCAAGATCACTCACCTTGTCTT
TTGTACCACTTCCGGTGTCGACATGCCTGGTGCTGACTACCAACTCACCAAGCTCCTCGG
TCTCCTACCRTCTGTCAAGCGACTCATGATGTACCAACAAGGTTGCTTCGCTGGTGGTAC
CGTCCTCCGTCTCGCCAAGGACCTCGCCGAGAACAACCGTGGCGCACGTGTCCTCGTTGT
CTGCTCCGAGATCACAGCCGTTACATTCCGTGGCCCTTCCGACACGCATCTCGACTCACT
TGTCGGCCAAGCTCTCTTCAGTGATGGGGCCGCCGCTCTTATTGTCGGTTCGGACGCGGA
CACTTCCGTGGGAGAGAAGCCAATCTTCGAGATGGTGTCCGCGGCTCAGACCATTGTTCC
AGACTCCGATGGAGCCATCGATGGACACTTGAGGGAGGTGGGACTCACATTCCACCTTCT
AAAAGATGTTCCCGGGCTTATCTCGAAGAACATAGAGAAAAGTCTAGACGAAGCGTTTAA
GCCGTTGGGAATTAGTGATTGGAACTCACTCTTCTGGATAGCTCACCCGGGCGGTCCGGC
CATATTGGACCAAGTTGAAATCAAGTTAGGTCTTAAGGCNNNNNNNNNNNNNNNNNNNNN
NNNNNNNNNNNNNNNNNNNNNNNNNNNNNNNNNNNNNNNNNNNNNNNNNNNNNNNNNNNN
NNNNNNNNNNNNNNNNNNNNNNNNNNNNNNNNNNNNNNNNNNNNNNNNNNNNNNNNNNNN
NNNNNNNNNNNNNNNNNNNNNNNNNNNNNNNNNNNNNNNNNNN
>Draba_nemorosa
AAGAAGATATTTAAGACAACATCTGGGACACCTTTTCTGTTTCCCACGACAGGGACCGGT
GCTTGGGAGAGTGCCTTGACCAACACGCTATCTCCTGGAGACAGGATTGTCTCGTTTCTG
ATTGGTCAATTTAGCTTGCTTTGGATTGATCAGCAGAAAAGGCTTAATTTCAATGTTGAT
GTTGTTGAGAGTGAATGGGGTCATGGTGCTAATCTCCAAGTCTTAGCCTCAAAGCTCTCA
CAAGACGAGAATCATTCCATCAAAGCAATTTGTATTGTCCACAACGAGACCGCCACTGGA
GTCACTAATGACATCTCTGCTGTCCGAACCCTCCTCGATCACTACAAGCACCCGGCTTTG
CTGCTTGTGGACGGTGTTTCGTCCATATGTGCGCTTGATTTcCGAATGGATGAGTGGGGA
GTGGACGTGGCCTTGACCGGCTCTCAGAAAGCCTTATCTCTTCCAACAGGACTTGGCATT
GTGTGCGCAAGTCCAAAAGCCTTGGAAGCTACAAAAACCTCAAAATCCCTCAAAGTCTTC
TTTGATTGGGGTGACTACCTCAAGTTTTACAAGCTCGGAACGTATTGGCCATACACACCT
TCCATTCAGCTCCTCTACGGTCTTAGAGCTGCTCTTGATCTTATCTTCGAGGAAGGGCTT
GAGAATATCATTGCTCGTCATGCTCGATTGGGAAAGGCCACCAGGCTCGCGGTGGAAGCG
TGGGGGCTGAAAAACTGCACACAGAAGGAAGAGTGGATAAGTAACACAGTAACAGCAGTT
GTGGTGCCTCCTCATATAGACAGCACAGAGATTGTGAAAAGGGCATGGAAGAGGTACAAC
TTAAGTCTTGGTCTTGGTCTCAACAAAGTGGCTGGAAAGGTTTTCAGAATTGGACACCTT
GGAAACGTCAATGAGNNNNCTGCTGTTGCATGGGAAGCCGGAAAACCGTTGGTAATGGAG
GAAGTAGAGGTTGCTCCGCCGCAAAAACACGAAGTTCGTATCAAGATCCTCTTCACTTCT
CTTTGTCATACTGATGTTTACTTCTGGGAAGCTAAGGGACAAACACCATTGTTTCCTCGT
ATcTTCGGTCATGAAGCTGGAGGGATTGTTGAGAGTATTGGAGAAGGAGTGACTGATCTT
GCACCAGGAGATCATGTGTTACCGATATTCACCGGTGAATGCGGAGATTGTCGTCATTGT
CATTCCGAAGAATCAAACATGTGTGATCTTCTTAGGATCAATACCGAACGAGGAGGGATG
ATACACGACGGTGAATCGAGATTCTCTATCGATGGGAAACCGATTTATCATTTCCTTGGT
ACATCGACGTTTAGCGAATACACTGTTGTTCACTCTGGTCAAGTCGCTAAGATCAATCCT
GAAGCTCCTCTTGATAAAGTCTGCATTGTTAGTTGTGGTTTATCTACTGGGTTAGGTGCT
ACTTTGAATGTTGCTAAACCGAAAAAGGGACAAAGCGTTGCGATTTTCGGACTTGGTGCT
GTTGGTTTAGCCGCTGCTGAAGGTGCTAGAATGGCTGGTGCGGCTAGAATCATCGGTGTT
GATCTTAACACGAAAAGATTCGAAGAAGCTAAGAAATTCGGTGTGACCGAGTTTGTGAAC
CCGAAAGACCATGACAAACCCGTTCAACAATTGATCGCTGAGATGACAGACGGTGGGGTT
GACCGGAGTGTGGAATGCACTGGAAGCGTTCAGGCTATGATTCAAGCGTTTGAATGTGTT
CACGATGGTTGGGGTGTTGCGGTGCTGGTTGGTGTGCCGAGCAAAGACGATGCCTTTAAG
TCTCATCCAATGAATTTCCTGAATGAGAGGACACTCAAGGGTACTTTCTTCGGGAACTAC
AAACCGAAAACCGACATTCCTGGGGTTGTCGAAATGTACATGAACAAGGAGCTGGAGATT
GAGAAATTCATCACTCACACGGTCCCATTCTCGGAAATCAACAAGGCGNNNNNNNNNNNN
NNNNNNNNNNNNNNNNNNNNNNNNNNNNNNNNNNNNNNNNNNNNNNNNNNNNNNNNNNNN
NNNNNNNNNNNNNNNNNNNCCCGCAGGGATCTTGGCTATAGGCACGGCCAATCCCGCGAA
CCATGTGATCCAAGCCGAGTATCCTGACTACTACTTCCGTATCACCAACAGTGAACACAT
GACCGACCTTAAAGAGAAGTTCAAGCGCATGTGCGACAAGTCAATGATCCGGAAAAGGCA
CATGCACTTGACCGAAGAGTTTCTCAATGAGAACCCAAAAATGTGTGCTTACATGGCTCC
TTCTCTTGACGCTCGTCAAGACATTGTGGTGGTCGAGGTTCCTAAGTTAGGCAAAGAAGC
GGCGGTTAAAGCCATCAAGGAGTGGGGTCAACCAAAATCCAAGATCACTCACCTCGTCTT
CTGCACCACTTCCGGTGTCGACATGCCTGGTGCCGACTACCAACTCACCAAGCTCCTCGG
TCTCCGACCATCCGTCAAGCGACTCATGATGTACCAACAAGGTTGCTTCGCCGGTGGTAC
CGTCCTCCGTCTCGCCAAGGACCTCGCCGAGAACAACCGTGGCGCACGTGTCCTCGTCGT
CTGCTCCGAGATCACAGCCGTTACATTCCGTGGCCCTTCCGACACGCATCTCGACTCACT
TGTCGGCCAAGCTCTCTTCAGTGATGGGGCCGCCGCTCTCATCGTCGGTTCAGACGCGGA
CACTTCCGTGGGAGAGAAGCCAATCTTTGAGATGGTGTCCGCGGCTCAGACCATTGTTCC
AGACTCCGATGGAGCCATCGATGGACACTTGAGGGAGGTGGGACTCACATTCCACCTTCT
AAAAGATGTTCCCGGGCTTATCTCGAAGAAcATAGAGAAAAGTCTAGACGAAGCGTTTAA
GCCGTTGGGAATAAGTGATTGGAAcTCACTATTCTGGATTGCTCACCCGGGCGGTCCGGC
CATATTGGACCAaGTTGAGATCAAGCTAGGTCTTAAGGCAGAGAAGATGAGAGCGACACG
TCACGTGTTGAGCGAGTATGGAAACATGTCAAGCGCGTGTGTTCTCTTTATTCTTGATGA
GATGAGGAAGAAGTCGGTGGAGGATGGTGTAGCCACGACAGGAGAAGGNNNNNNNNNNNN
NNNNNNNNNNNNNNNNNNNNNNNNNNNNNNNNNNNNNNNNNNN
>Arabis_auriculata
AAGAAGATTTTTAAGACAACATCTGGGACACCTTTTCTGTTTCCCACTACAGGGACTGGT
GCTTGGGAGAGTGCCTTGACCAACACGTTATCTCCTGGAGACAGGATTGTTTCGTTTCTG
ATTGGTCAATTTAGCTTGCTTTGGATTGATCAGCAGAAAAGGCTAAATTTTAATGTTGAT
GTTGTTGAGAGTGATTGGGGTCAAGGTGCTAATCTCCAAGTCTTGGCCTCAAAGCTTTCA
CAAGACGAAAGTCATACCATCAAAGCAATTTGTATTGTCCACAACGAGACTGCGACTGGA
GTCACCAATGACATCTCTGCTGTCCGAACCCTCCTAGATCACTACAAGCACCCGGCTTTG
CTGCTCGTGGACGGTGtTTCGTCCATATGTGCGCTTGATTTCCGAATGGATGAGTGGGGA
GTGGATGTGGCCTTGACTGGCTCTCAGAAAGCCTTATCTCTTCCAACAGGACTTGGCATT
GTGTGCGCAAGTCCAAAAGCCTTGGAAGCTACTAAAACCTCGAAATCCCTCAAAGTCTTC
TTTGATTGGGGTGACTACCTCAAGTTTTACAAGCTCGGAACCTATTGGCCTTACACACCT
TCCATTCAGCTCCTCTATGGTCTTAGAGCTGCTCTTGATCTTATCTTCGAGGAAGGTCTT
GAGAATATCATTGCTCGTCACGCTCGATTGGGAAAGGCCACCAGGCTAGCGGTGGAAGCA
TGGGGGCTGAAAAACTGCACACAGAAGGAAGAGTGGATAAGTAACACAGTGACAGCAGTT
GTTGTGCCTCCTCATATAGATAGCACAGAGATTGTGAAAAGGGCATGGCAGAGGTACAAC
CTAAGTCTTGGTCTTGGTCTCAACAAAGTGGCTGGAAAGGTTTTCAGAATTGGACACCTT
GGAAACGTCAATGAGAAAGCTGCTGTAGCATGGGAAGCTGGAAAGCCACTGGTTATGGAA
CAAGTAGAGGTTGCTCCGCCGCAGAAACACGAAGTTCGTATCAAGATTCTCTTCACTTCT
CTTTGTCACACCGATGTTTACTTCTGGGAAGCAAAGGGACAAACACCGTTGTTTCCTCGT
ATCTTCGGTCATGAAGCTGGAGGGATTGTGGAGAGTATTGGAGAAGGTGTGACTGATCTT
GCACCAGGAGATCATGTGTTACCGATCTTTACAGGAGAATGTGGTGATTGTCGTCATTGT
CACTCAGAGGAATCAAACATGTGTGATCTTCTTAGGATCAATACCGAAAGAGGAGGGATG
ATACACGATGGTGAATCGAGGTTTTCTATCGATGGGAAACCGATTTATCATTTTCTTGGG
ACATCGACGTTTAGTGAATACACTGTGGTTCACTCTGGTCAAGTAGCTAAGATCAATCCT
GAAGCTCCTCTTGATAAAGTCTGTATTGTTAGTTGTGGTGTATCTACTGGGTTAGGAGCT
ACTTTGAATGTTGCTAAACCGAAAAAGGGACAAAGTGTTGCGATTTTCGGTCTCGGTGCT
GTTGGTTTAGCTGCTGCTGAAGGTGCTAGAATCGCTGGTGCGGGTAGGATCATTGGTGTT
GATCTTAACCCGAAGAGATTCGAAGAAGCTAAGAAATTCGGTGTGACTGAGTTTGTGAAC
CCGAAAGACCATGATAAACCTGTTCAACAGGTGATTGCTGAGATGACAGACGGTGGAGTG
GACCGGAGTGTGGAGTGTACCGGAAGTGTTCAAGCTATGATTCAAGCATTTGAATGTGTT
CACGATGGTTGGGGTGTTGCGGTGCTGGTCGGTGTGCCGAGCAAAGACGATGCATTCAAG
ACTCATCCGATGAATCTGCTGAATGAGAGGACTCTTAAGGGTACTTTCTTTGGGAACTAC
AAACCGAAAACCGACATTCCCGGGGTTGTCGAAAAGTACATGAACAAGGAGCTGGAGGTT
GAGAAATTCATCACTCACAGCGTCCCATTCTCGGAGATCAACAAGGCCTTTGATTACATG
TTGAAGGGAGAGGGTATCCGTTATGGGTGCAACATCTTTAGATCTAGATGAGATCAGAAA
GGCACAAAGAGCTGATGGACCAGCAGGCATCTTGGCAATAGGCACGGCTAATCCAGCGAA
CCATGTGATCCAAGCCGAGTATCCTGACTACTACTTCCGCATCACCGACAGTGAACACAT
GACCGACCTTAAAGAGAAGTTCAAGCGCATGTGCGATAAGTCGATGATCCGGAAAAGGCA
CATGCACTTGACCGAAGAGTTTCTAAAAGACAACCCGAAAATGTGTGCTTACATGGCTCC
TTCTCTTGACGCTCGTCAAGACATTGTGGTGGTTGAGGTCCCTAAGTTAGGCAAAGAAGC
TGCGGTTAAAGCCATCAAGGAGTGGGGTCAACCTAAATCCAAGATCACTCACGTTGTCTT
CTGCACCACTTCCGGTGTCGACATGCCTGGTGCTGACTACCAACTCACCAAGCTCCTCGG
TCTCCGACCATCCGTCAAGCGACTCATGATGTACCAACAAGGTTGCTTCGCTGGTGGAAC
TGTCCTTCGTCTCGCTAAGGACCTCGCCGAGAACAACCGTGGCGCTCGTGTCCTTGTCGT
CTGCTCCGAGATCACAGCGGTTACTTTCCGTGGCCCTTCGGACACGCATCTCGACTCTCT
TGTCGGACAGGCTCTATTCAGTGATGGAGCCGCTGCTCTCATCGTCGGCTCGGACCCGGA
CACTTCCGTGGGAGAGAAGCCTATCTTTGAGATGGTGTCTGCGGCTCAAACCATCGTTCC
TGACTCTGATGGAGCCATAGATGGACACTTGAGGGAAGTCGGACTCACTTTCCATCTCCT
CAAAGATGTTCCCGGGCTCATCTCAAAGAACATAGGGAAGAGTCTAGACGAAGCGTTTAA
ACCGTTGGGAATAAGTGACTGGAACTCACTCTTCTGGATCGCTCACCCTGGTGGTCCGGC
CATATTAGACCAAGTTGAGATCAAGCTAGGACTTAAAGCAGAGAAGATGAGAGCGACTCG
TCACGTGTTGAGCGAGTATGGAAACATGTCAAGCGCGTGTGTTCTCTTTATTCTTGATGA
GATGAGGAGGAAGTCGGTGGAAGATGGTGCAGCCACGACAGGTGAAGGGTTGGAGTGGGG
AGTCTTGTTTGGATTCGGACCAGGTCTCACTGTTGAGACAGTC
