# Supplementary material for: Divergence of annual and perennial species in the Brassicaceae and the contribution of cis‐acting variation at FLC orthologues
Source: Mol Ecol. 2017 Mar 22;26(13):3437–57. doi: 10.1111/mec.14084 (PMC5485006; doi:10.1111/mec.14084)
Supplement: Supplementary file 4 [file MEC-26-3437-s004.txt]

>Arabis_alpina_partial_FJ543377
TGAAATGTATACCGAGAAGGAAGAGTTCTTCGTGTTTAACTTTAATGTCATCATCGAAGC
AAATCAAAAAATAAAATTTAAAATCTATACTATAATAATAGAAGTGTCTCTCCCACAATC
GACACATCAGCTTTTTCTGCAAGTTTAGAGATGACACGTGTACAATTTAAAGTCTTAAGC
ATGATTATCCATAACACTCTTTAAGTGTTATTTGTATTAATTTTATTAGTGATTTAATTT
TTAACACTTGATAAGAATTTTGTAATTTTTGTCTATTTATTGGTGACACTCTTTGATCAT
TTGCTTAGCTTATTTTCTCCAAAGAGGTTGTCTTGCTGACGCATCTCTGTAAACAACAAG
AACTCAATTATTACGCTTGAAGTCGCTATTACTTGAGATTAAAGAAAGATCAAGTTTTCT
ATTATTACATGTATCCCTCTTATTCATCTTCTTCACTGTCTTGATCCTTTGTTTGTTCTC
CTTTAGTCAGTAAACCTCTCTTCTCTTGCCTTGCTTTCCATTCATCCACTCGTTCTTTTC
ACTCTGCGTCTGTGTAGGTATCTCTCTCAGCTTTGAACTCTTTCCCCAACACTTCAAGTC
AAATCAAACAGAGTCAGGTCTCAAGATTTGCTCTTATGCATCTATATGTATATATAAATC
ACACATATGTACAGATATATACCACTTCCGGTTGAAAAAAAGGCCCGACCATTTGGACGC
GATTGCTGCTTACTATTGTAGTCTCCATTTTCCTGCAGTACCAAGAAATATTCAGAATCT
TGATTCCAAATGATAAAGAGAGACTACAAAGAAGAAGATTGGTCAAAGTCATGTGGTACC
GATCCGTAGGCAAAATTCTGGTGAATGGAGGAAGCATCTTGATATTCAACTTATCGTGTA
AATCATCAGGGAGATAACGAATATTGATCGAATCTGTTAAAAACATTTACCATATAGATT
AACTCTCAATCAATCAGCACCAAGTGATCAGAATAAGTCACTCACAACAACAAAAAGACA
AATTCTCCAAGACCATATTACAAACTAGCAAACTCTGAGGTTACACAAAAGAAACTAGAT
TTGCTATAAGGTTACTTTGTCTTAGTAAAATAAGAGTCTCAAGTCTTAACAACATCTACA
TTCCTTGCCTTATCCTCTCCTATAACCTTCTCCTTATCAAACCCAAAAGTAGAAGCAGCT
TTCATAATCTTCGTCCTCTTCCTCATCATCTTCACTAAGCAAATCGTCAAAGCTTCCCAT
TACTAAGCTCTTCACATCCTCATCACTACTTTCGTCCTCACTTCTTGTAGTCTTTTCTAT
CTCTATCTCTATCTTTCCTAAATCCTGAATCTAAACTTGTCTCCTTCCTCCCACGAAAAG
ACCCTTGACTACTCTTTCCTTGAAATCTTCCATTTTCTCTATCACCATACCTCTTCTCCC
TAAAGGAATCAACTTTGTTACCAAGTCCTCTCTTGTCTTGGTTCCTTCCCTTCTACGATT
CTCCATGTCCAGACCCGGATGGTCATCGCCACTGCAACTCAACGATCTGGTTATGAAATC
ACTCACCAAATTATTAAGCTCTTCCTCATCTTCGTTCAAACTCTTTGACCCGCTATTTAC
TCCTCCGTCGCTCAAATTCTGGTGGGTTAGTGAATTTGATGCGAGATCCGATTTCAAAGT
AATTCAACCTAGAATACAAAACCCTCAAGAGAAAAGGAACAGAGCTAGAGGAATCGCCTT
CGGAGAGAGTAGGAGAGAAAAAAATCGCATTCAAAGACAAAACATATAACGCGTTTCAAC
TTCACGTTCTTTAATACCAATCTCTCAAAAAACCTTTTCTTCTTCCCACGGCGTTTACTT
TATTTATCTCCGTTTTGCCTTCACTAATAAATTAAAAGTTTCACTGCCATCTCACATCCG
TATGATACGTTAAAAGCTTCTCCCGATCTTATTGTATTCGCACTGATTATCAAAGGTAAT
GTCTTCCTACTTTTATTCTTTATGTCAATCTTTCCTGGTAAGATCATGTTGCCTCTTTTG
TGCACAGTAATAACTAATAACAAGTATCCATCGACACGCATACCTTTTTCTTGATGTTCC
TTTGGTATTCCTTTCCGCAGTTTTAACATCTCTCTCAAATCATTTTGATATTTGATACTG
TTTATTTAAATTTCATGGTCTTAAGATTTGTTTAGAAGTTTATTTCTTAATTTTATTGTA
TGTTACAACGGGTGCAGACGTAAGGAACTTGAAGAGTTCTAAACAGTTTCATATCCTTTG
TTATTTCTTCTCATGCTAATGCTTCTCTTCTCTTCTCCATGTTTACGGAAACCACTTTGG
CCATGTTTGCAAATTGTTATGCATCATAATTTATAAAGAAAAGTACTAAGGTTATAGATT
GGTCATGTTTGCAAATTGTTATACATTCTAAGAAAAAAGGTACCAAGGTTTGAGTAAATT
AGGTTCTGTAATTGTTACATATTCTAACTGTTTAGGTTGTTTTGTGTTCTAATGTTTGTC
GGGGTTTGACAAAGATTTTAACTTTATCCCTGAAGTAAGAAATATCGATGGATGTGAGGG
ACATAATTGGACAATACCGAACAACTTATATTAAGTCATAGCTATTAGCTAATGTATTAT
CTGTTATATTCTCTATGTTACTATGCCATAGCTAACCTTTCCAGTTTTCTTAAATGGAAA
TTACTTTATGGTTCTTATTGTTTCTTAGAATGTGCTGGGCATGTGGTGTCACAATTTGGT
GGGAACAAACAACAAACAGTTCGTTGCAGTTCTATGCTACGAAGCCATTGTTTTGCTAAT
TCTATTAAAAACTTTGTAATTTGCAAGGAGAAAAGTAGGCCGATATGAGTGTCACCAACA
TAGATAAAAGAATCTATTGAGATGCTCTTCCAATGACAACCAACTCCTGGACTATTTCGG
CCTTGAGAGTAGATGGAATTATGAATGATATCGCTCATGAAGTGAATCAAAGAAATGATA
TATGATTGATTGATCACTTTTCACAATTTCTTTTGGTTACTCTCGATCTTTTTAGGGAAA
TTTGGCTCAATAACACCAAAAATATTTATAATTTAAAATCTAACCATTTACCCTAATTTT
AATGGATTTGATCAAGCCACATAAGCTAGTTTTGGTTACTTGATTGATTATTTTTATTTT
TTTGGTTATTCTTGCAATTCACCCATCTTTTTAATGTTCCTTGCATGAAAAAAAACTTAC
AAGGACAAAAAGAACAAAGCTAAATATTATTGGGTCATTGAAGACATTATTGAGGTGATT
CTTAACTAATATTCTAAGGTTTATACTAATGTTTGTAGAAGATACTGTGTGCTGAAAATT
TGGCTAATAAATCAATCCATCTTTCAATTTGATTGTTATCACTTTTGACCATGTTAATAT
CTTCCAAAGTTCTCATATTAGTCTAAAGGAGGAGAACGTCGTTTGTTCATAAATGACATC
AAGTTAACTTAGTAATTTCATGTCTAGAATCATTTTCGATAAACCAGATAGAGATAGCTA
GCACTTATATGAATACTTAATTTGTGGGTGAACTTCACATATGGAATTTGGAATTTATAA
GAAACATTTGTGCATTATATGCATCCTTAATTAGTGTACAAATCAAATCCAAAATATCTA
TCAAAATGTATTTTTGGACCATTGAATTGCACTGGAGACGTTAACGTACAAAGAAAAGCC
AACGTAAGCTCTATTTTGTTTTCCTTGAAGGGATTTTGTGGATATTTTTGTTGGAGGAAA
CTAAGAATTTTTTTGGGGATTTAGATAAGTACCCTAAATTTGTTTGAAAATTTGAAAACT
ATACCAAATTTGTTAACGTTTGAAAACTACCCTATTTTTAGTTTGAAATGATGTTTTTAC
CGTTAGTTAATCATTAATCATTCTATTTTTTTTTAAACAAAATAATTTGTTTTTTCAGTT
TTAAATAAAAATTAATATAATTTTTTTAATTAATAAATATTTAATCCAACCATTTTTTTT
AGCTTAATCTTTTTTTATCTTTTATTATAAAATAATTACGAATATTACTTATTTTTTATT
AGAAAATAATTATGAATTTCAATATTTTAATTTAAAATTAATTTATAATTTACAGTTTAA
TTAATTTAGATAGTAACTTGTTAAATCCATGAACATATTAATTAAGTCAGTGGTTTAAAA
AATCGACAAAGTAAAAAGTTAACGAACCATAATTCAAATCGATAGTGTAAAAAAATCGAT
GAATACAATAAATTAAGTCGATGAACATAAAAACAATAATTCAATGGTTATATAAGTCGA
CAAAAAAAAAGTCAACCAATACAAATATAAATCAACAGTTGAAAACAAGTCGACGAATCT
GAAAATTAAGTTAATGAACACAAAAACAATAAGTAAATGGTTATATAAGTCGACAAAGGA
AAAATTCAACCAATATAAATATAAATCTATAGTTGAAAATAAATCGACGAATCTGATGGC
TAAGTCGACGAACAAAAAAAAATAAGTCAATGGTTATATAAGTCGACGAAGGAAAAAATC
AACCGATACAAATATAAATCCATAGTTAAAAATAAGGGAAATTGCAATACTGCCACTTTT
GAATTACCAGTTTGCAAATGTTCCACACCTAAAAGTAATTTCACAAGAATGCCAAAACAT
CATTCTCCGAGAGGACGAAATTACCCCTGGCAAAAAACACGGGTAGATGAAAAAACATCA
TTCTCTTAGAGCATGAATATCGGGAGTTCTTAAGGAGGGTTTATTTGTATTAAAGAGTTT
AATAATGTCAGTTATGGCTTGTATAACAAAGAATCGGATCATTTGGGTAACCAAAATGAA
TCGGTTCTTTTGTTGTCACGTGTCCTATTTGCGGTGTGCGAAACTAAACCCGCAACCTCA
TTTGACAAAAAAATGTTTTCTTTCTCTCGAGTTCCTCTCTAAAGCGATTCTCATGGCGAT
TTCGACGGCGAGTCTACGGTCTTCGTCGCCGTATTCTCGCCGTCGTCGTCTTCGCTGAGG
ATTTTGCTTTTGTTTTTGCTGATTTTTGCTCTCGTGAGGATTTTGGGTTTTGCATAAATC
GAAAGATGTTGGATTCAATTCTTGTACTTTGGTTCATGGTTTCGTATGGAATTGGTTTGT
AATTTGGTTGTTACTGAAAATCTCTATTCGTATGTGTGATTGATGAACTTCTCCTATAGG
TGCATAGAAACTGTTTGTTAAAATGTCTATGAGAGAATTAAACTCTTAAGAGATATGATT
CGTTTTGGTATTGTATGTGTTTTCTAGTCTTAGTTTATCAAGGTTCTTAATTTGATTGAT
TGCAAAAAAGAAAACACTATGATGCTGCTGATTTGTTTTGTGTTATATGATGATGTTGTT
TTGTTACTTGGATTCTTCATATCTTTGTTGCTTGTCTTTGATGAGATGTTTGATTAAGTG
TAATGAATAGCTATAAAATGTGTATATACATGAGATCATTGATTATGGAATATATGTCAA
TTGCTTTAATGAGCTGATGAATATGAGTTAGGATCTCGAAATAGTACTCAATGTGACTAA
GTTAATTGAGAAAGACCATTTTTCGGGAAAGCGGTATAGTGAAGCTGGGGATGCAAGGAG
CTTGTAATGGTTGTCCAAGCTCATCCGTTACATTGAAATCATGGATAAAAAACATGATGA
TGCATTATATATCTTAGGTAACATAGATCCAATTACCTCATCAAAACCTATTCATTTCTG
TAGTTTTGGTTGTTTGATACAAGTATGCTTATTGTGTATCATTTCTGCTCAGTATCTTAA
TCAATCTATTTTGCTTAATCAGTTTTTAGATTAAAAAGGGTCAGTTTTGTTTTGATGCAA
ACATGGTTTGGAAGTGAAATAAGGTTGAAGTAGTACTAAGTAGAATCATTACATTGTCTA
TGCAACTTTTTGTTTTGATGAAGAATAGAGACTCATTGATGTTTTGTGTTTATGATGTTA
TATGTTTTTTAACTGAAATGATAAAATTTTCAGGAGAATGCACCAAAGCTTGAACAGGCT
CCTCGCCCAGCTAGTGGTGCACCAGCTGCTCCTTGTACTTGAAGACGGCAACAACAATCC
AAATTGTCATTATATCCAAGGTTTTCCCCCATAATTACATAAAATTTTGTACAAGTGTTA
TAAGAGGAAGCAGGAGCTAGTTGCTCAAGTAGTATACGTAATTTTGAAACTTTTAAACAT
TCTGCAAATTAGACATTTTGTTATGTACCTTTAATCATATTTATAAATTAGTGTTTTTTT
ATATAAAATCTTGTATATTTATATATAGTAATTTGATTTCTTCATTTTTGTTTTTATAAG
AAAATAAAAAAAAAATATTTTTTTTAACCCCAATTGAGTGTTACCAATAATCATACAAAA
ACTACAAAATTCATATCAAGTGTCAAAGATTCAACTACTAATAAAATTACTACAATTTTA
ATGTCTATAACACTTTCACTTGGTCATTGATATTCATGCTCTAAGGTGTTATTTGGATTA
AATTACTATTAATTGGTCATTGATTATCCATAAACACACAAGGGTGTTATTTGGATTAAA
TTACTATTAATTGTATTAGTAATTTCATTTTTAACACTTGATAAGAATTTTATAATTTTG
GTATGTTTATTGGTAACACAAAAAGGGATTCAAAAGATTAAACAAAAAAATATGTGTATC
TTCTACACTTGGTTTCTGATTTTAAAAACACACCATTTGTATCACAACTAGAGAAGAAGA
AGAAGACCTATGATGTCTCATTTGATATTTTACCACATGCCAACAGCCGCTTCCTCGTCC
AATCTCTTGTGACAGGAATGCCTCTCTGGTTTGCTCCTTTGAATTGGAACCTTGGAGTGA
CCAACGAGAAGATTGGAGCTATCGCCTAAAAAGACAAAAACAAATCATCTACTAAATTCT
CCAACTGAGAATGTAAAAGTATCGAACTTGATTACAGAAAAGGAGATGACTTACCCCGAC
AATGGGATGAGTGGGTTTGACACGAAGTGCAGGACAGAGAACAAAGATGAAAACGAAAAT
GAACAAAACAAGCTCGTGCTCATACCAATCTAATCCATTGCATATACACCCAAATTACTC
GATTTCAGCTGCTTAGCAAACTGAGAATATCGTCCACTGAAAACGAAACAATTCACAGAT
CCAAAGACTCATCTAATCAAAGAACAATACGAAGAAATCAAATTGAAGACTCTCACCTGT
GTTAATTCAATCCATGTATAATAATCAAAATTCCCCTCCCAAAATTCCAAAGTCAAAATC
GGAGAATTCTAATCATGTATGCGAACAAATCAAAACCTTACCTAAGCTCGCCGGAAATAG
GCAACCACGATCGAGAGAACAAAGCATTATCACGATGGCCAGAGAACAACAAACTGCTCC
AACGGATTCCGAAGAGGAGAAGAGACGACGTGTGGTTTCTCAGAGAAACAAAGACGGTGA
GAGAGACATATAGACAAGAGACGCCGACGACGAAGACCGATTCATTATCGGAAGAGGAGA
AGAGACGACGGCGATGGCGATTCCGCTATCTCCAAAGGAGAAAAGAGAAAGAAACGAGAA
AAAATATTTCGATAAACTGACACGTGGTCTGTTTAACCCATTTCATTTGGTTCTATGAAA
AGAACCAAGTTAACAAATCTTACTCTCATTAATTACTATAATATTGGAGTTTGTTTAATA
AACCCCTTTTAACACTCCCGTTATTCATGCTCTAAAGTGTTTGATGAGATGCGTAACATG
TTATTATATTGTGGTTGTGTAGATGACATAACAAGACAAAGTGTTGGTCGTGATAGGAGA
GGGGGTTCACCTAGGGGGAAAAAAGTGGAACTTTGAGCCTGAAAGAACTGATGGAGATGC
TTATGTACAACTGTACCCAGACATGACTTTCTGTGAACTAAGAGCAAATGTTAAAGAAGT
TCTACATCTCCGTGCCCATAACATAAGCATTAAGCTTGGTTATCAATATCCAGACTGGAT
GGCTATTGATGATGGGGACGGGTCAAGTAGGCAATTCATTACAAACGATAAGGAGGTAGA
GGTCTTCGTTCAAATGCGGCGAAAAATAGAAGAAGTGAATCTTTGTGTAACAATCTCACT
TCAGACAAATGGTGGATGTGACCAGCTGCTAAGCACACAAACAGTTCCTACTCAGTTCAA
AGATATTCACGTTGGCGAAGATGGGACATCTGAAGATGACACTTCTGAGAGTGATGAGGA
TTGGCACGAATTTGCAATCTCAGAAACCCCATTGACATTTCCTCCATCGCTCCTCTCTGG
AAATGTCGCCAATGGAGGACAATTCCAAACACCACCAAGCACTCTTCCTGCTCCACCCGC
AGCTGCGAGAATCACAATCAGAGAAAATGCAGAGACAGCTAGGGTCTGTAGCCCTGTGTG
TCCCCCTAATGATAAGGGGAAACGGATATTGACTGAAACGGAGCCTGAAAGTGACTCTGA
TTCAGATAAAGAAGAGTCTCAAGTTGTACCAGACTTGGATGTCACTGGAACAGAAGTTCC
CCAAGTGGTTCCCGGTCGGCGTCGTGAACTATTTCCTCCATTACCTACTGAAGGAGGGAC
GTCGTCTCAACCCATACCTCCACAACTCAGTCAACAAAATAATGTGGACGAATCTCCAGA
ACTTGGATCGATGTTTACATGGGATCGTTTCCAACAGTCCTTGCATCATATGTTGAATGC
ATCACATTCAGACCCAGCATTCTTTGGAAGGGATGCACCTCCTGTCTTCAACAATAACCG
TGATGATAGTAAGTTCACTTCTGTGTATGCAATTAAAATTTAACAAGCATCGGAGAAATA
TTACTTGGGAGGACTACTGTAAGAAATATTTAGCTTAAGTAACTGAAATAGATATTCTTC
CAATTAACAGGTGTGGATTCTGCTTTGTCGGATGTCAGTTATGAATGAGACAATTTGTTT
GTTGGTAAAGTGTTCAAAACAAAGGCTGACTGCAAGATAAAGATTGCAATATACGCAATC
CATCGGAAGTTTCACTTCCGTACAACACGTTCTACCACCAAGTTCATGGTCTTAAACTGC
GTAGCTGCAACTTGCAAGTGGAGGGTTTATGCGGCCCGTCTGGATGCATCAGGGAACTTT
AAAAAAAGGCAAGCTAGCTTGATGCATACTTGCACCGTTAACGAACGACGTAACTACCAC
AAACTTGCAACTTCTCAAGTGATTGGGGAGATCATGCAATCCCGGTTTGTTGGAATCAAG
CGAGGACCTAATCCATCTTCAATTCGCAAAATGCTGCTAGATGACTACAATGTATCTTAC
TGGAAATCTTGGAAAGCTAGAGAGATTGCTATGGAAAGCGCTTTAGGATCCATGGCATGT
AGTTACGCATTGTTGTCGGCTTATCTTGCACAAGTCCAGAACTCTAATGTAGGGAGTATA
TGTGCACTGGAACACACCCATGATTCTGTTGGTGGAACAAGGTTCAAATATTGCTTCCTT
GCATATGCGGCTTCAGTCCATGGCTATCAATTTATGCGCAAAGTCATAGTCGTTGATGGC
ACAAGTCTGAAAGAAAAGTACGGAGGGTGTTTAGTGTCAGCTAGTGCTCAAGATGGAAAC
TTTCAGATATTTCCACTAGCATTTGGTATTGTGGATAGTGAAAATGATGATTCATGGACA
TGGTTTTTCTAGAAGCTTAACATCTTTGTCCCAGACTCATGTGATTTGGTGTTCATCTCT
GACAGACATGCAAGTATATACAGTGGACTGAGAAAGGTAACCTTGTTCATAACAAATAGT
AGTTGCATTCCTGTAAATTGTACTTACACTACGGTTGTTTCTTCGAATTTAACAGTTAGT
ATAGAAGTTATACATCCTTCAACTCTTCAAGTAACAACAACATTTTTATTGCATGTGTAT
CCAATAGTGTATCACGCAGCATGTACGGTCCATTTGTGGCGGAATGTTATCTCCATCTCC
ATTTGTATCATCTTCATCAAGATTTTCATGTAGTGGTGGAGGCATGTTTTCCTCATCTGC
AATTGACTTCCCAAATTTTTTTTTCTTCGACTACACTTTCGCAGCTTTAACACCTCCCGC
CCATACATTATGCTCAAATGGGTAATCTTCCCGAATCATTTGAAGTAACGTATCCACTTC
TTTGTCCACCACCTCATCCGGAAAACCTATTGCACCAATTCCGTCATCCAGTCCATCACT
CAACAATGCTCGTACTTCGGCCTGCAAAACAAAACATATAGACAAATTTAGTTAAACTTT
TGTATTGTAGAAACAACTTATAATCTAAGTTCATACCTACTAGCACCTAGGGTGGTCCAA
TATACCAGTTTTATTCCATGTTACAGTTACATATCATAGGTTGAAACATGTCTACTTTAC
ATAAAACTATGCCATAATATTCAGGTGACCAATAATTACAAATATTACCGAACTTACTAT
CACTACATGTCCTTTCTGGTCAAGTGCCTTTGCATGTGTGACATTTACATACAAGCGTCG
TTCCACCACACTTTGAATAACAACTTCAATAGGAAGGTAACTTCAATAGAAAGGTCGTCA
TCCATGATTCTGTCTGTTGTACCAGGTTTGACAATGATTTCAGGATAGCAACTAACAGTC
ACTAGCACAACTGCATGAGCAAATCCTTGTATTGCGGTAGACTGTTGGGCGTACTGACTT
CTTTCCCGCCCTTTTGCGGTACCAACAGTTAGAAGGAACGATTCTCTGCCCCAAGGGTAT
TTAAGAAACTCGGTAACATCACCTACCAACTCCACAGTTTCGGTCCTGATTAGTCCATGC
TTGCAAGTGGGACAGACTATTCCTTCCACTAACAGTAGCAAACCCAAACGGAACCGTGTG
AGCAGATCCTTGTACTTTTTCCCTTGAACTAGCCTTTCAAAAATCAAATCAGTTGTTGGT
GATTCTTCTTTACCAAACAGGGACTTCCACAATGCTGCATCCTTTGTTTTACCGTTCACT
TTCCTTTTGCCTTGCATGGTGTAAGGCCTGAATTTAGTAGGTTCTACAACTGGCGCACAA
TTCAACCCTGTTACAAGCGCAATATCTTCTATGGCGAAGCGTATTGGTTTACCCCCAAAT
AACCACCATAACTCATACTCCTTCTCCGTCACTAGTTGGCGAGATAAGAAGTAATGCACA
AACATGACAGAGAAAGTATGGTTACCCATCTGCATTACATAACGAAATTGAGAATCAGCT
AACATCTCCAAGTGCTCATCTTCCAACGCTTCACGAATTATATCAATCCAACGGAGATTG
AAGTAGCTGTTGATCCGTCGAATCCATGCTGGTTCATAGCCAATCTCAAACATCCTTTTA
GGGAGGCCTTCCTCAGACATTTTCTCCTACAGAGTTGGGGAAAAGGATGAAGTCTGTTGC
AATACGGACCAACACATGCTGATTGAAAATAGTTAATGCCCCCTTACAACTACAATTCCC
ATATGTTCCCTCAATATCTCCACCGATTGTGACATTATCACTTTACACATTCAATTTCCA
TCATACCCAAGTTTGTTAAACATACGAATTGAGTTATCCAATACAATTCTACACAATTTC
TTTCGTATTTGACTACCCACACCACAAAATGACTCCATACCTCGATGAACCGTGATGCGA
AATTGGATTTTTCCTTCCTCTTTAAGAAGCAATTCGCAACTTCTGTATTCGAGTATGACT
CTAATCTCCACTCACAAAGTAGATCAAACTTCTGACTTTTCCCCTTTTTGATATTCTTCA
CCTCTAGCTTCACCCCAACAACGTATGAAAGTAGAAACTCTTGTGTTTCCTCTTAATTTT
GAAAAAATAGAGAGATGAGATTTGATTAGAGAAATTCCCTCATATACCACCCTTTAAAGT
TTTTTTTCCAAAAATACCACATTGAAGTTTTTTTTCCAAAAATACCACTTTTTTTCTAAA
GTTCCAAAAATACCACTTTTTAAAAAGTTGATTTTTAAGGTTTAGAAATTAAAAAAATTT
GGGTTTGAGTTAACTATTCCAAAATTAGGGTATAGTTTTAGGGGGTAGGGTTTGAGTTTT
TGAATGTTAAAAGTGAATTTTTAAAAAGTGGTATTTTTAGAACTTAGGAAAAAATGTGGT
ATTTTTGGGAAAAAAACTTTAAGGTGTTATTTTTGGAAAAAAAACTTTAAAAAATGGTAT
TTTTGGAAATTGTCCATTTAATTATTGGAAACTAGGGCTGTCAAAATGGATGATCCAACC
CAACCCATATGGGTTGAATGTTAATGGTTTATTAGTTAACCCAATCCATTTAGCAATTGG
GTTGGATCAACCCATGAATCCATTAAACATAAATGAGTTGAATTGACTTTAACCCAATCC
ATTTTATTTTGATATATAAAATGATTATATAAATATTTATTAAAATTGTAAAATCATGAT
GAAATTAAAATTGTGTTTTGGGCACAATATTTTCGCAAAATATCGTTTTTGCGGGAAATT
TTTATTGATTATATTTTTGGCGGGAAATTTTTGCGGGATCATAATTTTGGCGGAAAATTT
TATGAATCTCGATTTTGGCAAAAATAATTTGTGGGATCACGTTTTTGGTGGGAAAATTTT
GCGGAATCATATTTTCGGTGGGAAATTTTATGAATCTCGATTTTGGCGAAAATGTTTTGT
GAGATCACGTTTTGGGCGGGAAAATTTTGCGGGATCATATTTTTGGCGGGAAAATTTTGC
AGGATCATATTTTGGCGAAAATTTTGATGAATCTCGATTTTGGCAAAAATATTTTGTGAG
ATCACGTTTTTGGCGGGAAAATTTTACGAGATCTTTTTTGGCGGGAAAATTTTACGAGAT
CTTTTTTTGGCGGGAAAATTTTACGAAATCATATTTTGGCCGAAAATTTTATGAATCTCG
ATTTTGGCGAAAATATTTTGTGAGATCACGTTGTTGGCGGGATAATTTTGCGGGATCATA
TTTTTGGCGGGAAATTTTGGCGGAAAATGGTTTAGTTGATTGTGTTTTTTGTATAATCTT
GGTTTTGGTGAGAAATTTATTTCCCGGATCAATTTTTGGTAGAAAATTTCCGAATCACGT
TTTTTGCCGGAAAATTCGAAAATAGTCAAAAAAGCTTTTTAACGAGAAAATTTGTGGAAT
AGTGTTTTTGGTAACAAAATAAAAAAAAAAAATGAAATCATGTCTTTTAGTTATAGACGG
GTTGGTGGGTTATCCATTTTCAACCCAATAACCCATTTTATTTCAACCCATTTTAACTCA
ATTCATTTGATTCATCAAACCACTTAACTCATCAACCCATTGAAACTAAATATTCAATCC
ATTAGGGTTAATGGGTTGGATAAACCCATGAGTTTTGATCTATTTTGACACCCCTATTGG
AAACACAGTAACTAAGATGTTGACAATACAAGAGTCTTGCGTATGGAGGTGGTCAAAGCA
GAAAAGGTGAAGCTGTCATTAAGGGTAAAACTATCCATATACATATTATACACAGCTTCT
GTTGATTGCACAGTAAATTACGTTACGAGATTAATTTTTAATTTTTTTTGCGTTATATAC
TCAAATATCCCTACTTAATAATCATTCGTCACTTTTAACGTTAAACTTACTAGATAAATA
CCCACGCTACACTGCGGGGTCTTTTCACATCATTTTTTTTGAAAACAAATGTGGTATGAA
TTATATTAAAATATGCATGCCAAACAAATGTTTTGGAATTGAATGACAATGATAATATTA
AGGGATTAGCAAGAGTAAAAAATTACTACAGGAGTGAAACTCTCGTATAAGAAATGCTCA
CTCGTTGTAGTACTAAATGAGAGAAGCCATAACAAATTAACAATGTTTCATATTCTATAT
AACGTTGACTTTCAAGAGCTAAATATTTAAAGTACCGACGGGGAAAAAAAATTGAGAAAA
TTGGAAAAGTATACCAAATTTTACAACATTGGCAAACTCTCTTAATATTGAACAAATGAT
CATATAAATATGTTGACAATTAAAAATTGATTAGTGTAAATTATAAAATCAAGTTCAATT
TATTAACAACTCATATTTATTTTTTTAAACAAAAAAAACTAAATGGTTAATTAATCATAA
TTTTTTCAACTAAAATTATAATTAAGTAAGTCGATTTATTTTACACAGTTGATTTATATT
TTTCTTCGTTGATTTGTTACTCTATTGATTTATTTAAACTATTGACTTGTTTTCTTATGT
TCGTCGACTTAATTTTAAGTTTGGTCGACTTATTTTCAAGAGAAATTTTGAAAAATGCCA
TTTTCCACATGCTACATAGCAAAAATGGTACGGGTGAAAAAACTTTCACAAAACTGCCGC
AACCTTTTTAAAATATTCCCAGATTACCCGCATATAAAACATAATTTTTTTCCTCTCCCT
CGACTAATCGAGCCTCAGATCGTGAAAAACAACAAATATTTTCAATGAGGAAGAAGGAGA
TCGTGGAGAAAGTAGCGAAATTTTTCGATGACGACGGTAGATTATGTCAGATTAACCGCC
GTGGAAGGACGATGACACAGCTTTTTAGGGTTTCACCAAACTCGGATCCGTTCAAACCAG
AGAGAATCTGAGCCGGATTTTTTGGAGATTGGGTAAGGATTTGAGAATAATCAATGGTTT
AGAGAAGATAGGTAAGAAACCGTGTATGGATTCGAAAGTAGATCGGAAAAAGCTAGAAAT
CGGAGAATCCATCGTAGAGTCGGAATTGGTGGTGGTGGTTCGGAGGTGCAGGTTCTCTAC
AATCTCCGATTTCATTCCACCGCCGAGGTCTCGCCGTGTTACTAACAATTTTTCCGATCT
TTGACAATCAGTAGTTCAGGACTAGTTTCACTGGAAGATCTTAATCGATTTGACTTCTCC
GTGAAATTATACAAACTGATTTTGTTGAAGTTTGAGTATTGTGAGATTTGGAACACGAAA
ATTCGATTGGGGAAATGAAATGTTACGTTTCAGGTTAAGTTTTGTGCATATAATGGAAAA
TGGTTTAGGCTTATAGAATTTTGAGCTTTTAAGTATTGGGTTTGCAGAAGCTTAGAAATG
GAGCTATGTGACAACGAGGACCTACTTAAGTTTAAATTGATTTGTTGGTATGCTTGTTCT
TGGTGGAATGTGTGGGTTCTCATTTAATCTCTGGAAAATCGAAAAAGGGTCCATCGAATT
CAGCGAAATCGCTTAAAGGTAACAATAGTTTTCATTCTTGTTTTTGGGGAATTTAGGGGT
TTATAAATTGTTCTTGTCAATATACTTCATGGTAACATTCTTGTTCTGTAAATTACATTA
CAAAACCCACAAAAACTATTACTTTGATTATCTTGAAATTGGGATTATGATCATTTGCAC
ATTTGTTTTGGCTGCTATTGATGCAGGGATGGTGGAGGCTTTGACTGCTAAAGTCGTTGC
TTGGAAAGACTGTAATCACGAGTGACCATCGTTCGTTTCTAGTGACGATGGTGGTGCTAA
GATTGAAGAAGAAGAAAACGAAGAAGCGAAGAAGAAGCTTTAGATCTGGGACGAAGAGTT
CATGAAGCAACTCGACATGGATTTGGTTTTTCATCTTGTGCTAGCTGCGAATTACATCAA
CATCAAAGGGCTTCTTGATTTGACTTGTGAGATTGTTGGGGATCATATCAAAGGCATGAA
ACCTAAGGAAGTTTGTAAGCTTTTCCACATTGAGAATGATTACACACCTGAAGAAGAAGG
AGAGCTTCACAAAGAGAATGAATGGGCTTTTGAGTAATATAATTGCAGATTTGTTAGGTC
TTTTCTAATTGCAGTTTCTTTAAAAAAGTTTAGATCTTTTGTTGATGATGACTTGATTCG
TCTCTCTTTCTTAGTGTGTGAATTCTCTACTGGTGGTTCATCAACTGTGATTGACGTTCA
TCAATATGCATTTACTAGTCCTTTATCATCTCTTAAGTTACATCCAAAATATTTACATTA
ATCGTTGAATATTCCTTTGATTCGAAGATGTACAAAGTTAGTTTAATACAATATAAAAAC
TCTATAAAGTAATATTGATAAAGTAATAAATTTTGCCGGTCCCGAGTTGGGGTAGTGCAA
AATTTAACACAAATCAATAAGATAATAAGATAAAATAATAATTGCTATTTATTTTTTTCA
TTCCATAGTAAGTGATGTTGTAGATAAACAAATTGTTTCAAAATATATTATATTTTTAAC
TTTCAGTAGAGAAATAATTAATTTTATATTATTTTTAACCATTTATATTTAGTAAATTGT
TTTATTAGTAGTTAAATTGTGTTTTATTATGAATTTATCGATTTTTTTAAAAGTTTATTT
TAAACATTTTTTATAAAGTAATAACTTTATAAAGTTATAAATTTTGGTGGTCCCAACATT
ATTACTTTATAGAGTTTTTACTGTAGATTAATTACCAAACCTTATAAATACGTGTTTGGC
GAAATAATGAGAATCAACTAATAAAACTTTTTATATACCTTATAAACTTTACAAAAACTT
TATAATATAAATTTTAAATACCTTATAAACTTTACAAAAACCTTATAAATAAAGGTTTTA
AATATTTTATTGAACTCACAAAAATTTATAAATACTCATGTTTGGCGAAACAATGAGAAT
CAACTAATAAAACTTTTTAAATACCTTATAAAACTTACAAAAATTTATAAATACTCGTGG
TTGGCGAAACAATGAGAATCAACTAATAAAACCTATAAACCTTATAATATACAATTTTAT
AGATCAATTTTTAAACACTTTATAAACCTTAAAATAAATTTTGTAAGGTTTAAAATACTT
TATAAAGCTTACAAAAATTTATAAATACTCGTGTTTGACGAAACAATGAGAATCAACTAA
GACAACCTTTTACATCTTATTATATAAAGTGTGATGCGTCAAACATAATAATAACAAGAT
CGTGACACGTATCAAGTTGGCCAATAAGATTTTAACACGTGTAATTTTATTACATAAAAA
TAAATTAAATCACATATTTGAAAAAAATCTATTCCTATTTAAATTAAGTTTTGACACCTA
TTATTTTATTTTAATTAAATTAAATCACATATTTCAAATTTTCTTAATCCTATTTAAATT
AAGTTTTAACACTTATTATTTTGTTTTAATTAAATTAAATCACATATTTTAACATTTTCT
TAATCTTATTGAAAATAGGTTTACTTTTACTATTTTAAAAATAAAATTATTATTATTCTA
CTTACCTTCATTTTACAATCATCTCATGACTTCTTATACATATTGGATAATTTTCTGTTG
ATTTCATAACACATAAACAAATTATTCTCCTTTTTGTTTTATGTTGTTCTACTATACGTT
GCTTTTTTTAATTAGTTGTTCTTCTTCTTGACTTTCTTTTGTATAATGATTTCTTAACTA
TCGTTTGGTTGGTCTCTATTATAAAATTTGATTTTGTTGTGATTTGTACTGACTTTGTTT
TGTTTTGCTTTTGTTTTGTAGGTTTGGTTAATTTATATTCAGATTAAGATGGCATTTTAT
TTTACTTTTTTGTTTTTTTTTTGCTTTTAGAATTTTTTTAATCATTTTTGTCGATTATTG
ATCATTCCCGTTTATGTTTTTTTGGTGTTTGTATATTATCCCTACGATTAAACAGGGTCT
GATTTTCTTATTAATTTTAATTTTGGTGTCACGGGTTGTTTCAAAATATTCTCTTTTTTG
TTTATTTTAATGTAATGTTACTTAATATATTGTAGGGTTCTACACTATAATTTTCATATT
TTCACTGGGTTTACCTCACCAATTACTAATTGGTGGGTTTACCTCACCAATTGGCAATTA
GTTATATATTGATTTAATTTAATGTTGCTTATATAATTGCAATCATTATAGTTGATTTTT
TTTGTTATCGTACTATTATAGACTAAACTTAAATTTTTTGCATCATATTAGTTTGGATAT
TTATTCGCTTCCAAACCAAACAACATGTAACAAATATTTCGTAAATTTTGGGAAGAAAGG
TTTCTTGATGAGCTTATAAAAAATGATCTTATAATAATGGGTCTTCTATTATTTGATGTA
AAGATTACCATATTTGTATATTATATCAATAAAAAACTTAAACTATTACTACTTCTTGAT
TAATGTTTAACTACAATTTGGTTTTGTTTTAATATAGAAAAATACTATTCAAGGCTCGGT
GTATCATTCACTTCTTAAAAATACGATCAATATAATTATTTTATTCGATTAATATATGTA
ATCATATAATATAAGAAATAAATATGAGAATTAAGTAGATAAAATATTTGGTAAAATTCT
TTATATAGGTTTCATATTGACTTTTTCAATTTTATTTTATTTACTTTATTGAGTGATCTA
ATTTTGTTTTTTAGATTTTCGTGTTTGATTATTTTTCACAGGTATAAAATATTAAAAGAG
CAAAATCATTCAAATATAAACAAATATAATTTCAATAAAAATCAGAAAAACGAATCATTT
GAAAATATGTAATAAACTTTAATTGTAAACCCAATAACAAAAAATCAAAACAAAATTTAA
TTGTAAATCAGTAAGTGGTTTTGCAATGATATTTTTATTTTATTTACTTCAACGGTTTAT
CTGATTCTTTTTCGACAATAATATATAATTTTAAATTGGTTTTTAAAATATTTAGTAAAA
AACCCGCATATATGCGGGTGCTTCACCTAGTACCTTATAAACCTTACAAAAACCTTATAA
TATACAATTTTATAAACCAATTTTTAAAACCATGAGAATCAACTATTGAAACCTTATAAA
TACCTTATAAACATTAAAAAAACCTTATAGTATAAAATTTTATAAATCAATTTTTATATA
CCTTATAAACCGTACAAAAACCTTATAAATAAAATTTGTAAGGTTTTAAATAGTTTATAA
AGCTTACAAAACCCTTATGATGTACAATTTTATAATATACAATTTTATAGATCATTTTTA
AATACCTTATAAACCTTACAAAAACCTTATAAATAAATTTTGTAAACTTTTAAATACTTT
ATAAAGCTTACAAAAACTTTATAATATACAATTTTATAAATCAATTTTTAAAACAATTTA
AATACTTTATAAAGCTTATAAAGGTTTATAAGTGCTTGTGTTCGACGAAACAATAAGAAT
AAATTTATAGATCAATTTATAAATTAAACCTTTTAAATACTTTATAAAGTTTTTTTTTTT
AAATACCTTATAAACCTTACAAAAAACCTTATAAATAAAATTTTATAGATAAAATCATCA
TAAGATTTCACCTTTGAGAGCTTACCGAGTTATTAAGTAGCTTAAACCTTTCTATTTATA
GATTTATCACACAAGCTTTTAGGGAAATTTGCTTGTTTTGACCCATAATTTGATTTTTAC
TACATGGGTAACCCACATATCTCATGTTTGTGAAAACTAACCCAAAGGGGTAGTGAAATT
ACAACTACACCCTTTATGACCAAATAAAAAAACGAATATCATAATGATTGTTTTAACCCT
ATCGAAGTCTGCTACGTAATATAGACGTCTACTAGCAGACTTCCACCCGATATCGAACTC
GTAGACTCTATGTGAAATCTACTTTGTGGTTTAGTAGACTTCTTTGAAAAGTCTACTCTA
TAATTATTTTCCAAATTTAAATTTATAAATTAACAAAAAATATTTTGATAAAAAAATTTT
GGTTGATGACCAAACTATAAATAATTGTGAAGTATGAAAAATAAAAATTCATAAAAATTC
ACAAATTAAACCTATAAAGACAAATTATGTCTACTTTGTGGTATAGTAGATTTCCACATA
AGTCTACTAGATAATTATATTTCAAATTTAAATTTATAAATTAACAAAAAATATTTTGAT
AAAAAATTTTAGTTGATGACCAAACTATAAATAATTGTGAAGTATGAAAAATAAAATTTT
ATAAAAATTCACAAATTAAACCTACAAAGACAAATTATGTCTAGTTTGTGGTATAGTAGA
CTTCTAGAGAAGTCTACTAGGTAATTATATTTCAAATTTAAATTTATAAATTAACAGAAA
ATATTTTGATAAAAAAATTTGGTTGATAACCAAAATATAAATAATTCTGATGTACGAAAA
ATAAAATTTTATAAAATTTCACAAATTAAACCTAGAAAGACAAATTAGGTTATGAATGAA
ATACATAGAAATACTAGTACTATACTAAACAAAGAGTTACCAAACAAGGTACTTCATAAC
CATTTGTTTAGATATTGATGTGGTGATATGTTGGTAGTTTAATGTGTGATATTTATAGGT
TTTATGAGTTTATTTACGGTTGTAGTGGTTTAATTTTAGAAATTTGTCTATTATTAATGG
TTTAGGGTTTAGTGTTTCGATGGTTTAGGGTTTCGTTTTATAAACCGTAGTGTAGGGTTT
GAATTTTTAAGTTGAATTAACTATAAGATGATGTAAATTTTGACAAGATTTTCAACATTT
GGCGTAATTGGCCGAGTTACGAGTATGAAATATGGGTGACATTTATAGGTTGCAAACATG
TTTTTACACTTAGGGTTAGATTTAGGGTTTATCATTTTTATCTTTAAAATATCAAATTTG
CATAAAAGTGTTAATTTGTGAATATATTAAAAAAAATTGACTGTTTTGTATAAGATTTTA
TGTAGGGTTTTGAAAATAATTTATGATTTCTGATAGTAGACTTCATGGGTAGTCTACTAA
AATTAGTAGACTTCTAGTGGAGTCATCTTGAATTTAGGGTTTCGTTGAGCATTTAGGGTT
TATGCAAAATGAAGTCTGCGAAACAGAATTTTTTAACCTAACCGGGTTTTGTACCTCCAT
ATATAAAGAAAAGTTTCACAATTAACCTAATTTTGTTAAAAAACCCAATCTCTCCCTCTC
TCTCTCTCAAAAACGGCGATCCAACAAATCTCTTTTTTGGCTAGGTTTCATACTTGTTTA
TGTGTTTCTCGTTTATGGATCATCTTCTTCTTCGGATCCGGGGTTATGGTTCGAAGTACC
ATATACTTCATCTCTAGGTTCCCCTTTTTCTCCAACTATTTCTTCATTTTCTCAAAATTC
TGATTCACTTGATTGATTAATCCGATGAGAACATATAAGGCGGAGAGGTTACTTGCTAAG
GCGGCGGATCTTGGGTCTCAGCTAGTAGTGTTCCCGGAAGCGTTTATCGGTGGATACCCA
CGTGGGTCTAGCTTTGAATTAGCCATTGGTGCTCGTACTGCTAAAGGAAGAGATGATTTT
CGAAAGTATCATGCTTCTGCTATTGATGTTCCTGGTAAAGTTTCAACCTTTACGATTTTG
TTTTCACATTTTTTCGATTAGTCATTGTTAGTGAGTGTAAAGATGTAAACTTTGAATGTT
TCTTGAATTACCAAATGTTTGTTAACTGTATAATACATTCCTGTATTCATTTGTGTATCT
TGCCAAATTTGTAGGTCTTGAAGTGGAAAGATTAGCGGAAATGGCGAAGAAGTATAAAGT
GTTTTTGGTTATGGGTGTGATAGAGAAGGAAGGCTATATGTTATATTGTACTGTTGTTTT
CTTTGATTCACAAGGTGTGTTCTTGGGTAAGCATAGAAAACTTATGCCTATGGCTCTTGA
ACGTTGTATATGGGGGTTTGGATATGGATCAACTATACATGTTTTCGATACTCCTATTGG
GAAAATTGGTGCTGCTATTTGTTGGGAAAATAGAATGCCGTTTTTAAGAACCGCAATGTA
TGCTAAAGGTTAATCTCTCTAGAGCTTTCCATTGATATGAACCGCAACTTTCCATAGATA
TGAACCGCAATGTGTTGCTTGTGATTTGTTTTATGTGTGTTTTTGTTATGATTTTGTAGG
CATTGAGATATATTGTGCACCAACTGCTGATGCTAGAGAAACTTGGCAAGCATCGATGAC
TCATGAAAATCCCTTTAAGGTCTCACACAGTTGCAATGCTCACATTTTTAGGTTGGTTTT
TCACTAGCATTTGTTATCCACGAGTCTGCAAACCCTCATATTGGTTAGAGGATTTCTATT
CAATCGCCTTTTGGTTAATTAAAGCTTTTAAGACTGCCTATTTTCTAACTTAGTTTCATT
TCTTATCTTGATTATTGTCCTTGTAGCTGTGTTGGGGCTTCTCCCAGGCTGTATCAGGAG
TACAAAACAAGGGACATACAGCTTGCGATATCAATACGTATAGAGCTCTAACGTGGAAGA
AAAGAAAACAAGTTTCCCAAGCAGGTTTGGGATCAACAACAATTCATCGCACACTGATCT
TCAATCCTCCAATAAGCTGGTACGTTACACATTACATTGAGTCCAATACTTCATACTAAT
TTTGAAACCTTAGAAACTGATGCAAAATCATTCCTCTTTGCAGAATCAAGTGCATATAAG
GCCGCATGGAAGTTTACTCATGTCTGAACATGCAAAATTATGAGGTATTTAAGTAACTTT
CAGATTCTACTAAAAACTTGACGCTCTCTCACATCTCAAAAAGGTCTAACTCTTTTTGAC
TTGCTTGATTCATTTCCATTTGCATTTATTCTGCATCTCAATAGACGTGTGCTCTGTTTT
GTTTGTGATTTATTCATTGGGAAGTTGCTCTTAACATTTCAATATACAGTAGATTTTTAG
TATGAAGTGTGTTATCGACCATGAGAAATAACAGAGGAGCTTGTGATGTGATTAGTACTG
GTATGTTTGTTCATTAGCACACAAATTGTTCGATGATTTACTTGAATGAGAGTAGATTCG
TTATTTTACTTTGATTTTGGTTACTCTCATTTTGAACTAAATAGATCTTTCAAGTTATTT
GTTTGTGTAAACAAAGGTTTCTCTGTTTACTTTTGTAAGGTTTAGATAAGAGTACAATTA
TCATTAACTATATTTCTGTAAATTGTAGTAAGAATTTGTTTTATTCTTTCTCAAATTAAA
CAACAGTTTTCAATAGAAAGAAAATCTTACCTAAGCATATACTATGTGTTGCTTGTTACT
AATCGATACCTTTTGAGTTGACAAGGATAGCCAGTTTACACATTTGAGGTGTTCGTTGGA
TCCTTAAATGCTAAATGACAACAATGTGAGACAAATGCTTTCATGAAGCTCTTTCGCTCC
ATATGACAAATTATGTCACAAATTTGATACCAATCATGTCAATTTTTGTAATTATTTCGA
TATACATTCCTATGGCACTTTATAGGAAATGCATCTATGAGAAAATCAAAGAGGATGAGA
TAAGAGTGTTGTCAACCTCCATTGGAGAAGCTGAGGTAAGCTAATCTCAGAAGATAAAAA
ATTTCATGAAGATTTAGGTAGTTTTCATGGTTTCTTTTCTTTTATGTATTGGCTTTGAGA
GTAGTGGTTCCTTAGGAGCATAAAAAGTACCACTTATGGTGCTTTGTCACTTTGTGCTTT
GTTAGGGAATGAATACTCCCTAAAAATATGGATGTTTTCTCGCTCTCAGTAGAATATGAT
ACAATTTCTCAGCCTTCCTAAGCATTTGTTCATCGTTTTTCGTCACTGTTTTTAGCTCAA
GTTCTAATTTTGCTTCTAGTCTTGTGAAGTTAAAAGTTTATGTATTAGATTTTCTTGGCC
TCTTCGGAGTTTCCTCTTAGACTGTAACTATTCTACAAATAATATTTGTTTATTCTTTGA
GGTTTCTCTTTGGTTTGTTGTTCTGTTGATAGTGCATCATTCTTTGTAATCTGATTGGTT
CTGCTTTGTTACTTTTGTTTCCTCTAGGAAATAGATCTTATTCGGATGAAGCAGAGGGTT
AAGTGGCCAAAGTCATCTCCTCCACCTGTAAAATAAGACCTTGTTTTCATCATACGCATA
CAAGGGAAATTGTTTTTCTCCGATGGTTTTAGTTTCCTCGGTCTCTCTACCCACTTTACT
CATTTCTTCTCGTTCTGATAACCGTTGGAACTGTCATGCCATCGCTCATTCACTACAAGA
AAACAGGTAATTAGTGACGCCTATTTGTGACTGATTTTGCCGTCACAAATTTTGCGACTA
ATTTGCAACGCTTTTGCTATTCCTTAGCGACAGCTAAAACAATAGTCACAGAAACGTCAC
TAATTTGTGACTACCAAAACATGTTGCAGAGTAGTCGCACATTAATGACGTTTCTGTGAC
TAACATAACGCGCGTCGCAAATTTGCAACACCGGTGTGACACCAACAATAGTCACTAATA
TGTGTCGCAAAGGAGTCACTAATCTGTGAAGCTTTTGTGACGAATTCTGGGCGTGGCAAC
AGCGTGGGAAAGGAGTCACTCCAGCTATGTCGGTAACCATGTCGGCAAGGAAATAAAGTA
GGTGACACGTGAAAAATAAGGGCGTTAGCTTGCCCACCTACTTATGTAGGTTGTCACAAA
TGCGTCGCAAAAGAGTGAGACAAGAGTCACAAAAGAGTGACAATGGCGTCACAAATTTGT
GACTCCGAAATTACGTTGCAAAGTAGTGGCAAATATTTACCTATATATATGAGTGCATCG
GTTGGTATGTTACTCATTCAGTCCGATCAACCAAAAAAAAAATTCTTTAAAAAAAAATCA
AATTTTCAAGAAAAAAATCATGTGGAACTCATCTAGAGATTGGATGTACAGAAGGATCGA
TCCGCAGACGTATAATCTCTCGACCGAATTTTTGGAAGGAGTGAAGGAGTTTGTGAATTT
CGCAAGTATCCAGGAGTTGGCTATCAGCAGCAACGGTAAGACTTACTGTCCTTGTGCGAA
ATGTAAAAATGGGGGTAGTGTGAAACCTATTAGAAAAGTTTCAAATCATTTGCATCAAAA
TGGGTTTATGGAAGATTATTATGTGTGGACCGAACATGGGGAAGATTATAATGTAGTTGG
GGCAGGACCTACTAGTAGCAATTACGTAAATGATGATTTTATTAGTGGTAATGAACCAAT
TAATTATAGTGGTGAGGATGTTTACGCTGGAATGGTGCATGATGCATTTCATGGTTCTAC
GCCATTAAATGATTATCATCATGATGAACATGGTCATAGTGGAAATGATCATGTTTATGA
AGAACCTACCCATGAGGCGAAACAATTCTACGACTTGTTAGAAGCTGCAAACACCCCATT
ATATGATGGTTGCCAAGAAGGTCATTCACAATTATCATTAGCTGCTAGGTTCATGAACAA
CAAGGCAGACCACAATTCATCTGAAAATTGCATAGATTCATGGGCAAAAACATTTACAGA
GTATTTACCACAGCCTAATAAGGCGACTGGTTCATACTACGAGACGGAAAAGTTAATGCG
AAAACTAGGCCTGCCGTATCATACATTCGATGTATGCATAGATAATTGTATGCTCTTCTG
GAAAGAAGATTCGGTGTTGGAGCATTGTAGGTTTTGTGGAAAACCAAGATACAAGGAAAG
TCAAGGACGGAAAAAAATACCGTACAGCAAGATGTGGTATCTACCAATCGCTGACAGACT
AAAGAGGATGTACCAATCAACAAAGACGGCATCATCGATGAGGTGGCATGCTGAGCATGA
GTCAGAAGACGGAGTAATGTGTCATCCATCAGATGCGGCAGAGTGGAAAAATTTCAATCA
AAAGTATCCAAGTTTTGCAGAGGAAACGCGAAATGTTTATCTGGGATTATGTACAGACGG
TTTCAACCCATTTGGAATGTCAAAAAACCACTCGTTATGGCCTATAATCCTGACACCCTA
TAATTTACCCCCGGGTATGTGCATGGGAAGAGAGTATTTGTTTCTTACCATTTTGAACTC
GGGACCAAATCATCCAAGAGCCAGTCTAGATGTTTTCCTCCAACCCCTGATTGAAGAGTT
AAAAGAGTTATGGTGTAACGGAGTTGAGGCGTATGATGTGTCATTGAAGCAAAACTTCAA
CCTTAAAGTTGTTTTGTTGTGGACGATAAGTGATTTTCCGGCATATGGGATGTTATCAGG
ATGGACGACGCATGGGAAATTATCATGTCCGGTGTGTATGGATGACACAAATGCATTTCA
ATTGAAGGCTGGGAGGAAGACTTGTTGGTTTGACTGTCACCGAAGATTTTTGCCTGCACA
ACATCCTTTACGGAAGAACAAAGTTAACTTTTTGAAGGGGAAGACTGTAATGAACGAGGA
CCCACCAACATTTTTAACTGGAGAACAGGTTCTCCGCTGTATCCGGTATGCGAAGGCGCC
AAGAACATCTGATTGTGGTGGAAATGGACATCATATCAAACCGGTCGGCTACGGAGATTG
GCATAACTGGCATAAAGAAAGCATTTTTTGGGAGCTACCGTACTGGTGTGACCTTGATCT
ACGACACTGTCTTGATGTGATGCACATCGAGAAGAATTTTTTCGATAACATCATGTATAC
CCTTATGAATGTTAAAGATAGATCAAAAGACACTGTCAAAGCAAGACTAGATCTTGAAAA
ATTGTGTGCGCGGAAAGAATTGCATGTTGATGATCATGGCAATGCCCCATTCCCAATTTG
GAGATTGAGTTCAAAAGCAAAAGATGTCTTACTACAATGGGTGAAAAATGAGGTTAAATT
TCCAGATGGGTACGTAGCTGACTTAGCAAGCTGTGCAGACATTAGTGGAGGAAAATTTTC
TGGAATGAAAAGTCACGACTGTCATGTCTTTATGGAACGCTTACTTCCGTTTGTATTTGC
AGAACTGCTCCCTCCAAAAGTGCACCAAGCATTATCAGGTATATAGATATATATAAAAAT
TGTCATTTCATCATGTTATTATTTAGCTTTTTAAATAATACTTATATATACATCGATTAT
TTGTAGGAATTGGAGCATTTTTCCGTGATCTAAGCAGCAGGTCGTTGGATATAAGTCGTG
TCCTACTTTTGAAGGAGAACATTGTGATGATACTTTGTAACTTGGAAAAAATCTTTCCGC
CTTCTTTTTTTGATGTGATGGAGCACCTACCCATACACTTGCCATACGAAGCCGAGCTTG
GTGGTCCTGTGCAATATAGGTGGATGTACCCGTTTGAAAGGTTTTTTAAACATTTGAAAG
GCAAAGCGAAGAACAAAAGATATCCAGCTGGATCGATCGTTGAATCGTACATTAATGATG
AGATTTCTTATTTCTCACAACACTACTTCGCCCCTCATATTTCTACAGCTAGCAAAAGAA
GGTAATTAATAGTCATGTTATTTAGAAGCGTGCATGTTTGTTGCTTTTTTAAAAGTAAGA
AGAATTGTTATTAATTATTGGTAAATTCATTATGCAGGGCAAGTCGGTACGATGAAGGTG
AAGTACCTATCTACGATTGTGAAGTACCAGATATATTTACTGAAGTAGGTCGTCCTAGTG
GAATATGTACAGAATCTTGGTTAACGGAGAATGATTACAAGTACGCACATTCATACGTTT
TGCGTAATTGCTCATATTTCCGACCGCTTGAAAGGTAACTTAACTGCTAGGATCATTATT
AAATTAAATATATGAATTGATAATATTTTTTACCAAGTTATTCATAATCTAGTATTTCGT
AAAACATACAGTTTAGTGGATGCACAAATTCGAATTGACAATCCTCGACTTACTGATGTT
GAAGTCATAGCAAAAAGAGATGATGAATTTCATATATGGGTCCGCCAATATGTATGTATC
CATCATACATTGTTTCGCTCGTAAATATATTGTTTCGCTCAACGCAGTGATATTTTAACC
CTTCTATGTGTATATAGGTTGAAGCAATGAAAAGTAAAGAAAATTTTCCCATGTGGGTTC
GCGATATAGCAAACGGGCCTGAAGGCAAGATTAGGTCATGGCCTATGTATTTTACAAGGG
GGTATTTGTTTCATACAAAGGCCTATGGAAAAAACAAAAAAACAATGAATTATGGGATTT
GTGTGCGAGGAAAAAATTATTCTGAAGAGGCTAGCGAGGATGATTTTTATGGGACCATTA
GGAAAATTTTTGAGATCCAATATCCAGGATATTTGAATTTGAAAATTGTACTTTTCTACT
GCAAATGGCATGACCCTACACCCGGGAAAGGAACTCGAACGAGCGCGGGAGGCATTATCG
ACGTGCTACAATCCGGAAAATATATAGCAAACTCATACGATCCATATGTATTAGGTATGA
ATGATCTCATCACATACAAGACAGTATACATTATTGTTCTTCTATTTTCTTATAATGGAA
CTAATTTTAATTATATTGCAGCGTCTCAAGCAGATCAAGTATGTTTTTTGCCATACCCAA
ATCCTAAACGTCCTCGAAAAGTTTGGCTATCAGTATTAAAAGTTAATCCAAGGAATCGTG
TTGAAGGAAAATTTAAGGACAATGAGCTTGTGATTTTGCAACAAACTGAGGATGATGCAG
TAACGGAGACGGTCGAAGACATCAACGTTGATGGTCTAGTTGATGGAAATCATCCAATTG
AGTACATTGATTTTGAAATTGCTGATTGCGATCCAATGGATGAATTTCGATGTAATTTAT
CATCTTCAGAAGAAGACGTAGACGAGAACGAAGATGAAGAAATTTAAATCACAATTTAGA
TATAGTAGTAATTTATGTTGTAATTGTGTGGAAAAAAATTGTTAGATTTTAAAATTCGGG
AGCGTGTATATATATTTTTTAGTCAGAGAAACAAACAGATGCCTTCAGTGGTCCAACGGT
ATCGCAGCTGATTAATACTTCCTATACACCCGAGTTCGAGCATCAGTACAACCACATTTT
TTTTAAATCTTCGTCCGCGTGTATATATATATTTCTTACTCTGGTAAGGAAACGAATGCC
TTCAATGGTCTAGTGGTTTCACATCTCTCTTAAACTTCCGGTAGACCCGAGTTCGACCGC
AGGTACAACAACATTTTTTTAAAATTGTCACGAAAATGTTACTTGTATCACGTGCTATAT
ACCTTTTATTCTGATAAACAAACGAATGCCTTCAGTGGCCCAATGGTTTCGTATCTCATT
TACACCCTGCAGACCCGAGTTCGAGCCCAGGTGTAACCACAATTTTTTATTTTTCCTTCT
TAGAGTTGTCACTAAGTAGTTGCAAATGTGTCGCTCATTTGCAACGCATATGTGACTCTT
TAGAGTTTGAGATTATCGGATGTCAGATTAAAAAATGTGTTACACATTCGTCACGACTGC
GTCGCAAAAGAGTGACACTTTAGTGACGCCTTTCCAACTACTTCTTAGAATTTTGCAAAA
TTATACAACATTGTTGAATTACATACAGTATATTATCCTATATTTACATTTTCGTAACAC
ACAATAGTCATAACAAGTCTGAAAATAAAGAAATTACATAGTCAAGTGGAAATGTTTGAT
TGTAGGTAAAGTCATAAGGAGTTTTAATGAAATTTAAGGTAAAGTGTGTGATTTTCTTTA
GATAAACTTTATTAGTACTCAAAACATGCTAAAAAGTCAATTAAATGGATAAGAATACAT
TAGAACTTCAAATGTAAATTCGAAAAGATCAATCTATAAGTAAAAAATGTTTAGGGTTTA
GGGTATGGGTCTGTTTCGTCGCAAATGTGTCATAAAAGCGTCACAAATAAGTGACTATTT
AGCCACGTATGTTTGGCTCCAAACGAAAATAATTGGGTTAGAACCCGGGAAATTTTGGGC
CTTTTACGCGGGCTAGTCTGGCCCACAAACAAAATATTAGCGACGCTTTAGCGACGCTTT
TGTGACTCGTGACCTACATATATAAACAAAAAACCCCCAAATTAGAAACCCTAATCCCTA
ATTCGACTCTCTCTCTCTTTCATCTCTCTCGCATGTTCTCTCGATTCTCTGTCGAGTATC
TCTCGATTCTCTGTGAATCGTTCCTCGATTCTCTGTGAATACGATTCTCTGTGAATCGTT
CCTCGATTCTCACTCGAGGCTTCATCTCTCTCTCGATCTTTCAATCTCTTTTTCTCTCCT
TTCTTCGTCGGTTCATCTTCTCTCTCTCTCTTTCATCTCTCTCGCATGTTCTCTCGATTC
TCTGTCGAGTATCTCTCGATTCTCTGTGAATCGTTCCTCGATTCTCTGTGAATACGATTC
TCTGTGAATCGTTCCTCGATTCTCACTCGAGGCTTCATCTCTCTCTCGATCTTTCAATCT
CTTTTTCTCTCCTTTCTTCGTCGGTTCATCTTCTCTCTCTCAATTCTCTGTCGATTCCAT
TACAAACCCTAATCCCCAAATCCAGAAACCCTAAACAAACCTTTCTCTAATCTCGTACAA
TTTTTGCTTTGTCTCTTTCTCTGATCTTCATCTATCTCTCTCTATAATTCTGTCTCTCTT
TCTCTCGATTCGACGAATCGATATGGTTGTTATGACTAGAGGAGGTCGCGGAGGTCCTAA
CGGGCGAGGCCGTGGAGGTACACAAGGGCGAGGCCGTGGTAAACAAACCGTCGGTTCAGG
TTCTCGTGTGAAACCAACCGTCGGTCATACTGGTGGTGTGAGCGGACCCAGCGGTCCTAC
TGCTGCTCTCACTAAACGCACCAAAGTAGCTCCTGGTGGTGTGAAACAAACCGGCCGTCA
TGCTTCAACATCACGTGCACCACCACCTGTCAGTAGGCGAGAGGGTAAGGGTAGAGCCGG
CGGTCTTGATACGCTTGCAGCGGTTATCGAGGTTGCTACAACTACAGGAGGAAGACCAGA
GATAGACAGCGCCGGAGAGGTTCCTGCCAGACAGAGCGGTCATACACCACCGCAAAGAGT
TAGGTCAACCGGTGGTGGTTCTTCGTATTCCTCCAACCCGACTGGTCGTTCTCCACCCGT
GGTGAGTAGATCTCAAGACTCTCAGGCGACCGTCTCTGTTTCTCGAACCAGGTCTGTTCC
TCATCAGTTCGGAGATACGACTAATAGGCTTCCGTTTGCTCAACTAACGGCTAGAGCTAC
ATCCGGTGACCACCTCTCTAACCTCAACCTGAATGACCAACCTCGGCACCAATCCTCTCA
GACTCGCCACATAGAAGAAGAGGTTGAGAATGAAGATGAGGAAGATGAGGAAGAAGAGGA
AGATGCAGATGATTTCGGAGATGGTGGACCAAACCAAGCTGAAGAATTCGATGGTTATCA
CGAACCAGAAGGGCTAGATGATGAACAACTATTGGAAAACGTCTTGGCTCTTCCAGGAAG
ACAACGACTACCCCTCCTCAGTGAGGTTCCTATCCGAGATAGCTTATGGTAAGTTTTATT
TGTATTTTTCTTCTGGTTTAGCTAACTAGTTTGACTGGATTTTTTCATCTGCTTTAGTTT
TTCTTGAATTTCATTTGAACCATTTTCATTGCCTTTGTGTAAGTGTGTATGTTTGTCTGA
TGTGCTAGGTTTACTCGGAACAATGGAATATTGACCCGTTGCATTGCTGGGATCTTTCGT
CGGAAGTTCGATGGCCCATACTACAGCTGGGGTGTCACTCCAATAGTTAAACAAGAACTA
TATTTCCGGACGTTTGCGGTAATGTTTCACTCTCCTCCTTCTCTCTGTTTTAAGTTTTTT
TGCATGTTTCATTTAGATTTTAACTGAGCTTTTCTACTGTGTAGCGGAAATACAACTGGG
ATATAGGGATCACGGAGCTTGTTAGAGCTAACTTCAACAGGATTGCTACGAAACGGATGC
GAGGAATAGTGAGTCAGGTTAGGAGGAAGGGTGTTAGGCCAATTTGGATTGGTACCAAGC
TTTGGGCACATATGTGCAACTATTGGAAAACTCCAGAGGCAATCACTAAGAGCAACACTG
CTTCAAACTCCCGTACCTCTACTCGTGGTGGACTTGGGATCTACAAACACGTCTCTGGCC
AAACATCTCACTTGACTGTTGAGCAACAAATGGTAAGACTTTAATCTTTTTCTATTCTCT
ATTCTCTACTTACTTAATTATCTTTTTCCTCACTTCTTTTTCTACAGGAGGCAGAACTAG
GGAGACCTGTCTCCTTTGGAGAAGTATTTGTCAGGACCCATACAGCAGCAGATGGAACGT
TTGTTGATCTAAAAGCGAAGCAAATCTCTGATGCGTATGAGATGCGACTGGCAGAGGTTC
TCGAACAAGACCCAGGCGCTGGAGCAGAGGACCCTGACTTATCCTCTGAGCTTTCCACTC
ACCGCAACCTCACCGTTGACGAGAAGAATCAGCTTTTCCTTAAGGTTATTGTACCTTTCT
CTCCTGGTTTCCTCTCCTGCTTTCTTTTTCTGTTGCTGTCTTTATATCTGTTGAGAATCT
GGATTTGTGATTGTTGTTGCAGTGTACTGAGTTCGATCAAAAAGGCAACCCTTTTGGAAT
TGGTGGTTTGTCTCAGACCTTCAACAAAGGGAAAAGGAAGGTACAATATGCAACCTCATC
TTCTGCTGCGGTTGACCTTGAAGAGCTCCAGGAAGAGATGAAATCTGCTCGTCAGAAGAT
AGCTGAACACGATGAGGAGATTAGGCGACGTGATGAGGAGAACCAGAAGCGAGATGAGGA
GAACCAGAAGCGGGATGAGGAGAATAGGCGACGTGATGCTGAACTGCTTGAGCTAAGGCA
AAGTCAGTCCCGAGTCTCTGAAATGGAGAAGCTCCTCTCCTTTTTGAAGAAAGACGATCC
GCGCATCGCTGCATACCTCGACGCTGCAAATGATGATTCCAACAGTTAAAAGGTTTCTTT
CTTTTGTTTCTCTAACTCTCTACCTTCTCTAAACAATGAACTTACTTCACTTTTTCTAAT
GTTTAATTAACGGCTTAAGTAATGCTATGTATAATTATCTACTTTGCTTTTTGTTTCTTA
TGTAATCCAAACCTTTATGTGATGTTTCTTTCTCCAATTTCAGTATTACTTTTTAATTTG
GTTTTCGTTTTGGATTTGTTTGCACAAATTTAGGTTGTTCTTTACTTCCATTTTAGTAGC
AAATTTGCAACACATAACTGACCAACAATAGTTAAAGAGTGACAAAGTTGTGGCTAATTA
GTGACACTTTAGTGACTCTTTAGTGACTCTTTAATGACTCCTGCTCATAAGAGTTGCTAA
ACCGTCGCTAATTTGTGACTACTTACTCACTCTTTAGTGACCACACACAGGCGTTCTCCA
CAACACAAGTAGTCTCAGATGCGTCGCATATGTACGACGACGTAATCGTTACAAAACCGT
CGCTATATAACGACTGAAAAATCAGTCACTAAGTCGTCGTAAATAAAGATGTCACTCATG
CGTGGCTAATTAGCCACAACTATGTAGTCTCAAAAACGTCGCAATTTTGAGACACCCAAC
ATGTGTCACTTATTGGTCGCTAATTAGCGACGACTTAAAATCGTTGTAAAGTAGTCACAA
ATTTACGACAACTTCTAAGTGTCATAAATGCGTCGCTAAGTTGCAACGCTTTTGCAACGC
TAAAAATTAGCGACGAAGATTTTGCGACGCCGAAATTGTGTCACAAAGTAGTGGCTAATC
ACTCTTTTGTGACGCTTTTGTGACACTTTTCGGCGTCGCTAATGATCTGTTTTCTTGTAG
TGATTGTCGATTCAAACACACTGGTGTATGGCCTTGTAGATGAGTTCAAGAGTATACAAA
GAGTAAATATCATGCAACAGGCTAGGAACTGGTGCAAATTTATCTTTGTACGAGCCTGAA
ACCGATGTCTATTGCAGTTGTCATGTAGGTGTAATGATGGATTTCTCATACTCTTTCTAA
TTCTTCTCTCTGAAAATCAAAAGAAAAACAGCTTTGTGCATTTTATTCAATTTTTTACAA
ATGTAATATGGTTGGATTCTTGTTTTGTTGTACTCTAAACATCTACTTTTATTTAAAAGT
TTAAAATACATGTTTCCTTCGTCGATCTCAAAAGATAGTAATATACCGGGCTAAAAAGAA
GAAGAGAGAGCACCAATTCACAGTAATATGCCTTAGTAATAACAAACCGAAACATGCATG
TTCTTTATTTACACTCTAAAGAACCAAATCAAACTTGAAGCTAAAATGCATACACTTCAT
CCCATATCATTTTGTGAAATAATGATATGAACATTGACTTGATTTATGATTACATAAAAC
ACACACTTGTGTTAAAACTACAAATAGATCACCGCAATTTCAGGGTTTTTTCAGTCTTAT
ACTTTCATATATTCTTATATCAAAGACTTTTTTGTGTAATAGAGATAGTACTTTGAGGGA
GAATTTTTTTTTAATGCTAGTTAAACAAGAAAATTGATTTAATCCATAAGTGTTACAAAT
GAACATGTGAAACTCATACAAAAGCAAAAATAACAATTAACACACATTTGAGGTTAAAAA
TCTAAAACGTACATTATACACAAATTTTAATTGCATTTAAATTAAAATACAGACTTCACA
AGTAATCTACTCATAGACTTCAAAAAGTAGTCTACTAAAATGTGAAAAAACTAATTAATC
AAAAATAAATGGTTTCATTACAGCTGAAGATGTCAAACTAGGACATAAAAACATCAATAA
TATAACAAACATTTGAGACCAATAAAATCTTAAAATTTTGTTATACATAATTTAAAAAAA
ATGTTTTACTAAATTTTTAAATACAGACTACCCATGCCGTCTACTAGTACATTCCTGAAG
AAGTCTACCCTGAAAAGCTAATTACTACTCAAACAAGAAAATTAATTTACACCATAAATA
TTGCATTTAAATATCTCAAAACCATATAGAAGATCAAATATTAGAAAACACACATGTGAG
AGCAAGAAAATCTTCAAAATGTATTATATATAAGCTATAAATTGGTTTTTAAAAAACATA
AAAACACAGACTTCACCAGCAGTCAGCGTTTGAAGTCAACGCGTAGACTGTCTCGGAAGT
CTATCGAATAGGTTAGTTTTGCAATTACGGCAAACGCCAGTAGACTTCTCGAAGAAGTCT
TCTGGCTAAGTAGACTTCCGCGGAAGTCTACCGAGGTTACTTTTGCATTTGACTAAAATG
TTGACTTTTTGTAGTAGACTTCCCCAGAAGTCTTCTGAAAAAATAGGTTATTTTTGCAAT
TCAATTTTCGAGTAGACTTCCGCGGTAGATTTCTAATACCACAAAATCTCTTGCAGACAT
CCAACGGAAGTCTACGCACCTTAGTAGACTGCCGGTTGAAGTCTACTGGAACAGTAGAGG
TTACATTTGCAATTGACTTATGTTTGACTTTTTGAGTAGACTCTAAACGAAGTCTACTTA
AAAAACAGGTTAGTTTTGTGTTTGACCAAAAATCGAATTAATATCGAATTATGTAACGAG
TAGACTTCCCCAGAAGTCTGCTGAAAATTTCTCGGGAAGTCTACTCTAAATATTTTCAAA
AAGTCAATGTTCGAAATTTTGGTCAATGGCAAAACTAACATCACCGTATAGAGTAGATGT
TAAATAGCGTCTACTCAAAAAAGTCAACAAAAAGTCAATTGCAAAAAATAACCTAAACAT
AGTCGAGCAGACTCTGAGGGAAGTCTGCTAGTAGTATCTCGTACAGAGTCTGCTAAAAAA
AGTCAACATTTTGGTCAAATGCGAAACTAACCCATTTTTTAAGTAGACTTCCCGTGCAGT
CTACTGATTTTTTTTTTGTCAAAGGAGAATACATGAGAACAAGCAGACTTCTATGAGAAG
TCTACGTCAAAAATCTAAAAAAAGTCAATTGCAAATCTAACCTCTCGTTGACCAGCAGAC
GTCCGACGAAGTCTACTCTTCTAAACCAGATCGAAAAATACGGTTTTTAGCTCTGTTTCG
CTGTACATCCCTGTTTTTACCTCGTTTAAACACACAAAATCCCTACTCTAACTGTTTACT
ACGAAGCCGAGACGTTATATAGCAAAAACCACGAAAATTCAAGAGATTGTGAGTGAGAGA
ATTTTTCAAATGCTCATTTACATAGTGTTTTGGATGAAATTGGAGATGAAATGGTAGTTG
ATGAAGTTATGAGTTGGTTTGTGATGTATTTATGCACGAAAATCAGATGGAGAAGCATTG
AAGAGCTTCAATTTGGTTGTTCATGGTGGTTGTGAAACTTGATGGCGATAGCATTTTCGT
AAATAAGTTAATATAATTGGGTATTTGTTTGTGAAATCAAATGTCTGATTTTAAAAAAAA
AAAAAAAATTCAGATATAATGACATTTCCGTAAATAAGATGAATGTTTTGGTTTTTTTGA
AAAAAATTTGATGAGAGAGAAAATGGGATATAGATTTGGAGTTGACTTCAAATTTTGGGT
TATTTTAGAAACCCTCCCAAGCTTTTAACTGTCACATGAATAAGCACTTCGAAACTAGCT
AATCTCTGCAGTCTAGTTTTCGATTTAGATGGGTTTATGACTCAAATTATAAACATACGG
CATGTGCATTATAAACAGACAGCAAAAAATTATAAAGGTTTTCAATACCGTATAAAACTT
TATAAATATTTGTGTTTGCCGAAACAACGAGAATCAACTAATAAAACTTTTTAAATACCT
TATAAACTTTACAAAAATTTTAAAATACTGTTTTATAGATCAATTTTAAATACTTTATAA
ACCTTACAAAAACCTTATAATTTTTTTTTAATACTTTATAAAACTTATCAAAATTTATAA
ATACTCTTGTTTAGTGAATCAATGAGAATCCACTAATAAAATCTTTTACAAACCTTACAA
AAACCTTAATATACAATTGTATAGATCACTTTTTAAATACCTTATAAACCTTATAGAAAT
TTTATAAATAAATTTGAAGTACTTTATAAAGCTTACAAAAAGTTATAAAAATTCATGTTT
GATGAAACAATGAGAAACAACTAGTAAAACCTTTTAAATGCCTTACAAACCTTAGAAAAA
CCTTATAATATACAATTTTATAGATCAATACCTTATAAACCTTACAAAAACCTTATAAAT
AAATTTTGTAAGGTTTTAAATACTTTATAAAGCTTACAAAAACAATTATAAACACTTGTG
TTTGGCGAAAAAATGAGAATCAACTAATAAAACCTTTTAAATACCTTACAAACCTTACAA
AAACTTTATAATATACAATTTTATAGATCAATTTTTAAATACCTTATATACATTATAAAA
GTCTTATAAATAAAATTTGTAAGGTTTTAAATACTTTATAAAGCTTACAAAGATTTATAA
ATATTTTGTTTGGCGAAACAATGAGAATCAACTAATAAAACGATATTTTATAAAGTTGTT
GTAAGGTTTATACATAATTTAAAAGGTTAATTTCTATCAAGTTGCTTAGGATCACAATTT
ACGCTTATAAGTACATGTACTTGATAAAACAATGAGGTTACTTAAAAAAATCAGCTTATA
CAACTTTTTAAACAGTTTATACAAAAGCAAAGATTTAGTATTTGGAGGTGAGAAATTTCA
CTTTGTATTCAAATTCTTGATTTGCTTAATCACGATGCAGATTACTTTGAAGATGATCAG
GAGATATCTTCTTCTGTTGATCTGAAAAACTATCATTATGTTATAAATTTACAAACCTTA
TCATTTATAAGGAGTTTGTAAAGTTTATAAGATATAAATTTTGTTGTAAGCGAAATATAG
GACAAGAAAAGTAAATTCGTTTATGAAACATTTTAAATACCTTAGAAGGCTTACAAAAGC
TTATACATACTTGTCTTTACCGAAACAATATAGTAATAGATGGTTTTCCTTTTATTTATC
CTCACTTATTCAACCGTATTTATAAGCTTTTTTAAAACAAATATCTACAACGTGTATATA
GTTCTTTCATGAAAGGTGTGCTTGTTCAGTAGCTGATCCACATAATATCAGATGCCTTCA
TCAGTGAACTCACCCACTGCCTCTTCAGTTTCCCCTAGCAACCTGCAATATAACAAGAGT
ATGCTTTCATCGTCAATATAGAAAATAAAGTTGCTCTGTAAATAGAGTTTATGTACAAGT
CAATATAGAAAATAAAGCTCTAAACGAAATCAAATCAAATCAATCCACGAGGAACTATAC
TCTGGAGACATCAAAGAACAACTTCTCTTCTAACTAAACCTTTCGAGCGGCATAGGAAGC
TCATTTCGTGAAGTGACTGAAATAAACTAAAGAAGTAAACAGAACTCAGCAGCTTCGAGC
TCAGAGCAAATCCCAAAGATTTTCTAAGGTGAAATGTACATATCAACATCCAAATATGAA
TTGACTCAACCAGATTCAGCTCATCAACCGTAAAATTCGCCTCTACTTCACATTTCTATC
TATCTCCCTAAAAGCTGCAGAATTCATCAGCCACAACAACACATTTTAACATACACTTCT
AATCGAATCAGAACCAATCTCAATATGCAAGAAGCCAAATGAAAATACAAATCACAACAC
CAGTAACAACCGAAACAAGAGTGATAACAAGAACTCATGGAAATCAATGGTCAACTTCGT
TGATCATGTCTTGAAGCTCTGCTTCGGTTGGGTTTTGTCCAAGAGAACGCATCAAGCTCC
TTGGTGGTAATGCAACCTGTAAGTGTAATCAAAGATTGTTCATCATTCACTAATCGAAAA
ACAAGTAACTAATGTACAATTTAGTAGAATATCTTCGATATACGAAACTCAAAGCACACA
ACAAGCAAGTCGATGTAGAGAAGCATCTTAGCCCCATATCCAAAAGTTCTCTCTACTTTT
TTCATTTTAACGATGTTTATGGGCTAAGTACAAAAAGGGAATTAACGATAATCCTAACAA
AATTTGAAGAATACGCAATCTCTATGAAGGACCAAATCGATCAAAAATCGACATGTTCCT
CGAAGACTCAAAGGTCACAATCCAAAATTCAATTCACAAACACGAATCAATCCATAAACC
AAACGAAAAATCAAAGGAAGAGATTCAAGAATCGCAGATCCGATTATCAACTAAATCAAA
ATTTTAAGAGTCTTATTATATTGATTCGGTCAGAAGATATTCTGCACCACCGGAGTTGTG
CCGTACCGATTTACCACGAGAAACGTCGAGATCTCTTCACGCTGCTTTCGGATCTCGCCG
GAGAAGACGAGATTGTGGTGAGATGGCAAACCGGTGGGTTTCGCGAAGGAAGCTTTGCTA
AGAGGAGAGAGCAGCTGCGGAGATCCATTCGGTGAAGTTTTGAGAAAGAAGTTGAGAGAG
TAGGAAAAGTTAACCTCATTTAAGCAACTGACTAACCACTTTTCATGTAATAAAGTACAT
TACCTACTCATATGAATGGAATTAGGGACTTAGTAATGGCTAAATTTATTCAGATCTACC
CTACTCCTTTAACCAAATAAATAACCACTTTTCATGTACTAAAGTACATTACCTACTCAT
ATGAATGGAATTACAGAGATAATAATGGCAAAAATTATTCATATCTACACTACTCGACAT
AAAAGTACCTGCAGATTTGGTTTGTCTCCATTCACTTCAATCCTTTTTCTACTTATAGTC
TGTCCTCTGCTTATACCCAAGTAGTATTATGTTGGAAATATATAGTAAAGTTTGGATATT
CTACCTACTCAACGCACCCTCGTCCACATCTCTTTTGAGTGGGAAAATTAATAGATTTAG
GCAAATGGTCCACGTTTCTTTCAGCTGGGTTTTACTGTCACAAAATTTTGCTTGAAGTAC
TAAGATTCATATGCACATGCTTTTAAATTTTCTCAAGTGCCAAGGTGGAAACCGTAAACA
ATCATATGCTTTGGCTACTCCCCTTATTCAAATTATTACATAGCTAATACACAAATAAAA
TTATCAAATTTACTTTGTTTTAGTATTTACTGCTATATGTAGATGTAGTA-----AAATG
GTACTAATGTATTACTATATAATTATTATGAGTAGACGTTGTTTGTTTTTATCATTGGGA
ATATATAT-----TTTTTCTACTTTATTATCATCACTAGTAGTGTTTAAAAGACAAGTGG
GAATGGCAATATCCGTAAA-----ATCGAGTTGCAATATCGTAAATTAAATTAAAATATT
AGTAGAAGAATCTGAATGTACCTTTAAACTTGTTGAAAATTAGAAAATTATACCAAATTT
TACAACATTGGATAACTACCCTTAATATTGAATAAATTATCATATAAATATGTTGACAAT
TAAAAATTGTTTATTGTAAATTATAAACTTAAGTTCAAT-----TTGTAAACAACTCATA
TTTATTTTTTAAACCAAAAAAACTATACGGTTAATTAATCATAATTTTTGTAACTAAAAT
TATAATTAAGTAAGTTGATTTATTTTACACACTTGATTTATATTTTTCTTCGTTGATTTT
TTGCTCTATTGATTTATTTAAACTACTGACTAATTTTTTTTATGTTCGTCGACTTAATTT
TCAGTTTGGTCGACTTATTTTCAACTATGGATTTATAATTGTATTGGTTGATTTTTTTCT
TTATCGGACTTATTTAAATGTTGACTTATTTTTTATGTTCGTCGACTTAATCATCAGATA
CATCGATTTATTTTCAACTATGGATTTATATTTGTATTGGTTGACTTTTTTCTTTGTCGA
CTTATATAACCATTGACTTATTGTTTTCGTGTTCGTCGACTTAATTTTTAGATTCGTCGA
CTTCTTTTCAACTGTTGATTTATATTTGTATTGGTCGACTTTTTTCTTTGTCGACTTATA
TAACCATTGACTTATTGTTTTTATGTTCGTCGACTTAATTTCTTGTATTCATCGATTTAT
TTTACACTATCGATTTATATTATGGTTCGTTGATTTTTTTTTGTCGACTTTTTAAACCAC
TGACTTAATTAATATGTTCATAGATTTAACAAATTAATTAAACTGTAAATTATAAAATTA
ATTTTAAATTGCAATATTTAAATTCGTAATTATTTTATAATAAAAAATAAATAAGTAATT
TTATTTAAATTAATACAAAATACCTTATATTTTAAGGTAATTATTAACTAGAATATTTAC
TAAATCAAAAAAAAATCTAGAAAGATATTTACAAAGATTATATTCTTTTATTAACGTTAT
TGCGTTGATACTTTTAACAAAAATCGCACAAACCCTAAATTGATAAAGATTTTGTTTTTT
CCATTAATGGTCTTTTAAAACTGATTAAAAAAATGAAATTTTTTGAAAAATGTCATTTTT
AGGATGCCACTTTTCAATTATGCCAGAGCCTTTTTTTTGTATTTTCATATTACCCTTAAT
GATAAAATAAGTTTTTTTCTCACACTCATTTTTTTTTTCATTCTTTTTTTTTTCTCTCTC
TTGTTCATCCTCTCTCTTTACAAATCTTTTCTTTCTCTCTCAGATCTGTTCATCTCTCTC
CCAAAATCTCTACATCGATGTTTGATTCTTCCATCTAGGACATCCGATCTTTGATTTCTT
CATCTCAGATCTCTGATTTCTCTATATTCGTTCTCGATCTCAGATTGAGATCTTAATCTC
GTTGTTCTATAAGATTCCATAAGAAAGATCTGTCAAATTAAAGTAATTCATGTGAAGAAC
GAGGTGGAGGAAAAAGAGAGAGGTGGTTGCGGCAAATTAGGTTTCAGAGGGATAGGTAGT
GGAGGAAGAAGAAACACAATATTACAGTTATGCCATTATTTGAAGAAAAATAAAAAAATT
ATTATTAAAACATGCCTTGTAGTTGGAACCTTTTAAATACCTTATAATCCTTACAAAAAC
CTTATAATATACAATTTTATAGATCAATTTTTAAATACCTTATAAACCTTACAAGAACCT
TATAATATACAATTTTATAGATCGATTTTTTAAACCATTTGAAGTCCTGTTTGGCGAAAC
AGTGAGAATCAACTAATACAACCTTTTAAATACCTTATAAACTTTGCAAAAACTTTATAA
TATAGAATTCATTTAAAGTCGTGTTTGGCAAAACAATGAAAATCAACTAATAAAACCTTT
TAAATACCTTATAATCCTTACAAAAACCATATAATATACAATTTCATAAATCAATTTTTA
AATACCTTATAATCCTTACAAAAACCTTATAATATACAATTTTATAAATCAATTTTTAAA
TACCTTATAAACCTTACAAGAACCTTATAATATACAATCGAATCAGATCTTGAACCCTAA
TCGAATCAGATACCAGTAAAAACGTCTAAACCCAGTAAAAAAATCAGATCTTGAACCCTA
ATTGAATAAAATCTAAGATTTCTACCAATCGAATCAAAAACTCAGATTTTCAAAATAAAC
CAAATAAAACCAAATTTACAACAAAAAATGACAAAATCCGGATCTAGATATGAATTTGTT
GTCTTCTTCAACCTCATAGAGAAAGAGGTATAAATCAAATAAACCCAAATTTTCAACAAA
ATTTGACAAAATCGAATCTATATCTAGATTTTTTTGCCCTTTTCAACCTCATAAAGAAGA
GATATTTGTTTTGGCTTCTTCAATTTCTCGAAAAAGAGAGAGCGATCTTCATTGATGCAG
AGAAAGATGAAATAGAGAAGGAAAGAGAAGAGAGAAGAAAAGAGAAAAGAGATGGAAAGA
GATCTTGAGATCTCCATTGTTGTTGTAGAGAAAGAGAAAGAGAAGAGAAAAAAAGAGAGA
AACAAAAAAATCAGAAAATGATTTTTTTTTAATTCTCCTTGTTTCTGTCAGGGGTAATTT
CGTCTAAAATGACGAAATTCGTGGCATATTTGTGAACAGTGTTTTGGGCGTGTCATTTTT
GCACAGTTGTAATTCAGACGTGACAGTTTTGCAATTCCTCTAAAAAAAATTTAGATTGAT
TAATGATTAACTAATGATAAAAATATCATTCCAAACTAAAAATAGGGTAGTTTTCAAATG
TTAACAAATTTGGTATAGTTTTCAAATTTTCAAACAAATTTGGTATAGTTTTCAAATTTT
CAAATAAATTTAGGGTACTTATCCAAATAACCCTTGAAACTATGAGAATTTGAACATTTA
TATCTGAAAAGAAACATTGAGATGCTTAT------GAAGAAAAGGATAA-----GTGAAA
TATCCAGAAAAGGAAAAGTAGG---TGGAATGATTGGATATAA----------------A
CCT-ATCTATTCGTAGAAGTAC-TTTTGTATTAATAAGTTTAAAATAATAATAG------
-----------TATGGG------TCCCTAATA-----------------------GTATA
GATAGTCT---------------TCAGACTCTAAAGAACGTTCCATAGGGTTCCCAAACA
ATTTTCCTTTTTCCTACATTTTTCTGTTCATCACATTGAAAAATATTATCATGTGC----
-TTTATGTAAATTTCTGAATAAATGGTCCCAGTTTT------------------------
---------------------------------------------------------TAA
TTTGATATT---------------------------------------------------
------------------------------------------------------------
------------------------------------------------------------
------------------------------------------------------------
------------ACATTTTA----------------------------------------
-------------GATACAATTAAA-----------------------------------
-----AGTGTTTCTTTAGGTTTGGTTTGGGTCCAGTTCTATTATTT----GTCGCTGTAC
AAAACATTAGTTGTACACT--AGTTAATTAATCTGCCTAGATTCTATGGTAATTGGTACC
CATTAGTTTAAGGTTTGGACAAAAGATCAAAGAACAAACGACTTGATTAAAGAACGAAGA
TTATGTGTGTGTTTATGTACAAGTGTAAAGTAGTAGCTAGTTTATTTAATAGCAAACAAA
AA---------------ATACAGTAGCTAGTTTTGTACTAGGACTATTTTGTACTACTAT
GTGTTTTTCTTTTTGAATTTTTGTTGGCATTACGTCTCCACGATTAGAAACTGGGAAGCC
AAAATTCATTAGTTGAAAGTTCAGATGTAGACATGCTGATAAATGTGCACATGGGCTTGC
CAGAATTACTTTTCGTGTGCAATGCTTTTGTCAGTAAGGGCAACCCTACTCTAAACTGTA
GTTGAATACTTCGATATCATAATGGCAACCCTACTCTAAACTCCATTTGGAGTAGAATCA
-TTTCAACCTCACTCAATTTTTAACCACTAAAAGGAATAAATCCATTTGTTCATTCAAAT
ATGGAGTAACCGAATAGGTAGAAAATAGAATACTTACATTGGAGAGAAATTCAACTCCAT
GACTT-AAAAAAACATAGAGAAATTTATCAAACTACCACACTTTAGTTTTCAAAAATACC
ACACTTACTTTAATGTTCTTAGTTCTAACAAGACCACTTACTTTACTAGTAAAACACAAG
TCACCTCACCAATTAAAAGTTGACATATGGCTTTTCTCCAAAACTAAATTAAAAGAAATG
GAAAAACAAATTAAATGATCAGTTTCACTAGAATCACGAGAACAAAAAAATGTCACTCCT
CCTTCCACTCATTTAGTAACCGCACACAAGAAAAAAACTACCACAATTCTTTATATATTT
CAATATTTTGAGTAAAGGGACAAGAAAATCATTCTAAAATCTGCAATTCAAGATTTAGAT
CGACACATTCTTTGGTTAAATGGTGGAAACAATCTTCTTTCGATAGAAATTTTTTTTTAC
AAATTGAGATGAAGACGGGTATGGATTTTACGGAACACACTAAAAACTAGAAAGATGAAT
ACCAAAATCCAGGTTAGTGAGATTAAGAAACGCTCAAACTAATGGTCAGATGTTAATTTT
TGTGTCAAATTTCTTTTTTCTAATCTACTTCTTTTTGTACTTTTTTGGATATAACAAAAG
CAATATATGGTGAAGAAAGAGTAAGTTAAATACGTCAATCACAGTTTTTAAATCAACTCA
TTTTCTTTGATGAACTGATTAACTTTTGATCTGATCAAACATGTTTTTCTTGGCAGAGAA
CGAGAGTAAGAGACTAGCATAGTAAAGCACAACTTCTTCTTCGTCATGTAAATGATAAGT
GTCAAATTATTTAGTTTTAGTTCTATTTTTGCTGGTTCTCAATAAATTTATAGTAATATT
TAATAGATCAAA----GAAGTTTAGTTAATATAAA-------------------------
-------------------------------------TGTATGAAAA-------------
-----------------------------TGATAAGTGTATAATTAT-------------
------TCGGTTTCACTTTTATTTTTTCTGA---------------TTCTAATAGTGAAT
TCAAT-----------------GAACTTATATTAACATTTAATAGATCAAA---GAAGTT
TAAT---------TAATAGTATAAA-----------------------------------
--TTTAAATAT-------------------ATTATATCAGCAGAAT---ATACTAAGGTT
GATCTAATCTTTTAAATGTTTTTTC----TGCAAAA-----AACAAAAAAAAAATCC---
-------------------------------------TCAATTTCATTTTGGTGGTTATT
GATTTTATTCGTTGATATTCAATTTAGGT------------------------GGTTCAT
ATTATACTTTTTATCAAATAAAAT--AAAAATATTTTTAAGGTTAAGTTGTTCCCTTAAA
ACCACATTTTTTAATTTATAATAATATATAATATTTAAAATATAGTTTTCAATTTATTAA
ATATATGTATTACAACAACAAAAGCCCGTGCATGCACGGACGATAATACTAGGCGCTCTC
TATGCGCGGATCCACCGCCTCGCGCCTAGCCGTATACGCGGGCGCTTATGCGGGGTATAC
GCGGATGAATTTTTTTATAAAATAAATATATATAAGTTTTCTAAAATATATTTGGTAATA
TGTTATAATATATATAAGTAATGACAAAACTAAACCAAAGAAAGAGCTTTTACCTTGGCC
ACGAACAAAGATAGATTGGAAAAGAGAGGAATCAACTAGGCTTCTCCCACTTTAGGATTT
AGCTTAAACAAGAAGAAATACAAGAGGCACGATCTCACATAACAAAACCGCTGCTTGTGA
ATATTTAGGGCTTAATCAAAACTATATAGTTTCATGCTTTCAAGTAAATTTCATGAAAAC
TATGTCGTTTTAAAAATACGGCCGCTTATACGTAACTGTATATGTGGGTTATGCGGCGCA
CAGGCGCCCGCGTTTTAACCATCCGCATAATAGGCCGCATATGAAGAATACAGTACGATA
AGGAGCCGCACACCATACAGGCGGCCCCTCGGCGGGCGACTAGGGCGAGTTTTCGAACAC
-TGAAAAATACTGAAAATATCTAAATTATTGAAGTTGGGTTTAGATAAATAAAAGTTAAT
GGGTTTAATATTACTCTATATCCGAAATACTTAGCTCTTACGTCCGATCCTATTCAGATA
TTATTCTAGAACCGAACTTGATCAAATCCGATTTTTGGATCGGATTCAAA----------
----------TTTTTTTGTTCATGCTTAATGTTTCTTCATATTTGTGATTACAACAAATG
CAGAAACGTGAAAACTAAGGGAAATGCATAATGCAAAACAATTAAAAGAGGTGTTAAATT
CAAAAGGGAAAATTAAGAAAATAGGATAAAAAAATTCAAAATTAAGGAAATAGGCCATGT
TTTTTCAAATTAAAAAATGGGAAAATTAAAAAAAAAGGCTGAAAAACTTGAAAAATTAAG
AAAATACACCTTATTTTTTTAAATTAGAAAAATAAGTTATCATGGACATTTTTATCCCTT
TTAAAACAAATTCATAATTTCATATATAAATTATTTAATAAAAAATAAATAATGGAAAAA
GGAAATCAAAAATACAGAATAATCGTGGAGATGACAAACGACGCCGACGTCTTCGACGAC
GACGCTCCATCTATCACAGACTACTGGTTGATGACTCTATACGTGTTTTTAGGGGCTATG
GACCGATGAGGACGAGATCGAGCTCGTCTGTGGCTTCCTTGACTACATAACCAGCCACCA
TGGTAGCATCTCGCATCCACTGAGACGTCGCCATTTTACGACGAGAGCAAATCTCCGACA
ATTATCGATGTTGGACTCCAACTTGATGTACTTAACTGAGTCTGGTTCAATCAAGAACCG
TGCTTCTCTAGACGTCATAAGGTTTTATCGAAAGATAAAAAAGGATGGAAATCTAGGTTT
TTGGTTTGTTAAATCTATAAATTGATGGCATAGTCTCAAGTTTGTTCTGGCTATCGCATC
ACTCTACTAAAGCTATACCCTTCTTCGTAAGTTTCACTCCGAGCTACATGATTCTGAAAA
TATATTCAATTGAAACAACTACTGCATTGGTGTTATTGAAGATGGAAGCACAAATTTCAA
AATCGACACGCAACACCTAAGATATATTAGTTTCCGGGTTGGCTCTATCTACTAGTTCAT
TGGAGAGCTCGACATTGATCCCAACAACGAGGCAATCCTGCAAGTGCGTAGTAATAGCCA
AATGACTCGAACTTGCACTACTAGTCAAACTTCATCTACTAACTTTACATCCCTTTGTTA
TTTACGGTTCAGTCTTGTTCGGGTTTTTTTTTTTGGTTAAATAGGTGTCTCTTGATGTGG
AAATTGATATTACAACGATCTATATATGTTCAGTTCTGTTTTGGTTAGGATTTATACTAC
AGATTTGTTCGGTTTTTAACCTTTTTGTTTATGTTTTAGTGAAGAATTTGCTACTTGTTA
GTTGAGAAGTTGAGAGTGATACAAAGATATTAAATCATGAATGCTCTAGCTTTGTCTGGA
TCAAAGATTTTCTCAGTCAAACTCATCCAAAAGTTTTTGTATACTTTTCTTACTAATCAG
TAACTCCATAGAATTGAAGACATCGCAATCTTTGTGTTAAATACATAATTAAGAGTCGAG
CTTGAAAAGTAGTCAAAGAGATTTTTAATTCAACAAAAGATTCTCATTACAACAAACACA
CACACACAAACGAAAACAAAACAGATGACACAACAATAAAACAGAGTATTGAGAATTGGG
CAAAGCCACTTCTTTACTGTGACCATTATTATCAAGAATGAAGCAGATTTAATTATCCTG
GAGGGAGGTTTGGCAAATCAGTTGAACCGTTCTGGTTTCGATAGTGAATCAGAAAAAAAG
AACAAAAAAAAATCCACATATCAAATCAAAAAAGAAAAGAAATTTAAAGGCACATCCTTA
ACTACTAAATCACAAGTCACTTGAGCAATCAAAAGTTGACATGTGGCAAATGCTTCATAT
TTTTGTTTAAAAATAAAAAAAACCAACAAACAAATGCAACCAAATAAAACGGGGAAACTA
TTTATTCTTATTAACTCATTTCTATTTATTTATTCTCTATCTAAATTTCAAAATTAAAAT
GCTAGATATCCCTAAATTTATTCACTAACCCCAAATTATTTATACATGTAATTCTTAGTT
ATGCATATATCACAGAAATTTATTTTGATTTGTTGGCGAAGGTATATCCGTGCTTAGCAC
GAGAGAAATACTAGTTAATCAACATAAATCAACACTAGTATTACTATCCTTGAATCTTTC
GTCATTCATTGTTTAAAGAGAGCATTTGTTTAAAAGATGGATACAAAAGTCTATGATACC
CTATTTTTTTAATTTTTTTGAAAAAAGTGTATTTTCTTAATTTTGAAAGTTTTTTAACCT
ATATTTTTAACTTTTCCTTAAAAAATAGCCTCACGTGGACATTCTTATCCCTACAATGGT
GAAGAACTTGTCTTGTTTTTCGATTCGAGAGGTATATCTTATTCACAATAGGAGGTTGTT
TGTATCGATGGTTGTCCTTGTTTGGCTCCCTCGGTGTTTCTTTACCCAAGGATTTTCTGG
TTCGGGTTCACTTGTAAGACCAGCTTC--------AAATCAAGTTTCTACCTTGTTTTAG
CGGGTTCGTGCTCTGTTTATAACTTGCTTGTTGTTTCTTTTGGTTCTCTTGGATAGGGCT
ATGTCTCTGGAGAACATTTAACACTTGTGTTCTGCCGGCTTTGTATGAAACATTGTAATG
CTTCATGGTTTAATGAAAAGTTTAAATGTCAAAAAAAAAAAAAAAAAAACTATTTTTTTA
ATTTAAAAAAATAAAGTGTATTTTCTTAATTTTGAAAGTTTTTTAACCTATATTTTTAAT
TTTTCCTTAAAAAATAGCCTCACGTGGACATTCTTATCCCTCCAGTGGTGAGGAACTTGA
AAAAGCAAAATAACTAGAAATTTTTTTTATCTCTGCTATTTGTTTCATCATCTCTTCTCT
CTGTTTTTCTTTTTTGCCTCTCAACCTAATAACTGATCCAAATAATTATTAAAATCCCCA
TTCGTGCTGGAAAAATTTCACAAACTTCCAAAGGAAATCATTTTGTTGGCTCACGTTTAA
TTTTTGCAGGTTCGCACATAAAATTTTCACAGAATTTGACTATAAGCTTCAAAACATTGG
CCTAATAGGCACTACTACAACACATGAAGAGCAATAATCCCACCTGAATATCAAACCAGA
GACTAAAGTATAGGATAAAAAGTCAAACTAATTTCAGAAAGTGAGATACTTATGAGACGA
ATCAAGAACACTTTTACTTCAAACGAA---------------------------------
-------------TCATTCTATCATCATCATCTGCATCCATCGAATCTCATGTTCTTCGA
ATAGGTCGGAAAACAGA--------------------------ACCGAACAATGGAAAAA
CAAAACCGGACTTTGCCGGAAAACCGAAACATGATTTTATATGAACATAGTGGTTAAGAA
AGCCCACGACGCCGGCCGAAAATCAATAAACTTTTTCGAGAAGGAGAAAGCACGTTTGTT
TAATTACGAAGAGGGTAATTATGGAATCTTTAGACTATTTTTTTAATTATAATAGTTTTG
GCCTATTTCCTTAATTTTGAATGTTTGTTATCCTAGTTTCTTAGTTCTCCCAATACAAAA
AGAGCAACGCA--------ACGCACTCACATCATGCGGGAACACGTGGCATATTTTGTCT
CGAAATCCC-----------TCACATAT----TTTATTGTCAT--CTCTCATTTACCCCC
AAAC------------CTTG--------ACAAATAGTAGATTTCACACTAAAAAAAGAAA
CAAATAAAAGCAAAAAGGTAAGAAAAAAAACACAAAAAAAGAGTGAGAATAGAAAAAAAA
ACGCTTAGTATCTCAGGCGACTTAAGAACCGAACCTGAGGATCCAAATTAGGGCACAAAG
CCTTCTCGGAGACAGAAGCCATGGGTAGAAAAAAACTCGAAATCAAACGAATTGAGAACA
AAAGTAGCCGACAAGTCACCTTCTCTAAACGTCGCAACGGTCTCATCGAGAAAGCTCGTC
AGCTTTCTGTTCTATGTGATGCCTCCGTAGCTCTCCTTGTCGTCTCCTCCTCTGGCAAAC
TCTACAGCTTCTCCTCCGGTGATAAGTATGACTTCTCCTTTTCTTGATTTTTCCTTTATT
TCCCCTTTGTTTTTAAGCTTCCC-----TTTACTTTTCTGACAAAAAAAATAACCA---A
AAAAAAAAAACACAATTATTGAAATAGTTT----TGATTTTTCCGGCGAATCTATTGTGG
GTTTCTTGAGTTTGTGTTTGTTACTGG-TTTTTCTATGGACATGAGAGATACATGAGTCA
ACTAAATTTGAGAAAGAACAATGTCGTGAT---------GAGC--TAATGCTTCTTATAC
TTTCTTTCACTTCTCTCTCTCTCTTTTTCTTGATTTTCTTGACTTTCTTGACCTTTTTTT
GCTGCATGGTTTT--TTCTTTATATTGGTATAAAATTTGCACGTCTTTCAAGATCTTTTT
GATACGTTGTGATG--------------CATAATTGATGTTGTTTAGTGTAGTTTCAAGC
TATCTTTGATTGTTTGTTTGTTCATCACTTGTTAATTGGCGTTAAAGAGTTGTTTACTAG
ATTGATTAATGAATAACGATTACTGTTTCTGTTTGTAGAGTAATTGAAA-TCATTGGATC
TCTCGGATTTGTATGCAATGCAATACAATGCACAT-CGGGAGATCTATGGAATTGCTATA
GGGTTAATGCTTAAATACTAATACATCATCAATTTTGATTTGAATGTATGCCTCATTGTG
GCAGCTATT---------ATTATA-TTGTAGATATCA-------------CTGTACCACG
GATGTATTACTTGAAGATTATCCAAATTCATGAAGGTTTCTAAATGAATCTTAATTATCA
TATATCTATATATGTAGTACTTTTGAATTTTGGTAGATTCAACAGATTAAGGAAATTCAT
GATGCTTACAATTAGTACAAAACAGCACATATTACTTATGTGATCTGGTATCGATTGTGA
TTCTTTTAATTGCAATAGTTGCGGAAATATATAACACTTTGTGCTGTACATTAAGTACAT
TACATCAATTAGTCTATTTTTAGACTATTAAATCACAATTCTCTAAGGAACAAGAAGAGA
CCAACATCTCGAATCGGACCTATTTGAATATTGGCCTCCGAGGCTATACGGATGCAGCTT
GGAGATCGGATACATCGTTGGCGGGACTGGGATGGATCGCCTGCAATACCGATGGGTCAA
TCAATTGCCAAGGATCAACGGTGACTCCACGAACATCAAGTCCTCTCATGGCAGAGGCTC
TAGCTATTCGGGAACTCCTCACCAAAGCGATCGAACAGGGACTCCAAATCACGAGCGTTT
ACTCGGATTCAAGCCAGTTGATTACTATCATCAACTCACGCGGAAACAATTCAGAGATTT
ACGGAATTCTTCAAGACATCTACCAAATTTCTAATGCTCTAAATCTCTCTTCCTTTAATT
ACATCCAAAGAAAGGATAACTCAAAAGCAGATGGCTTAGCCAAAGTTGCTCTGTTCTTGG
CCTCGGTTAACACCGATTTAGGATTTAGCTTAAACAAGAAGAAATGCAAGAGGCACAATC
TCACATAACAAAACCGCTGCTTGTGAATATTTAGGGCTTAATCAAAACTATGTAGTTTCA
TGCTTTCAAGTAAATTTCATGAAAACTATGTCGTTTTAGAAATACGGCCGCTTATACGTA
ATTGTATACGCGGGTTATGCGGTGCACAGGCGCCCGCGTTTTAACCATCCGCATAATATG
CCGCATATGAAGAATACAGTACGGTAAGGAACCGCACACCGTACAAGCGGCGCCTAGGGC
GAGTTTTCGAACACTGAAAAATATTGAAAATATCTAAATTATTGAAGTTGGATAAATAAA
AGTTAATGGGTTTAATATTACTCTATATCCGAAATACTTAGGGGCCTGTATTCATTGATG
GATTATGTAGAACTTATGGATTTTAAAAGTTGTGAGATTTTATCAATTCTTATGGATTCT
TAAAAATTATTCTCATGGATTACAATTGATTCTCATGGATTCTTGTAAATTGATTCTCAT
GGATTCTTGTAATAATTTGTTTTTCACATAAGGTAATATATATTCATAGTTTTCTCTAAA
AAGTTCAAGTAGTATACTTGTCAATATTCTAGACTCCACTTTAGACGTGAGACATCACCA
TAAAAAGACGTGAGCTAATCAACCCACACTATTGCCATCATCATTTTCAAGTATTGCTAT
TAACATTACATAATTTGTTCTTCAGACCTGAGCTAACTTTTCGATTGTTTCTTTTTGTTT
TTTGTAAAACTTTTTTTGGACCTTGTTTTTGAAATTTTTTTGAGATTGCTTTATTATTAA
TAAAATAGATTTGGATTTTGAATTATAATTTTCATAATGTGTTCTATTTCTTGACTTTGT
GATGTATCTATTTCTAGTTAACTTCAACATCTTTTCCATGTTTGTGACTTTACTTTATTT
TATAGTTATTTATAATAGGTCGTGAAATTTGCTCTTTCTTTTTAAGAATAATGAGTTCTT
GATTTCTTGGTGTTCTTATACTACGTTGAGTTTTTCAGTTGTATTCTATGATTTGTTTAT
GTCTCTTTTATAAATTCTGGTTTTTGTTATGATTAGAAAATAAAAAAATGTTGTTTTGAT
CGTTGGTTTTTTTTGTTGATGTTGTGTGTGTTTTCTTTTAACGTGGATTTCAATAATATC
ATGTATATCTCTAGTATTTTGAAAATCATGTTGTATGAGTAAAACTATAGAGATTCCATC
TCCCAATAACAATGGATTTTAATTGATTTAGAAAATCAACAAAACATAATTTTTTTGAAT
AACAATGGATTTCAAAAGAAATGTAAAAATCCTCAAATGAATAACAATGGATTTGATTTA
CAATTTAAGAATCCATTAACCAATAACAATGGAATCTTAAAATTTTAAAAATCTACATAA
ATCCAACAATGAATAACCCCCCCCCCCCTAGCTCTTACGTCCGATCCTATTCAGATATTA
TTCTAGAACCGAACTTGATCAAATCCGTTTTTTGGATCGGAATCAAATTCAGATTTCGGA
TTCAAATTTTTTTGTTCATGCTTAATGTTTCTTCATATTTGTGATTACAACAAATGCAGA
AACGTGAAAACTAAGGGAAATGCATAATGCAAAACAATTAAAAGAGGGGTTAAATTTAAA
AGGGAAAATTAAAAAAATAGGATAAAAAACATTCAAAATTAAGGAAATAAGCCATGTTTT
TTCAAATTAAAAAAGGAAAAATTATGAAAATAGGCTAAAAAACAAATAAAATTAACAAAA
TAGGCCATGTGTTTTGAAATTAAAAAAATAGGTTATTGTTGACATATCTATCCCTTCCTT
TAAATAAATAACAATCTGAAATTAAAAAAACAAAACTTAACCTATCCGTACCCTAGCATC
TTAGTCGATCATTTGAATTCCAATCATCACAGCACTAGCAACATATCACGTATGAGCATT
GCTAATCTGCCACCACCGGAACTCTTTAGTAACCGGCCGAAACGCCGCGACCAAGCTTGC
TTCATCAACCACCAAAGCAAAGTAGTTTGCTTCATCGACCACCACCGCTGAAAGCCAAGC
CCTGTTCGGGAGTGCATAGCTGCGTCAGCCGATCCAAAAAGCCGAAATTATAAGCTACTT
AAGATCCAAGTATGTGGTGAGTATGTTGCGGTGACCGTTTTTAGTGCCGCTGCATTTTTC
AGCGACCAATGAACCCATAAACCGTCGCTGCGTCACCACAAACATCCATACTCTCCACAT
TCTTGCGTTACAAGCAAAATGAATACAAGGATTTTTTGGGTCGCCGACGCTGGCCGCAGC
GGTTACAAAAAGAACAGGGGTGTTGGATCGCCAAATATCCTCCCGTTGAAAGAAACTGGT
GAACACATGGATTAGTCGGACATCAATGATATTCCAACAATCATAGTTTGTGCACTATAA
TTCGGTTTAGATGTGTAAACTCATCACTGGAAATTATTCTGTCATTTCGAGTCTTGTGTT
AACTCATACCACTTTCCCTCGTTTATGGAACCTCTAAGCTCACAATTTGGTAGTGAAGAA
ACATGACACGTTTCGTAATAGTCTAAACATGACATGACAACGACCAACGAGTCTCAGTCC
TTACTGTGTCTCCTCCGCAACCGCGGGTGTTTGCTCTCGCTCATGATCTCTTCAACTTCC
ACATCACTTTCTAGGTCTCTTCACTTTCTCACGCTGAATCTCCTTTGATTCAGACTCTTT
AGTTATTTCTTAGTGATCTTTAGCTAATTAAGTGCTTGAATTTTTTTCATTTAACTCAAT
CCCGTTCAAAAAATCTTTAGCTACTTTAGGGTGGTCTCCAAATTTTGTAAACTGGTTTTG
CTTAAATTGACCCATCAGATATTGATTGTGATCATGACTTTTACTTGGGTTTTTTGAAGG
GTTGGGGAGGTATGTAGTGTCGTCTAGAAAAACTCAAGCAAAGTGCTAAAACAATACAAT
CGTTTATATGCTTTTTTACAGTGTAAAGATGTGAATTTTTGCTGTTTATGCTAGCCATCG
TGGAATTGGTCTTTGTCTCTGCCTTAGTCTCTACTTCTCTTTGGCTTTGTCGTTCCCTTT
TAGGTTTCCCTTTTATGTCTGGTTGTTTCTTAGATTGTTTCGATTCTCGGCTTAGGGCTG
GTTTCTCGCGTAGGTAGTTGTTGGTTTGAGCTTGGTTTTAGGGTAGCTTGTCTTTCCGTG
CTTGTGTTTCCTCATCCTTTGGGTTGGCTTGGGTTTCTATCCGGTTTCGTTCTGTTGCCG
TTTCGGCTTCAACTGAGATAGATGTTGCATCGCTCCTTGTCTCTACTAAGCAGATCAGTT
CGGGATCTGATTCTTTCTTTGGCAATTATTCGAGGCGTCTCTTCAGTCTTTCGACAACGC
CGTCTCTGGAAGTAACATAGTGGTACGATGTGTGCTGCTGTCTTGCCGGAGTATATTGTC
TTGTTTTTCGATTCGAGAGGTATATCTTATTCACAATAGGAGGTTGTTTGTATCGATGGT
TGTCCTTGTTTGGCTCCCTCGGTGTTTCTTTACCCAAGGATTTTCTGGTTCGGGTTCACT
TGTAAGACCAGCTTCAAATCAAGTTTCTACCTTGTTTTAGCGGGTTCGTGCTCTGTTTAT
AACTTGCTTGTTGTTTCTTTTGGTTCTCTTGGATAGGGCTATGTCTCTGGAGAACATTTA
ACACTTGTGTTCTGCCGGCTTTGTATGAAACATTGTAATGCTTCATGGTTTAATGAAAAG
TTTAAATGTCAAAAAAAAAAAAAAAAAAACTATTTTTTTAATTTAAAAAAATAAAGTGTA
TTTTCTTAATTTTGAAAGTTTTTTAACCTATATTTTTAATTTTTCCTTAAAAAATAGCCT
CACGTGGACATTCTTATCCCTCCAGTGGTGAGGAACTTGAAAAAGCAAAATAACTAGAAA
TTTTTTTTATCTCTGCTATTTGTTTCATCATCTCTTCTCTCTGTTTTTCTTTTTTGCCTC
TCAACCTAATAACTGATCCAAATAATTATTAAAATCCCCATTCGTGCTGGAAAAATTTCA
CAAACTTCCAAAGGAAATCATTTTGTTGGCTCACGTTTAATTTTTGCAGGTTCGCACATA
AAATTTTCACAGAATTTGACTATAAGCTTCAAAACATTGGCCTAATAGGCACTACTACAA
CACATGAAGAGCAATAATCCCACCTGAATATCAAACCAGAGACTAAAGTATAGGATAAAA
AGTCAAACTAATTTCAGAAAGTGAGATACTTATGAGACGAATCAAGAACACTTTTACTTC
AAACGAATCATTCTATCATCATCATCTGCATCCATCGAATCTCATGTTCTTCGAATAGGT
CGGAAAACAGAACCGAACAATGGAAAAACAAAACCGGACTTTGCCGGAAAACCGAAACAT
GATTTTATATGAACATAGTGGTTAAGAAAGCCCACGACGCCGGCCGAAAATCAATAAACT
TTTTCGAGAAGGAGAAAGCACGTTTGTTTAATTACGAAGAGGGTAATTATGGAATCTTTA
GACTATTTTTTTAATTATAATAGTTTTGGCCTATTTCCTTAATTTTGAATGTTTGTTATC
CTAGTTTCTTAGTTCTCCCAATACAAAAAGAGCAACGCAACGCACTCACATCATGCGGGA
ACACGTGGCATATTTTGTCTCGAAATCCCTCACATATTTTATTGTCATCTCTCATTTACC
CCCAAACCTTGACAAATAGTAGATTTCACACTAAAAAAAGAAACAAATAAAAGCAAAAAG
GTAAGAAAAAAAACACAAAAAAAGAGTGAGAATAGAAAAAAAAACGCTTAGTATCTCAGG
CGACTTAAGAACCGAACCTGAGGATCCAAATTAGGGCACAAAGCCTTCTCGGAGACAGAA
GCCATGGGTAGAAAAAAACTCGAAATCAAACGAATTGAGAACAAAAGTAGCCGACAAGTC
ACCTTCTCTAAACGTCGCAACGGTCTCATCGAGAAAGCTCGTCAGCTTTCTGTTCTATGT
GATGCCTCCGTAGCTCTCCTTGTCGTCTCCTCCTCTGGCAAACTCTACAGCTTCTCCTCC
GGTGATAAGTATGACTTCTCCTTTTCTTGATTTTTCCTTTATTTCCCCTTTGTTTTTAAG
CTTCCCTTTACTTTTCTGACAAAAAAAATAACCAAAAAAAAAAAACACAATTATTGAAAT
AGTTTTGATTTTTCCGGCGAATCTATTGTGGGTTTCTTGAGTTTGTGTTTGTTACTGGTT
TTTCTATGGACATGAGAGATACATGAGTCAACTAAATTTGAGAAAGAACAATGTCGTGAT
GAGCTAATGCTTCTTATACTTTCTTTCACTTCTCTCTCTCTCTTTTTCTTGATTTTCTTG
ACTTTCTTGACCTTTTTTTGCTGCATGGTTTTTTCTTTATATTGGTATAAAATTTGCATG
TCTTTTGAATTTTGGTAGATTCAACAGATTAAGGAAATTCATGATGCTTACAATTAGTAC
AAAACAGCACATATTACTTATGTGATCCGG-TATCGATTGTGATTCTTTTAATTGCAATC
GTTGCG---GAAATATATAACACTTTGTGCTGTACATTAAGTACATTACATCAATTAGTC
TATTTTTAGACTATTAAA---TCACGATTCTCTTGGATTTGTATACAATGCAATGCAAAT
CCGGGAGAATTGTAGATAACACTAGTATGGGGTTAATGGTAAAATAGATCAATAAGTTCG
GTTTATATGTATGACATACATT--------------------GAAACTAGCAACTAAAAC
ATCAATGTGCATATATATGAGTTTCTCTCCTATTTAT-GGATTTGTTGCTTGAATATTAT
CCAAAGG-TTTTCTAGTATCCCACCCTCGCAATTACCGTAAATATATACTCCCTCTGTTG
CAATTTAGTTGTCATTCTACATGATTTCACGTATATTAAGAAAACATATTAAAAATTCTA
TTATACCCTTAAAAACAAAGTTAACTCTTGGTATTCTTCATAAAATTTGAGGTTAAAGTT
GGTATTCAAAGCTAAAAATTACATTGAAAATTGGAAACGACAACTAATTTGAAACATAAA
ATTAAGTCTAAAACGACAACTAATTTGCAACGGAGGGAGTATGCTAAATATTTAAGTGAT
TGGATATCAATTATAACCCTTAATCTATATCTGTTGTGTGCAATGTATGAATTTAACTGG
TAGCTTTGGTCGTTGGAAATGACAATCACACAACCTTGTGTCTATTCCCCATCAACCAAT
CGATAATTACACTACCTTGTATCTTGCGTTTTTTTCATGGAAATGGACAATAACACTAAC
TTTCTTTGGTGCCTCTTGGAAATCGACAATCCCACCAAAAAACTTGCCTTTCTAGAAGAA
ATAGTACAGGTCTATGGTGATTCAGTATGATCCTACATTGATCAAATTAAATTTGGCCTG
AAGTGTTTACTAGAACCCTCCAATTATCCATGTAGTTGAAGTAGTTTGGCCATGCTGGTC
AAGATCACAGGTCGATTCTCACTTGATGCATAATTTGCTAGGATTTGTTCAGGCCTTGTA
CTGAATGCTAGGTCCAACCTTGGAATA---GTCAAAACTCCAGACTAGGACTTCTGGTAT
TACAAAATCTCA----ATAGTTGTGTGAGC-AAAAAAAAGCGTTTTAGAAAATGGAAACC
CTTAGTCATTCAGTTAATCATTTGTGCATCCTTAATTTCGTTGCAAAAGAGCTTAACTTC
ATAATATTGAAACCTAACTAACTCAAACTGTTAAGTCAATTAGTGGAATTTTCGTCAAAT
TTGCTTTGACATATTTAAGTCATATAAAAAAATATTGTAGTTGTAGTTTCCCCG-ATTTT
TGTATGTCGTTTCCTTCTATATACTCCATTTGTTCCTAAAAGATAAAAACTTTATAAAAA
AAGTTTGTTCCAAAAAGATAGAGTTTTTACAGTTTTCTATGCACTTTTACAAATTCCAAA
ACAAATACTGAAATACTATTGGTTAAACTTTATTGGAAACTGTAAATCGTAGAAATCAAT
GCGTTTTCTTAATAAGTGTGCATAATCTTAAACATCTATCTTTTAGGAACGGATGGAGTA
TATACTTTTAAGCATAGAATGTTTGTTTGCGTTTATGTTTTCAGTTGCGTTTCCATTATT
ATAACATAGAACACAAACGTAAATGCAAAGAAACAATTAGGGCCTTACAGTCAAAACAAA
GTGTCTTGACTTGAGATTAGGGTTCTTATGTA---CATTACTTATTTTCAGCATAATTAA
AAATTGAATTTTTTTTAATTAAACGGTGGATTGAATTAAAAATTACTTTGTATATATATG
TTTACAAAATATAAGAACTCATATCAAAGTTGAAAAAAGCTATATCATAATTAAACGGTA
GCTACCAAAAACAGAGCATCATAAGCAAGATAAAACAGAGCCAAGCAAGAGGTAAGCCAT
CTTAGCTCGCATGCTCAAAATACGTAACTCTTCGTAAGACAGATACAAGAAACCTGAGCC
TATATTCTTCATTGTCAATGTGATTTTGCAAAACCAAGTCTTTAAAAAATCCAAACCTCA
AACAAAACCGACAAAAAACCAGTTCTTGTAAAAGATGAATAAGCATATCAATTTTGGTAA
GAGAGTAAGGTGACGAACCGATTGTTCAGAGAGGAGATGAAGCGTTGAAACAAAATTAGA
AAATAATCCAAATATCGAAACTTTGATTAAATCTTTTGTTTAATACTAAAAGTCTAAAAT
TAATGGGCTACCAAATGTTAATATTTCGTGATAATTTACAAAACCGTTACCCGTCCTGTT
TAACCGGTTCGCCGGGTCGCGGGTAAATAACGATTTTTTCCGGGTTTTTCCAGGTTTATC
ATTTCCGGATTTAAGCACTTAATAAATTAACAGATGAGATGTGCATCTGTTGATTATGAT
TTTTCCTTGGGGAAGAATGTCCTTTTCAAGCTGTTCAACTATATACTCCATCCGTTCTTT
TTTGTTTGATGTTTAAAGTTCCTACACACAAATTAAGAAATCATTCAATTTTTAATTTTT
TCAAAACAAAACATGTTTTATCATCAATTCCAAAAAAAATCAACCAATAAAAAAACAAAC
GGCAGAATTTAAACAGTCAAAAACTCAAAATCACAATTAATTTTACATAGAAAATTGAAA
ACATCAATCTAAACAAAACAAAAAATTCACTCTAAAACATCAATAAAAAAAGAACGGAGG
GAATAATAAATACATGTAAACCACAAAATTCATTGGATAATCAAACTTTGAGCAATTCTC
TTGGTAAATTTTCACCCTTAATCTTATATCTGTGTGCAATGCATAAA-TTAGCTTGTAGC
TTTGGTCACTAAAACCGACCACCACACAACCTTGTATCTATTGCAGTGAAAATAGACAA-
-----------------------------TTACGCAACCTTT-TGTCTTGCGTC-TTTGT
CATGGAAATGGACAATAACACTGTACC-TTTCTTTGGTGCCTCTTGGAAATCAATAATCC
CACCAAAAAACTTTTTTCTTTCCGGAAGAAATACCAA-CTCTTTAGTACGGGTCTATGAT
GAATTAATATGATCC------TACAATGTC-AAATTGAATTTGGTCTGAAGTGTTTACTA
AAACCCTCCAACAT--TAACCAAGTAGTTGAAGTGGGTTGGCTATGCTGGTCAAGATCAT
AGGCCGATTCTCACTTGATGCATAATTTGCTAGGATTTGTTCAGGCCG--TATACTAAAT
GTTGGGTCCAATCTTGGAATAGTCAAAACTCCAGACTAGGACTTCTGATATTACACATGA
AAATCTCAATAGCTGTGTGAGCAAAAATCAAGCCTTTTAGGAATTGGAAACCCTTAGTCA
GACAATAACTCATTTGTACATCCTTGATTTTGGTGCAAAATAGC----TTAACTTCACAA
-------------TATTAAGACAAAC-TATTAAGTGAACTAGTGGAACTTTCGTCAAATC
TGCTTTGACATCTGTAAGGCCGTAATATAGAAAAATATAGTAGCTGTAGTTTCCCCTAAT
TTTATCTGTCGGTTCCTTTTCTATGGAAATATATATCTATCTATATGTATA---------
------------------------------------------------------------
------------------------------------------------------------
------------------------------------------------------------
------------------------------------------------------------
------------------------------------------------------------
------------------------------------------------------------
------------------------------------------------------------
------------------------------------------------------------
------------------------------------------------------------
------------------------------------------------------------
------------------------------------------------------------
------------------------------------------------------------
------------------------------------------------------------
------------------------------------------------------------
------------------------------------------------------------
----------------------------------------------------------TA
TACA---------------------------------CACACACTCTTAAGCTTCCATTG
TTTGTTTGTGTTTATGTTTTTGGTTGCGTTTCCATTATTAAAACATGGATTAATAGGTTA
AAGAAATCATTAGGGGCTTACAGGAAAAAAAAGTGTCTTGA---------CTTGAGATTA
GGCTTCTTGTAGATACATTAATTAGTTTCACTTTAAGTGAATCAAAGCCAGCGCTAGAAA
TGAATTAATAGGTTAAAGGATGACATGTGCATGCCTTAATTTTACTATGACTTTTCCTTG
AGGTAGAATGTCTTTTTCAAGCTGTCCAAGTATGTCAGAAATACATGTAAACCTACAAAA
TTCATTGGATAATCAAACTTCGAGCAATTCTCTTTGGTAACTATCAGAGTTCTATTTTTC
CTTGAGAGATATGATCATTATAATA-----------------------------------
-------TTTGTTAGCAAGTTGGAAATCCAAATGTGCTGCTGCTTGAACATGATGAATAC
TATGACTACAA-TTTTCTGAAAATGTTAACAACAACTAGGGTGTTATATG----------
-TGTGAATATCGTTTTGTCTGACTCTAAATCTTT-TTCTGATGTCATATATACATGTTTC
ATAGTATCCAGTG---CTTTCTAGGGTTTGC--TAGTAGTTTTGATCCTAACACATTTTG
TTTGTTTTTGTCTTCTTCTCTCCAGCCTGGTCAAGATCCTTGATCGATATGGAAAACGAC
ATGCAGATGATCTCAAAGCCCTGGTAAAACAAGCCTTTTG-ATCTTTACCATGATGCAAT
TTTTTTTATGGCATATATTTACCAAAGGCCTAAAGAGTTTCCTACTGGTCAGGGGTTCAG
AGCCAACTTATAGCCTAGAGTTTCAGCTTCTATTTTGTTGTTCACACGCATATAATGTTT
GCACATATAGTTACTATTTTGGAGCTGTTATCAAGTTCAAATAGGTTTTAAAGAGTTTAG
TGTTCCTTAACTAGGGAATAAATGATTTACAGATATGAGTACATGCATGGTTTGCCCCTT
AGTTTTGTGGAGATCTTGATAGAGGTGTTGCGTTATTGATCCACCTATGAGCTATTAGTT
CGCGGGATGATCCTATATGTGAGGTGGTGGATCCACATGCATAGCTTATCATCGTTGAGA
TCTAGATAGAGGTATTGTGTTATTGATCCACCTATGAGCTAAGCTAATAGTTCGCCGAAT
GATCCTATATAT---CTGAGATGGTGGATCC--------CATGCATACCCAAATTCTCAA
AGCCATTAACCTTTTACCGCCTCTTCTGTCCCTTCTCCATGGACAGGATCTTCAGTCCCT
TCTCCATGGACAGGATCTTCAGTCAAAAGCTCTGAACTATGGTTCACACCATGAGCTACT
AGAAATTGTTGAAAGGTTAGTATTGGTTATAACTGAAACTATATTTTGTCTCCTCCTTTG
GTCACAAAGGAATTA---TGGTTTCTTGTCAATCTATGAATATATGCAGCAAGCTCGTGG
CACCAAATGTCAATAACGTAAGTTTCGACACTCTCGTTCAGCTGGAAAAACACCTTGAAA
CTGCTCTCGCCGTAGTTAGAGCTAAGAAGGTATGTTGATTTCATATTGTCTTCTCTTTTC
TT-ACTTTGTTTGTCGAAAACAACTGTGCACTTATATTTATTTTGTTGCAGACAGAACTA
ATGTTGAAGCTTCTTGAGAGCCTTAAAGAAAAGGTTAGAGATTTGCTTCCAAGTATATAG
CACTTTATATTTGTG--------TGTTGTCTTAGTTTTTCTAAGTCTGCTTCATGAACTC
GCAACTCTATTTCAAACTTCTTCTGGATGCATGTAGTCTTCCCGGGTATGATATGCAAAT
GTTTTGGATTCCAGAATCTAAA---GTTAGGTTAAGAAATTTTGGATTGGTAATTGATGA
ACATAT---CTTCAAAAACAGGAGAAATTGCTGAAAGAAGAAAACCAGGTTTTGGCTAGC
CAGGTAACAAAAGTTACATATTTTT---ATAAATTTGCAGAAGCTATTTAAGCAC-----
---------TTATTGCACATATACATGGACATGGATACACACTCTACTACTTGCAGATC-
----------ATATATACACA----------------CTCTAGTTAGAACTTCCCTGTC-
--------------------------------TTGTATTCTAAAGAAATTTTGTCAAGAT
TAGGGTATTTTTGTTAATGGATAGATTTAGTTTATTTGGTTTGGC---ATTAGTACTGAA
TGAAAACCAAAATTTGATT-GGTCTGGATTTTGTCGGAAG--------------------
------------------------------------------------------------
------------------------------------------------------------
------------------------------------------------------------
------------------------------------------------------------
------------------------------------------------------------
------------------------------------------------------------
------------------------------------------------------------
--------------------------------------------TTTTGTTGGTTTGGTT
CTTAATGTGGGTTTTAG-------------------------------------------
---------------------------------------GGAAAAAAAGGTGAAACTAAC
G-----AAAAAAGTTATTTGAAGTTGGTGATATATTGATAAAATGGGGAAGAAAAATTAG
GAAAATAGTACTCTATTATATTATACATTAACAAGATAAGTGTAAATTCTA------AAA
AGAAAATCCACTGAACACTAAAAATCATAAACCTTAACAGTTA----AAAGGAAAAGTCT
TGAAGCCTACAACCTGGAAAATGGTCTCTCTCTCTTTAGTTCAAAAG---ATGCAGCCTG
TTTTTTCCCTCTATTCTATTATAAACCCAATGAAGCCAGTAT-TTGGAAAGAAAAAAGGG
TTGTGAAAAGTATAACTTCATGACTACTTAAGTAACTTT-------------------AT
ATTATGTAAATTTGTACTGTTATCATTTATCATTTTACTAAAATGAAAGTCTCTTTCTCA
GTTGTTGGACATCAGT-----TTTGGTTTGGTTTGAGATTTATGGAACCGATAGGG----
---------ATCTTTTTGTTACGACTTAGGTTGGGATCCGATTGGTTCGGTT-------C
AAGTATCTAGTATTTGTTCAGGTTACTTATATAACCCGGGAAAACATTTGGTACATGGTT
AGGGGAAAGATCTATGCTTTAAATTTTGAAAATTCATAGACCCTACAAGCTCAAAAGTCA
AAAACAGACAAATTACTATGAAAAGCAAGATTGCTATATTTTTGTTTTTGTTTTTTTTAT
TGTAGGTAGTTTCAATTGGTGGTATACAAGAAAAGAATATTCAGTAGGGTAATTAATAAT
TACAGAAGCCAAAACAAAGAAAGTGAATAGTGGTTTTGACCTAGAGTTATGTTACAGATG
GAGAAGAAGACTCTTGTGGGAGCAGAAGCTGATGATAATATGGAGATATCACCT---GGA
GAAATCTCCGACATCAATCTTCCGGTAACTCTCCCACTACTCAATTAAGCCACCTTTAAT
CGGAGGTTTAAATCAAAAATCCAAAACATATA-AATTATA--------------TATATG
TGTAATTA-----------------TATACGCTCTTGTATATCTTAATACTCTCTA--TG
GCTGAGAGACTTCTTCTATTGTATGAGTGTAAAAACTACTTTAGATTTGAAGTTAAAACA
AAAATATGTATTT-AAGACATAACTATTTATGGATCTTCGTACCCTTGTTTCGAGAGAAG
TTGCAGCGAGCTTGTTCATGT----GTTCTTGTGTTCTATCAAAAACTTGAGTTTGCTTC
ACGGTGAAGAAGCCCCTACGGCTTATTTTGCAAAACCGACGTGG----------CACACT
TCTCTGCTGGCTTCTCTTCGTAATTAATAATTGGGTTTTGTTTTTATTTAGAACGCGTTT
TGGTTGT
>A_montbretiana
TGAAATGTATACCGAGAAGGAAGAGTTCTTCGTG------TTTAATGTCATCATCGAAGC
AAATCAAAAAATAAAATTTAAAAT------------------------------------
--------------------AAGTTTA---------------------------------
------------------------------------------------------------
------------------------------------------------------------
------------------------------------------------------------
------------------------------------------------------------
------------------------------------------------------------
------------------------------------------------------------
------------------------------------------------------------
------------------------------------------------------------
------------------------------------------------------------
------------------------------------------------------------
------------------------------------------------------------
------------------------------------------------------------
------------------------------------------------------------
------------------------------------------------------------
------------------------------------------------------------
------------------------------------------------------------
------------------------------------------------------------
------------------------------------------------------------
------------------------------------------------------------
------------------------------------------------------------
------------------------------------------------------------
------------------------------------------------------------
------------------------------------------------------------
------------------------------------------------------------
------------------------------------------------------------
------------------------------------------------------------
------------------------------------------------------------
------------------------------------------------------------
------------------------------------------------------------
------ACGTTAAAA---------------------------------------------
------------------------------------------------------------
------------------------------------------------------------
------------------------------------------------------------
------------------------------------------------------------
------------------------------------------------------------
------------------------------------------------------------
------------------------------------------------------------
------------------------------------------------------------
------------------------------------------------------------
------------------------------------------------------------
------------------------------------------------------------
------------------------------------------------------------
------------------------------------------------------------
------------------------------------------------------------
------------------------------------------------------------
------------------------------------------------------------
------------------------------------------------------------
------------------------------------------------------------
------------------------------------------------------------
------------------------------------------------------------
------------------------------------------------------------
------------------------------------------------------------
------------------------------------------------------------
------------------------------------------------------------
------------------------------------------------------------
------------------------------------------------------------
------------------------------------------------------------
------------------------------------------------------------
------------------------------------------------------------
------------------------------------------------------------
------------------------------------------------------------
------------------------------------------------------------
------------------------------------------------------------
------------------------------------------------------------
------------------------------------------------------------
------------------------------------------------------------
------------------------------------------------------------
------------------------------------------------------------
------------------------------------------------------------
------------------------------------------------------------
------------------------------------------------------------
------------------------------------------------------------
------------------------------------------------------------
------------------------------------------------------------
------------------------------------------------------------
------------------------------------------------------------
------------------------------------------------------------
------------------------------------------------------------
------------------------------------------------------------
------------------------------------------------------------
------------------------------------------------------------
------------------------------------------------------------
------------------------------------------------------------
------------------------------------------------------------
------------------------------------------------------------
------------------------------------------------------------
------------------------------------------------------------
------------------------------------------------------------
------------------------------------------------------------
------------------------------------------------------------
------------------------------------------------------------
------------------------------------------------------------
------------------------------------------------------------
------------------------------------------------------------
------------------------------------------------------------
------------------------------------------------------------
------------------------------------------------------------
------------------------------------------------------------
------------------------------------------------------------
------------------------------------------------------------
------------------------------------------------------------
------------------------------------------------------------
------------------------------------------------------------
------------------------------------------------------------
------------------------------------------------------------
------------------------------------------------------------
------------------------------------------------------------
------------------------------------------------------------
------------------------------------------------------------
------------------------------------------------------------
------------------------------------------------------------
------------------------------------------------------------
------------------------------------------------------------
------------------------------------------------------------
------------------------------------------------------------
------------------------------------------------------------
------------------------------------------------------------
------------------------------------------------------------
------------------------------------------------------------
------------------------------------------------------------
------------------------------------------------------------
------------------------------------------------------------
------------------------------------------------------------
------------------------------------------------------------
------------------------------------------------------------
------------------------------------------------------------
------------------------------------------------------------
------------------------------------------------------------
------------------------------------------------------------
------------------------------------------------------------
------------------------------------------------------------
------------------------------------------------------------
------------------------------------------------------------
------------------------------------------------------------
------------------------------------------------------------
------------------------------------------------------------
------------------------------------------------------------
------------------------------------------------------------
------------------------------------------------------------
------------------------------------------------------------
------------------------------------------------------------
------------------------------------------------------------
------------------------------------------------------------
------------------------------------------------------------
------------------------------------------------------------
------------------------------------------------------------
------------------------------------------------------------
------------------------------------------------------------
------------------------------------------------------------
------------------------------------------------------------
------------------------------------------------------------
------------------------------------------------------------
------------------------------------------------------------
------------------------------------------------------------
------------------------------------------------------------
------------------------------------------------------------
------------------------------------------------------------
------------------------------------------------------------
------------------------------------------------------------
------------------------------------------------------------
------------------------------------------------------------
------------------------------------------------------------
------------------------------------------------------------
------------------------------------------------------------
------------------------------------------------------------
------------------------------------------------------------
------------------------------------------------------------
------------------------------------------------------------
------------------------------------------------------------
------------------------------------------------------------
------------------------------------------------------------
------------------------------------------------------------
------------------------------------------------------------
------------------------------------------------------------
------------------------------------------------------------
------------------------------------------------------------
------------------------------------------------------------
------------------------------------------------------------
------------------------------------------------------------
------------------------------------------------------------
------------------------------------------------------------
------------------------------------------------------------
------------------------------------------------------------
------------------------------------------------------------
------------------------------------------------------------
------------------------------------------------------------
------------------------------------------------------------
------------------------------------------------------------
------------------------------------------------------------
------------------------------------------------------------
------------------------------------------------------------
------------------------------------------------------------
------------------------------------------------------------
------------------------------------------------------------
------------------------------------------------------------
------------------------------------------------------------
------------------------------------------------------------
------------------------------------------------------------
------------------------------------------------------------
------------------------------------------------------------
------------------------------------------------------------
------------------------------------------------------------
------------------------------------------------------------
------------------------------------------------------------
------------------------------------------------------------
------------------------------------------------------------
------------------------------------------------------------
------------------------------------------------------------
------------------------------------------------------------
------------------------------------------------------------
------------------------------------------------------------
------------------------------------------------------------
------------------------------------------------------------
------------------------------------------------------------
------------------------------------------------------------
------------------------------------------------------------
------------------------------------------------------------
------------------------------------------------------------
------------------------------------------------------------
------------------------------------------------------------
------------------------------------------------------------
------------------------------------------------------------
------------------------------------------------------------
------------------------------------------------------------
------------------------------------------------------------
------------------------------------------------------------
------------------------------------------------------------
------------------------------------------------------------
------------------------------------------------------------
------------------------------------------------------------
------------------------------------------------------------
------------------------------------------------------------
------------------------------------------------------------
------------------------------------------------------------
------------------------------------------------------------
------------------------------------------------------------
------------------------------------------------------------
------------------------------------------------------------
------------------------------------------------------------
------------------------------------------------------------
------------------------------------------------------------
------------------------------------------------------------
------------------------------------------------------------
------------------------------------------------------------
------------------------------------------------------------
------------------------------------------------------------
------------------------------------------------------------
------------------------------------------------------------
------------------------------------------------------------
------------------------------------------------------------
------------------------------------------------------------
------------------------------------------------------------
------------------------------------------------------------
------------------------------------------------------------
------------------------------------------------------------
------------------------------------------------------------
------------------------------------------------------------
------------------------------------------------------------
------------------------------------------------------------
------------------------------------------------------------
------------------------------------------------------------
------------------------------------------------------------
------------------------------------------------------------
------------------------------------------------------------
------------------------------------------------------------
------------------------------------------------------------
------------------------------------------------------------
------------------------------------------------------------
------------------------------------------------------------
------------------------------------------------------------
------------------------------------------------------------
------------------------------------------------------------
------------------------------------------------------------
------------------------------------------------------------
------------------------------------------------------------
------------------------------------------------------------
------------------------------------------------------------
------------------------------------------------------------
------------------------------------------------------------
------------------------------------------------------------
------------------------------------------------------------
------------------------------------------------------------
------------------------------------------------------------
------------------------------------------------------------
------------------------------------------------------------
------------------------------------------------------------
------------------------------------------------------------
------------------------------------------------------------
------------------------------------------------------------
------------------------------------------------------------
------------------------------------------------------------
------------------------------------------------------------
------------------------------------------------------------
------------------------------------------------------------
------------------------------------------------------------
------------------------------------------------------------
------------------------------------------------------------
------------------------------------------------------------
------------------------------------------------------------
------------------------------------------------------------
------------------------------------------------------------
------------------------------------------------------------
------------------------------------------------------------
------------------------------------------------------------
------------------------------------------------------------
------------------------------------------------------------
------------------------------------------------------------
------------------------------------------------------------
------------------------------------------------------------
------------------------------------------------------------
------------------------------------------------------------
------------------------------------------------------------
------------------------------------------------------------
------------------------------------------------------------
------------------------------------------------------------
------------------------------------------------------------
------------------------------------------------------------
------------------------------------------------------------
------------------------------------------------------------
------------------------------------------------------------
------------------------------------------------------------
------------------------------------------------------------
------------------------------------------------------------
------------------------------------------------------------
------------------------------------------------------------
------------------------------------------------------------
------------------------------------------------------------
------------------------------------------------------------
------------------------------------------------------------
------------------------------------------------------------
------------------------------------------------------------
------------------------------------------------------------
------------------------------------------------------------
------------------------------------------------------------
------------------------------------------------------------
------------------------------------------------------------
------------------------------------------------------------
------------------------------------------------------------
------------------------------------------------------------
------------------------------------------------------------
------------------------------------------------------------
------------------------------------------------------------
------------------------------------------------------------
------------------------------------------------------------
------------------------------------------------------------
------------------------------------------------------------
------------------------------------------------------------
------------------------------------------------------------
------------------------------------------------------------
------------------------------------------------------------
------------------------------------------------------------
------------------------------------------------------------
------------------------------------------------------------
------------------------------------------------------------
------------------------------------------------------------
------------------------------------------------------------
------------------------------------------------------------
------------------------------------------------------------
------------------------------------------------------------
------------------------------------------------------------
------------------------------------------------------------
------------------------------------------------------------
------------------------------------------------------------
------------------------------------------------------------
------------------------------------------------------------
------------------------------------------------------------
------------------------------------------------------------
------------------------------------------------------------
------------------------------------------------------------
------------------------------------------------------------
------------------------------------------------------------
------------------------------------------------------------
------------------------------------------------------------
------------------------------------------------------------
------------------------------------------------------------
------------------------------------------------------------
------------------------------------------------------------
------------------------------------------------------------
------------------------------------------------------------
------------------------------------------------------------
------------------------------------------------------------
------------------------------------------------------------
------------------------------------------------------------
------------------------------------------------------------
------------------------------------------------------------
------------------------------------------------------------
------------------------------------------------------------
------------------------------------------------------------
------------------------------------------------------------
------------------------------------------------------------
------------------------------------------------------------
------------------------------------------------------------
------------------------------------------------------------
------------------------------------------------------------
------------------------------------------------------------
------------------------------------------------------------
------------------------------------------------------------
------------------------------------------------------------
------------------------------------------------------------
------------------------------------------------------------
------------------------------------------------------------
------------------------------------GTGACGAAT---------------
------------------------------------------------------------
------------------------------------------------------------
------------------------------------------------------------
------------------------------------------------------------
------------------------------------------------------------
------------------------------------------------------------
------------------------------------------------------------
------------------------------------------------------------
------------------------------------------------------------
-------------GATTATTA---------------------------------------
------------------------------------------------------------
------------------------------------------------------------
------------------------------------------------------------
------------------------------------------------------------
------------------------------------------------------------
------------------------------------------------------------
------------------------------------------------------------
------------------------------------------------------------
------------------------------------------------------------
------------------------------------------------------------
------------------------------------------------------------
------------------------------------------------------------
------------------------------------------------------------
------------------------------------------------------------
------------------------------------------------------------
------------------------------------------------------------
------------------------------------------------------------
------------------------------------------------------------
------------------------------------------------------------
------------------------------------------------------------
------------------------------------------------------------
------------------------------------------------------------
------------------------------------------------------------
------------------------------------------------------------
------------------------------------------------------------
------------------------------------------------------------
------------------------------------------------------------
------------------------------------------------------------
------------------------------------------------------------
------------------------------------------------------------
------------------------------------------------------------
------------------------------------------------------------
------------------------------------------------------------
------------------------------------------------------------
------------------------------------------------------------
------------------------------------------------------------
------------------------------------------------------------
------------------------------------------------------------
------------------------------------------------------------
------------------------------------------------------------
------------------------------------------------------------
------------------------------------------------------------
------------------------------------------------------------
------------------------------------------------------------
------------------------------------------------------------
------------------------------------------------------------
------------------------------------------------------------
------------------------------------------------------------
------------------------------------------------------------
------------------------------------------------------------
------------------------------------------------------------
------------------------------------------------------------
------------------------------------------------------------
------------------------------------------------------------
------------------------------------------------------------
------------------------------------------------------------
------------------------------------------------------------
------------------------------------------------------------
------------------------------------------------------------
------------------------------------------------------------
------------------------------------------------------------
------------------------------------------------------------
------------------------------------------------------------
------------------------------------------------------------
------------------------------------------------------------
------------------------------------------------------------
------------------------------------------------------------
------------------------------------------------------------
------------------------------------------------------------
------------------------------------------------------------
------------------------------------------------------------
------------------------------------------------------------
------------------------------------------------------------
------------------------------------------------------------
------------------------------------------------------------
------------------------------------------------------------
------------------------------------------------------------
------------------------------------------------------------
------------------------------------------------------------
------------------------------------------------------------
------------------------------------------------------------
------------------------------------------------------------
------------------------------------------------------------
------------------------------------------------------------
------------------------------------------------------------
------------------------------------------------------------
------------------------------------------------------------
------------------------------------------------------------
------------------------------------------------------------
------------------------------------------------------------
------------------------------------------------------------
------------------------------------------------------------
------------------------------------------------------------
------------------------------------------------------------
------------------------------------------------------------
------------------------------------------------------------
------------------------------------------------------------
------------------------------------------------------------
------------------------------------------------------------
------------------------------------------------------------
------------------------------------------------------------
------------------------------------------------------------
------------------------------------------------------------
------------------------------------------------------------
------------------------------------------------------------
------------------------------------------------------------
------------------------------------------------------------
------------------------------------------------------------
------------------------------------------------------------
------------------------------------------------------------
------------------------------------------------------------
------------------------------------------------------------
------------------------------------------------------------
------------------------------------------------------------
------------------------------------------------------------
------------------------------------------------------------
------------------------------------------------------------
------------------------------------------------------------
------------------------------------------------------------
------------------------------------------------------------
------------------------------------------------------------
------------------------------------------------------------
------------------------------------------------------------
------------------------------------------------------------
------------------------------------------------------------
------------------------------------------------------------
------------------------------------------------------------
------------------------------------------------------------
------------------------------------------------------------
------------------------------------------------------------
------------------------------------------------------------
------------------------------------------------------------
------------------------------------------------------------
------------------------------------------------------------
------------------------------------------------------------
------------------------------------------------------------
------------------------------------------------------------
------------------------------------------------------------
------------------------------------------------------------
------------------------------------------------------------
------------------------------------------------------------
------------------------------------------------------------
------------------------------------------------------------
------------------------------------------------------------
------------------------------------------------------------
------------------------------------------------------------
------------------------------------------------------------
------------------------------------------------------------
------------------------------------------------------------
------------------------------------------------------------
------------------------------------------------------------
------------------------------------------------------------
------------------------------------------------------------
----------------------------------------------AGTACTTTG-----
------------------------------------------------------------
------------------------------------------------------------
------------------------------------------------------------
------------------------------------------------------------
------------------------------------------------------------
------------------------------------------------------------
------------------------------------------------------------
------------------------------------------------------------
------------------------------------------------------------
------------------------------------------------------------
------------------------------------------------------------
------------------------------------------------------------
------------------------------------------------------------
------------------------------------------------------------
------------------------------------------------------------
------------------------------------------------------------
------------------------------------------------------------
------------------------------------------------------------
------------------------------------------------------------
------------------------------------------------------------
------------------------------------------------------------
------------------------------------------------------------
------------------------------------------------------------
------------------------------------------------------------
------------------------------------------------------------
------------------------------------------------------------
------------------------------------------------------------
------------------------------------------------------------
------------------------------------------------------------
------------------------------------------------------------
------------------------------------------------------------
------------------------------------------------------------
------------------------------------------------------------
------------------------------------------------------------
------------------------------------------------------------
------------------------------------------------------------
------------------------------------------------------------
------------------------------------------------------------
------------------------------------------------------------
------------------------------------------------------------
------------------------------------------------------------
------------------------------------------------------------
------------------------------------------------------------
------------------------------------------------------------
------------------------------------------------------------
------------------------------------------------------------
------------------------------------------------------------
------------------------------------------------------------
------------------------------------------------------------
------------------------------------------------------------
------------------------------------------------------------
------------------------------------------------------------
------------------------------------------------------------
------------------------------------------------------------
------------------------------------------------------------
------------------------------------------------------------
------------------------------------------------------------
------------------------------------------------------------
------------------------------------------------------------
------------------------------------------------------------
------------------------------------------------------------
------------------------------------------------------------
------------------------------------------------------------
------------------------------------------------------------
------------------------------------------------------------
------------------------------------------------------------
------------------------------------------------------------
------------------------------------------------------------
------------------------------------------------------------
------------------------------------------------------------
------------------------------------------------------------
------------------------------------------------------------
------------------------------------------------------------
------------------------------------------------------------
------------------------------------------------------------
------------------------------------------------------------
------------------------------------------------------------
------------------------------------------------------------
------------------------------------------------------------
------------------------------------------------------------
------------------------------------------------------------
------------------------------------------------------------
------------------------------------------------------------
------------------------------------------------------------
------------------------------------------------------------
------------------------------------------------------------
------------------------------------------------------------
------------------------------------------------------------
------------------------------------------------------------
------------------------------------------------------------
------------------------------------------------------------
------------------------------------------------------------
------------------TTTAGTATTTACTGCTATATGTAGATGTAGTA-----AAATG
GT---AATGTATTAC---ATAATTATTATGAGTAGACGTTGTTTGTTTTTATTATCGGGA
ATATATATACTTATTTTTCTACTTTATTATCATCAC---TAGTGTTTAAAAGACAAGTGG
GAATGGCAAAATCCGTAAAAAAATATCGAGTTGAAATATCGTAAATTAAATTAAAATATT
AGTAGAAGAATCT-------------------------------AAACTATACCAAG---
------------------------------------------------------------
------------------------------------------------------------
------------------------------------------------------------
------------------------------------------------------------
------------------------------------------------------------
------------------------------------------------------------
------------------------------------------------------------
------------------------------------------------------------
------------------------------------------------------------
------------------------------------------------------------
------------------------------------------------------------
------------------------------------------------------------
------------------------------------------------------------
------------------------------------------------------------
------------------------------------------------------------
------------------------------------------------------------
------------------------------------------------------------
------------------------------------------------------------
------------------------------------------------------------
------------------------------------------------------------
------------------------------------------------------------
------------------------------------------------------------
------------------------------------------------------------
------------------------------------------------------------
------------------------------------------------------------
------------------------------------------------------------
------------------------------------------------------------
------------------------------------------------------------
------------------------------------------------------------
------------------------------------------------------------
------------------------------------------------------------
------------------------------------------------------------
------------------------------------------------------------
------------------------------------------------------------
------------------------------------------------------------
------------------------------------------------------------
------------------------------------------------------------
------------------------------------------------------------
------------------------------------------------------------
------------------------------------------------------------
------------------------------------------------------------
------------------------------------------------------------
------------------------------------------------------------
------------------------------------------------------------
------------------------------------------------------------
------------------------------------------------------------
------------------------------------------------------------
---------------------------------TTGAAACTATGAGAATTTGAACATTTA
TATCTAAAAAGAAACATTGAGATGCTTAT------GAAG-AAAGGATAA-----GTGAAA
TATCCAGAAAAGGAAAAGAAGG---TGGAATGATTGGATATAAACCATGCCGTACATTCA
CCT-ATCTATTCGTAGAAGTACTTTTTGTATTAATAAGTTTTAAATAATAATATTCGTA-
------TTTTCTCTGCGACAACATTAATAATA-----------------------GTTTA
GATAGTCT---------------TAAGACTCTAAAGAACGTTCCATAGGGTTACCAAACA
ATTTTCCTTTTTTCTACATTTTTCTGTTCATCACATTGAAAAATATTATCATGTGC----
-TTTATGTAAATTTCTGAATAAATGGTCCCAGTTTT------------------------
---------------------------------------------------------TAA
TTTGATATT---------------------------------------------------
------------------------------------------------------------
------------------------------------------------------------
------------------------------------------------------------
------------ACATTTTA----------------------------------------
-------------GATACAATTAAA-----------------------------------
-----AGTGTTTCTTTAGGTTTGGTTTGGGTCCAGTTCTATTAGTT----GTCGCTGTAC
AAAACATTAGTTGTACACT--AGTTAATTAATCTGCCTAGATTCTATGGTAATTGGTACC
CATTAGTTTAGGG-TTGGACAAAAGATCAAAGAACAAACGACTTGATTAAAGAACGAAGA
TTATGTGTGTGTTTATGTACAATTGTAAAGTAGTAGCTAGTTTATTTAATAGCAAACAAA
AA---------------ATACAGTAGCTAGTTTTG-------------------TACTAT
GTGTTTTTCTTTTTGAATTTTTGTTGGCATTACGTCTCCACGATTAGAAACTGGGAAGCC
AAAATTCATTAGTTGAAAGTTCAGATGTAGAGATGCTAATAAATGTGCACATGGCCTTGC
CAAAATGGCTTTTCGTGTGCAATGCTTTTGTCAGTAA--------------TATAC--TA
GTTTAATACTTCGATATCACAAGGGCAACCCTACTCTAAACTCTATTGGGAGTAGAATCA
TTTTCAACCTCACTCGATTTTTAACCACTAAAAGGAATAAATCCATTTGTTCATTCAAAT
ATGGAGTAACACAATAGGTAGAAAATAGTATA-TTACATTGGAGAGAAAGTCAACTCCAT
GACTTAAAAAAAACATAGAGAAATTTGTCAAACCACCACACTTTAGTTTTCAAAAATACC
ACACTTACTTTAATGTTCTAAGTTCTA---------------------------------
----------AGTTCTAAGTT----------------------CTAAGTTCTAACAA---
GACCATCAAA----------AGTTTTGGT-------------------------------
-TTTCCAC-----------------------AAACACCTTCAATGGTTTATAATTTAGTT
TTTGGGTTTGAGT---------------TCATT------------ATTTTAGATTTAG--
-GATTAGTTTTTAGG--------------------------GTTTAGAATTTTGTTTTGA
AAGTT----------------TAAAGTTTAC-----------------------------
----------------------------------------------------TTTAGTTT
TGTG--------------------------------GTATTTTT----------------
------------------------------------------------------------
------------------------------------------------------------
---------------------GAAAACCAAAAC---------------------------
--------------TTTTAATGGTATTTTT--------------AAAACATGGTAATAGT
TTTGAAAACAAAAGTTAAAGTATGATTTTTATAAAAATGCAGTCTTCAAAAAAAAAAAAA
ACGTATACAGTATGTCCAAATATGTATATGTTAAAGTTTTATGGAAAAGCCAGCTAATAG
AAGAATACCAACATCAGTCCTGTACATATTTATATGCATGTATTTATATTGTAGGAAACT
TTAGACTATATTGCATTTCAATTTTCTTAGAGAGTTGGTATAGTATTTGTAATGGCAAGT
GTAGCTTAGGGTTTGGGTTGTGAAAAATATATATATATATATAAAATGAAATTCAAATTT
CGATTCTACCTTGTACTTATGCAAGATGGTGATTTTTACCATTTCTACTGAGCCTTTGAT
TTTTTGAATATTTAGGTGATATGTTAGTTAGTAATATCGATAAAATCCAATACAATAGTT
ATTTT--TTTTTTATATAATAATTCAAAATTTAAAAGTATGAATAACAGGACTATCCATT
CGGTTACATGTTCAGATATTCCAGTACCAAGTCTATATAGATTTCATTCGATTTATT---
--TTTTATTGGATGAAATTCGATTTGGTTTTTTCCGGATTTTGTTTAGATTAAGTTTTAT
ATGATATTTTAGATTACACAAAATTCGAAAGTATTAT-----TTAAATGTATCC---AAA
AATAC----------TCATAAAGATTCGAATTATCCAAAA---------------ATTCA
ACAT----------ACAAC-----------------------------------------
------------------------------------------------------------
----------------------------TATCCAAATTACCTA-----------------
------AATATATATAA-------------------------------------------
------------------------------------------------------------
---------------AAGTATAGGAG----------------------------------
------------------------------------------------------------
------------------------------------------------------------
--------------TTAACCAT----------------------AAAATTCAGTATAAAA
--------CCCACC---------------------------------------CAAACTC
TTTAAAAATACTGAAAATATCTAAATTATTGAAGTTGGA------TAAATAAAAGTTAAT
GGGTTTAATATTACTCTATATCCGAAATACTTAGCTCTTACGTCCGATCTTATTCATATA
TTATTCTAGAACCGAACTTGATCAAATCCGATTTTTGGATCGGAATCAAATTCAGATTTC
GGATTCAATTTTTTTTTGTTCATGCTTAATGTTTCTTCATATTTGTGATTACAACAAATG
CAGAAACGTGAAAACTAAGGGAAATGCATAATGCAAAACAATTAAAAGAGGGGTTAAATT
CAAA--------------------------------------------------------
------------------------------------------------------------
------------------------------------------------------------
------------------------------------------------------------
------------------------------------------------------------
------------------------------------------------------------
------------------------------------------------------------
------------------------------------------------------------
------------------------------------------------------------
------------------------------------------------------------
------------------------------------------------------------
------------------------------------------------------------
------------------------------------------------------------
------------------------------------------------------------
------------------------------------------------------------
------------------------------------------------------------
------------------------------------------------------------
------------------------------------------------------------
------------------------------------------------------------
------------------------------------------------------------
------------------------------------------------------------
------------------------------------------------------------
------------------------------------------------------------
------------------------------------------------------------
------------------------------------------------------------
------------------------------------------------------------
------------------------------------------------------------
------------------------------------------------------------
------------------------------------------------------------
------------------------------------------------------------
------------------------------------------------------------
------------------------------------------------------------
------------------------------------------------------------
------------------------------------------------------------
------------------------------------------------------------
------------------------------------------------------------
------------------------------------------------------------
------------------------------------------------------------
---------------AAGACC---------------------------------------
------------------------------------------------------------
------------------------------------------------------------
------------------------------------------------------------
------------------------------------------------------------
------------------------------------------------------------
------------------------------------------------------------
------------------------------------------------------------
------------------------------------------------------------
------------------------------------------------------------
------------------------------------------------------------
------------------------------------------------------------
------------------------------------------------------------
------------------------------------------------------------
------------------------------------------------------------
------------------------------------------------------------
------------------------------------------------------------
------------------------------------------------------------
-----------------------------------------------------------A
AGAGCAACGCA--------ACGCACTCACATCATGCGGGTACACGTGGCATATTTTGTCT
CTAAATCCC-----------TCACATAT----TTTATTGTCAT--CTCTCATTTACCCCC
AAACCAAACAAAAAACCTTG--------AAAAA-AGTAGATTTCACACTAAAAAAAGAAA
CAAATAAAAGCAAAAAGGGAAGAAAAAAAAACACAAAAAAGAGAGAGAATAG-AAAAAAA
ACGCTTAGTATCTCCGGCGACTTAAGAACCGAACCTGAGGATCCAAATTAGGGCACAAAG
CCCTCTCGGAGACAGAAGCCATGGGTAGAAAAAAACTCGAAATTAAACGAATTGAGAACA
AAAGTAGCCGACAAGTCACCTTCTCTAAACGTCGCAACGGTCTCATCGAGAAAGCTCGTC
AGCTTTCTGTTCTATGTGATGCCTCCGTAGCTCTCCTTGTCGTCTCCGCCTCTGGCAAAC
TCTACAGCTTCTCCTCCGGTGATAAGTATGACTTCTCCTTTTCTTGATTTTTCGTTTATT
TCCCCTTTGTTTTTAAGCTTCCC-----TTTACTTTTCTGACAACAAAAA-AACT-----
AAAATAAAAACACAATTATTGAAAAAGTTT----TGATTTTTCCGGCGAATCTATTGTGG
GTTTCTTGAGTTTGTGTTTGTTACTAG-TTTTTCTATGGACATGAGAGATACATGAGATA
ACTAAATTTGAGAAAGAACAATGTCGTGAT---------GAGC--TAAAGCTTCT--TAC
TTTCTTTCACTTCTCTCTCTCTCTCT-------TTTTCTTGATTTTCTTGAAC-TTTTTT
GCTGCATGTTTTT--TTATTT-TATTGGTTAAAAATTTGCATGTGTTTCAAGATGTTTTT
GATACGTTGTGATG--------------CATAATTGATGTTGTTTAGTGTAGTTTCAAGC
TATCTTTGATTGTTTGTTTGTTCATCACTTGTTAATTGGCGTTAAAGAGTTGTTTACTAG
ATTGATTAATGAATAACGATTACTGTTTCTGTTTGTAGAGTAATTGAAA-TCATTGGATC
TCTCGGATTTGTATGCAATG-----CAATGCACAT-CGGGAGATCTATGGAATTGCTATG
GGGTTAATGCTTAAATACTAATAGATCAACAATTTTGATTTGAATGTATGCCTCATTGTG
GCAGCTAGTGACTGAAAGATTATA-CTGTAGATCTCA-------------CTTTACCACG
GATGTATTACTTGAAGATTATCCAAATTCATGAAAGTTTCTAAATGAATCTTAATTATCA
CG----TATATATATAGTA-----------------------------------------
------------------------------------------------------------
------------------------------------------------------------
------------------------------------------------------------
------------------------------------------------------------
------------------------------------------------------------
------------------------------------------------------------
------------------------------------------------------------
------------------------------------------------------------
------------------------------------------------------------
------------------------------------------------------------
------------------------------------------------------------
------------------------------------------------------------
------------------------------------------------------------
------------------------------------------------------------
------------------------------------------------------------
------------------------------------------------------------
------------------------------------------------------------
------------------------------------------------------------
------------------------------------------------------------
------------------------------------------------------------
------------------------------------------------------------
------------------------------------------------------------
------------------------------------------------------------
------------------------------------------------------------
------------------------------------------------------------
------------------------------------------------------------
------------------------------------------------------------
------------------------------------------------------------
------------------------------------------------------------
------------------------------------------------------------
------------------------------------------------------------
------------------------------------------------------------
------------------------------------------------------------
------------------------------------------------------------
------------------------------------------------------------
------------------------------------------------------------
------------------------------------------------------------
------------------------------------------------------------
------------------------------------------------------------
------------------------------------------------------------
------------------------------------------------------------
------------------------------------------------------------
------------------------------------------------------------
------------------------------------------------------------
------------------------------------------------------------
------------------------------------------------------------
------------------------------------------------------------
------------------------------------------------------------
------------------------------------------------------------
------------------------------------------------------------
------------------------------------------------------------
------------------------------------------------------------
------------------------------------------------------------
------------------------------------------------------------
------------------------------------------------------------
------------------------------------------------------------
------------------------------------------------------------
------------------------------------------------------------
------------------------------------------------------------
------------------------------------------------------------
------------------------------------------------------------
------------------------------------------------------------
------------------------------------------------------------
------------------------------------------------------------
------------------------------------------------------------
------------------------------------------------------------
------------------------------------------------------------
------------------------------------------------------------
------------------------------------------------------------
------------------------------------------------------------
------------------------------------------------------------
------------------------------------------------------------
------------------------------------------------------------
------------------------------------------------------------
------------------------------------------------------------
------------------------------------------------------------
------------------------------------------------------------
------------------------------------------------------------
------------------------------------------------------------
------------------------------------------------------------
------------------------------------------------------------
------------------------------------------------------------
------------------------------------------------------------
------------------------------------------------------------
------------------------------------------------------------
------------------------------------------------------------
------------------------------------------------------------
------------------------------------------------------------
------------------------------------------------------------
------------------------------------------------------------
------------------------------------------------------------
------------------------------------------------------------
------------------------------------------------------------
------------------------------------------------------------
------------------------------------------------------------
------------------------------------------------------------
------------------------------------------------------------
------------------------------------------------------------
------------------------------------------------------------
------------------------------------------------------------
------------------------------------------------------------
-CTTTTGAATTTTGGTAGACTCGACAGATTAAGGAAACCCATGAAGCTTACAATTAGTAC
AAAACAGCACATATTACTTATGTGATCCGG-TGTCGATTGTGATTCTTTTAATTGCAATC
GTTGCG---AAAATATATAACACTTTGTGCTGTACACAAAGTACAGTACATCAATTAGTC
TATTTTTAGACTATTAAA---TCACGATTCTCTTGGATTTGTATACAATGCAATGCAAAT
CCGGGAGAATTGTAGATAACACTAGTATGGGGTTAATGGTAAAATAGATCAATAAGTTCG
GTTTATATGTATGACATACATT--------------------GAAACTATCAACTAAAAC
ATCAATGTGCATATATATGATTTTCTCTCCTTTTTAT-GGATTTGTTGCTTGAATATTAT
CCAAAGGTTTTTCTAGTTTCCCACCCTCGCAGTTATCGTAAATATA--------------
------------------------------------------------------------
------------------------------------------------------------
------------------------------------------------------------
---------------------------------------TATGCTAAATATTTATGTGAT
TGGATATCACTTATAACCCTTAATCTATATCTGTTGGGTGCAATGTATGAATTTAACTGG
TAGCTTTGGTCGTTGGAAATGACAATCACACAGCCTTGTGTCTATT--------------
---------------------------GTCTTTCTAA--GAAAT----------ACCAAC
TATT--------------------------------------------------------
-TACTACAGGTGTATGGTGATTCAGTATGATCCTACATTGATCAAATTAAATTTGGCCTG
AAGTGTTTACTAAAACCCTCCAATTATCCATGTAGTTTAAGTAGTTTGGCCATGCTGGTC
AAGATCACAGGTCGATTCTCACTTGATGCATAATTTGCTAGGATTTGTTCAGGCCTTATA
CTGAATGCTAGGTCCAACCTTGGAATAGTCGTCAAAACTCCAGACTAGGACTTCTGGTAT
TACAAAATCTCAATATATAGTTGTGTGAGCAAAAAAAAAGCCTTTTAGAAAATGGAAACC
CTTAGTCATTCAGTTAATCATTTGTGCATCCTTAATTTTGGTGCAAAAGAGGTTAACTTC
ATAATATTGAAACCTATTTAACTCAAACTGTTAAGTCAATTAGTGGCATTTTCGTCAAAT
TTGCTTTGACATCTATAAGTCATATAAAAAAATATTGTAGTTGCAATTCCCCAATTTTTT
TTTATGTCGTTTCCTTCTATA---------------------------------------
------------------------------------------------------------
------------------------------------------------------------
----------------------------------------------------------TA
TATACTCGTAAGCATAGAATGTTTGTTTGCGTTTATGTTTTCAGTTGCGTTTCCATTATT
ATAACATGGAACACAAAGGTAAATGCAAAGAAACAATTAGGGCCTTACAGTCAAAACAAA
GTGTCTTGACTTGAGATTAGGGTTTTTATGTACATCATTACTTATTTTCAGCATAA----
-------------------------GTGAAT-----------------------------
------------------------------------------------------------
------------------------------------------------------------
------------------------------------------------------------
------------------------------------------------------------
-------------AAAAGCCAGCGC-----------------------------------
--------------------------------------------------------TAGA
------------------------------------------------------------
-AATGGG-----------------------------------------------------
------------------------------------------------------------
------------------TTAATAGATTAACAGATGACATGTGCATATGTTAATTATAAT
TTTTTCTTGGGGAAGAATGTCCTTTTCAAGCTGTTCAAGTA-------------------
------------------------------------------------------------
------------------------------------------------------------
------------------------------------------------------------
------------------------------------------------------------
-TATAATAAATGCATGTAAACCACAAAATTCATTGGATAATCAAACTTTGAGCAATTCTC
TTGGTAAATTTTCACCCTTAATCTTATATTTGTGTGCAATGCATAAATTTAGCTTGTAGC
TTTGGTCATTGAAATCGACAACCACACAACCTTATATATATTGCAGTGAAAATCGACAA-
-----------------------------TGACGCAACCTTT-TGTCTTGCGTC-TTTGT
CATGGAAATGGACAATAACACTGTACC-TTTCTTTGGTGCCTCTTGGAAATCAATAATCC
CACCAAAAAACTTTTTTCTTTCCGGAAGAAATACCAA-CTCTTTAGTAC-GGTCTATGAT
GAATTAATATGATCC------TACATTGTC-AAATTGAATTTGGTCTGAAGTGTTTACTA
AAACCCTCCAACAT--TAACCAAGTAGTTGAAGTGGGTTGGCTATGCTGGTCAAGATCAT
AGGCCGATTCTCACTTGATGCATAATTTGCTAGGATTTGTTCAGGCCG--TATACTAAAT
GTTAGGTCCAATCTTGGAATAGTCAAAACTCCAGACTAGGACTTCTGATATTACACATGA
AAATCTCAATAGCTGTGTGAGCAAAAATGAAGCCTTTTAGGAATTGGAAACCCTTAGTCA
GACA------CATTTGTACATCCTTGATTTTGGTGCAAAATAGCTTAATTAACTTCACAA
C---ATTGAAACCTATTAACACAAAC-TATTAAGTGAACTAGTGGAACTTTCGTCAAATC
TGCTTTGACATCTGTAAGGCCGTAATATAGAAAAATATTGTAGCTGCAGTTTCCCCTAAT
TTTATCTGTCGGTTCCTTTTCTATGGAAATATATATCTATCGATATGTATA---------
------------------------------------------------------------
------------------------------------------------------------
------------------------------------------------------------
------------------------------------------------------------
------------------------------------------------------------
------------------------------------------------------------
------------------------------------------------------------
------------------------------------------------------------
------------------------------------------------------------
------------------------------------------------------------
------------------------------------------------------------
------------------------------------------------------------
------------------------------------------------------------
------------------------------------------------------------
------------------------------------------------------------
----------------------------------------------------------TA
TATA---------------------------------CACACACTCTTAAGCTTCCATTG
TTTGTTTGTGTCTATGTTTTTGGTTGCGTTTCCATTATAAAAACATGGATTAATAGGTTA
AAGAAACCATTAGGGGCTTACAGGGAAAAAAAGTGTCTTGA---------CTTGAGATTA
GGGTTCTTGTAGATACATTAATTAGTTTCACTTTAAGCGAATCAAAGCCAGCGCTAGAAA
TGAATTAATAGGTTAAAGGATGACATGTGCATGCCTTAATTTTATTATGACTTTTCCTTG
AGGTAGAATGTCTTTTTCAAGCTGTCCAAGTATGTCAGAAATACATGTAAACCTTCAAAA
TTCATTGGATAATCAAACTTCGAGCAATTCTCTTTGGTAACTATCAGAGTTCTATTTTTC
CTTGAGAGATATGATCATT-----------------------------------------
-------------------------------ATGTGCTGCTGCTTGAACA-----AATAC
TATGACTACAA-TTTTCTGAAAATGTTAACAACAACTAGGGTGTTATATG----------
-TGTGAATATCGTTTTGTCTGACTCTAAATCTTTCTTCTGATGTCATATATACATGTTTC
ATAGTATCCAGTG---CTTTCTAGGGTTTGC--TAGTAGTTTTGATCCTAACATATTTTG
GTTGTTTTTGTCTTCTTCTCTCCAGCCTGGTCAAGATCCTTGATCGATATGGAAAACAAC
ATGCAGATGATCTCAAAGCCCTGGTAAAACAAGCATTTTG-ATCTTTACCATGATGCAAT
TTTTTTTATGGCATATATTTACCAAAGGCCTAAAGAGTTTCCTACTGGTCAGGGGTTCAG
AGCCACCTTATAGCCTAGAGTTTCAGCTTCTATTTTGTTGTTCACACGCATATAATGTTT
GCACATATAGTTACTATTTTGGAGCTATTATCAAGTTCACATAGGTTTTAAAGAGTTTAG
TGTTCCTTAACTAGGGAATAAATGATTTATAGACATGAGTACATGCATGGTTAGCCCCTT
AGTTTTGTGGAGATCTTGATAGAGGTGTTGCGTTATTGATCCACCTATGAGCTATTAGTT
CACGGGATGATCCTATATGTGAGGTGGTGGATCCACATGCATAGCTTATCATCGTGGAGA
TCTAGATAGAGGTATTGTGTTATTGATCCACCTATGAGCTAAGCTAATAGTTCGCCGAAT
GATCCTATATAT---CTGAGATGGTGGATCC--------CATGCATACCCAAATTCTCAA
AGCCATTAACCTTTTACCGCCTCTTCT---------------------------GTCCCT
TCTCCATGGACAGGATCTTCAGTCAAAAGCTCTGAACTATGGTTCACACCATGAGCTACT
AGAAATTGTTGAAAGGTTAGTATTGGTTATAACTGAAACTATATTTTGTCTCCTCCTTTG
GTCACAAAGGAATTA---TGGTTTCTTGTCAATCTATGAATATATGCAGCAAGCTCGTGG
CACCAAATGTCAATAACGTAAGTGTCGACACTCTCGTTCAGCTGGAGGAACACCTTGAAA
CTGCTCTCTCCGTAGTTAGAGCTAAGAAGGTATGTTGATTTCATATTGTCTTCTCTTTTC
TT-ACTTTGTTTGTCGAAAACAACCGTGCACTTATATTTATTTTGTTGCAGACAGAACTA
ATGTTGAAGCTTCTTGAGAGCCTTAAAGAAAAGGTTAGAGATTTGCTTCCAAGTTTATAG
CACTTTATATTTGTG--------TGTTGTCTTAGTTTTTCTAAGTCTGCTTCATGAACTC
GCAACTCTATTTCAAACTTCTTCTGGATGCATGTAGTCTTCCCGGGTATGATATGCAAAT
GTTTTGGATTCCAGAATCTAAA---GTTAGGTTAAGAAATTTTGGATTGGTAATTGATGA
ACATAT---CTTCAAAAACAGGAGAAATTGCTGAAAGAAGAAAACCAGGTTTTGGCTAGC
CAGGTAACAAAAGTTGCATATTTTT---ATAAATTTGCAGAAGCTATTTAAGCAC-----
---------TTGTTGCACATATACATGGACATGGATACACACTCTACTACTTGCAGATC-
----------ATATATACACA----------------CTCTAGTTAGAACTTCCCTGTC-
--------------------------------TTGTATTCTAAAGAAATTTTGTCAAGAT
TAGGGCATTTTTGTTAATGGATAGATTTAGTTTATTTGGTTTGGC---ATTAGTACTGAA
TGAAAACCAAAATTTGATT-GGTCTGGA--------------------------------
------------------------------------------------------------
------------------------------------------------------------
------------------------------------------------------------
------------------------------------------------------------
------------------------------------------------------------
------------------------------------------------------------
------------------------------------------------------------
--------------------------------------------TTTTGTTGGTTTGGTT
CTTAATGTGGGTTTTA--------------------------------------------
---------------------------------------GGAAAAAAAGGTGAAACTAAC
GA----AAAAAAGCTATTTGAAGTTGGTGATTTATTGATAAAATGGGGAAGAAAAATTAG
GAAAATAGTACTCTATTATATTATACATTAACAAGATAAGTGAAAATTCTAACCCT-AAA
AGAAAATCCACTGAACACTAAAAATCATAAACCTTAACACTT-----AAAGGAAAAGTCT
TGAAGCCTATAACCTGGAAAATAG--TCTCTCTCTTTAGTTTAAAAG---ATGCAGCCTG
TTTTTTTCCTCTATTCTATTATATATCCAATGAAGCCAGTAT-TTGGAAAGAAAAAAGGG
TTGTGAAAAGTATAACTTCATGACTACATAAGTAACTTT-------------------AT
ATTATGTAAATTTGTACTGTTATCATTTATCATTTTACTAAAATGAAAGTCTCTTTCTCA
GTTGTTGGACATCGGTTTTGGTTTGGTTTGGTTTGAGATCTATGGAACCGATAGGG----
---------ATCTTTTTGTTACGACTTAGGTTGGGATCCGATTGGTTCGGTT-------C
AAGTATCTAGTATTTGTTCAGGTTACTTATATAACCCGGACAAACATTTGGTACATGGTT
AGGGGAAAGATCCATGCTTTGAATTTTG-AAATTCATAGACCCTAAAAGCTCAAAAGTCA
AAAACAGACAAATTACTATGAAAAGTAAGATTGCTATATTTTTGTT----TTTTTTTTAT
TGTGGGTAGTTTCAATTGGTGGTATACAAGAAAAGAATATTCCGTAGGGTAATTAATAAT
AACAGAAGCCAAAACAAAGAAAGTGAATAGTGGTTTTGACCTAGAGTTATGTTACAGATG
GAGAAGAAGACTCTTGTGGGAGCAGAAGCTAATGATAATATGGAGATATCACCT---GGA
GAAATCTCCGACATCAATCTTCCGGTAACTCTCCCACTACTCAATTAAGCCACCTTTAAT
CGGAGGTTTAAATCAAAAATCCAAAACATATA-AATTATA--------------TATATG
TGTAATTATTCTCCTGATAAGGGTGTGCACGCTGTTGTATATCTTAATACTCTCTA--TG
GCTGAGAGAT--------TTGTATGAGTGTAAAAACTACTTTAGATTTGAAGTTAAAACA
AAAATATGTATTT-AAGACATAACTATTTATGGATCTTCGTACCTTTGTTTCGAGAGAAG
TTGCGGCGAGCTTGTTCA------------TGTGTTCTATCAAAAACTTGAGTTTGCTTC
ACGGTGAAGAAGCCCCGACGGCTTATTTTGCAAAACCGACGTGG----------CACACT
TCTCTGCTGGCTTCTCTTCGTAATTAATAATTGGGTTATGTTTTTATTTAGAACGCGTTT
TGGTTGT
>A_thaliana_TAIR
TGAAATGCATACCAAGAA------------CGTG------TTTAATGTCATCATCGAAGC
AAATCAAGAAATAAAAAAAGA---------------------------------------
--------------------GAGTTTA---------------------------------
------------------------------------------------------------
------------------------------------------------------------
------------------------------------------------------------
------------------------------------------------------------
------------------------------------------------------------
------------------------------------------------------------
------------------------------------------------------------
------------------------------------------------------------
------------------------------------------------------------
------------------------------------------------------------
------------------------------------------------------------
------------------------------------------------------------
------------------------------------------------------------
------------------------------------------------------------
------------------------------------------------------------
------------------------------------------------------------
------------------------------------------------------------
------------------------------------------------------------
------------------------------------------------------------
------------------------------------------------------------
------------------------------------------------------------
------------------------------------------------------------
------------------------------------------------------------
------------------------------------------------------------
------------------------------------------------------------
------------------------------------------------------------
------------------------------------------------------------
------------------------------------------------------------
------------------------------------------------------------
------ATACTATAGAGTA-----------------------------------------
------------------------------------------------------------
------------------------------------------------------------
------------------------------------------------------------
------------------------------------------------------------
------------------------------------------------------------
------------------------------------------------------------
------------------------------------------------------------
------------------------------------------------------------
------------------------------------------------------------
------------------------------------------------------------
------------------------------------------------------------
------------------------------------------------------------
------------------------------------------------------------
------------------------------------------------------------
------------------------------------------------------------
------------------------------------------------------------
------------------------------------------------------------
------------------------------------------------------------
------------------------------------------------------------
------------------------------------------------------------
------------------------------------------------------------
------------------------------------------------------------
------------------------------------------------------------
------------------------------------------------------------
------------------------------------------------------------
------------------------------------------------------------
------------------------------------------------------------
------------------------------------------------------------
------------------------------------------------------------
------------------------------------------------------------
------------------------------------------------------------
------------------------------------------------------------
------------------------------------------------------------
------------------------------------------------------------
------------------------------------------------------------
------------------------------------------------------------
------------------------------------------------------------
------------------------------------------------------------
------------------------------------------------------------
------------------------------------------------------------
------------------------------------------------------------
------------------------------------------------------------
------------------------------------------------------------
------------------------------------------------------------
------------------------------------------------------------
------------------------------------------------------------
------------------------------------------------------------
------------------------------------------------------------
------------------------------------------------------------
------------------------------------------------------------
------------------------------------------------------------
------------------------------------------------------------
------------------------------------------------------------
------------------------------------------------------------
------------------------------------------------------------
------------------------------------------------------------
------------------------------------------------------------
------------------------------------------------------------
------------------------------------------------------------
------------------------------------------------------------
------------------------------------------------------------
------------------------------------------------------------
------------------------------------------------------------
------------------------------------------------------------
------------------------------------------------------------
------------------------------------------------------------
------------------------------------------------------------
------------------------------------------------------------
------------------------------------------------------------
------------------------------------------------------------
------------------------------------------------------------
------------------------------------------------------------
------------------------------------------------------------
------------------------------------------------------------
------------------------------------------------------------
------------------------------------------------------------
------------------------------------------------------------
------------------------------------------------------------
------------------------------------------------------------
------------------------------------------------------------
------------------------------------------------------------
------------------------------------------------------------
------------------------------------------------------------
------------------------------------------------------------
------------------------------------------------------------
------------------------------------------------------------
------------------------------------------------------------
------------------------------------------------------------
------------------------------------------------------------
------------------------------------------------------------
------------------------------------------------------------
------------------------------------------------------------
------------------------------------------------------------
------------------------------------------------------------
------------------------------------------------------------
------------------------------------------------------------
------------------------------------------------------------
------------------------------------------------------------
------------------------------------------------------------
------------------------------------------------------------
------------------------------------------------------------
------------------------------------------------------------
------------------------------------------------------------
------------------------------------------------------------
------------------------------------------------------------
------------------------------------------------------------
------------------------------------------------------------
------------------------------------------------------------
------------------------------------------------------------
------------------------------------------------------------
------------------------------------------------------------
------------------------------------------------------------
------------------------------------------------------------
------------------------------------------------------------
------------------------------------------------------------
------------------------------------------------------------
------------------------------------------------------------
------------------------------------------------------------
------------------------------------------------------------
------------------------------------------------------------
------------------------------------------------------------
------------------------------------------------------------
------------------------------------------------------------
------------------------------------------------------------
------------------------------------------------------------
------------------------------------------------------------
------------------------------------------------------------
------------------------------------------------------------
------------------------------------------------------------
------------------------------------------------------------
------------------------------------------------------------
------------------------------------------------------------
------------------------------------------------------------
------------------------------------------------------------
------------------------------------------------------------
------------------------------------------------------------
------------------------------------------------------------
------------------------------------------------------------
------------------------------------------------------------
------------------------------------------------------------
------------------------------------------------------------
------------------------------------------------------------
------------------------------------------------------------
------------------------------------------------------------
------------------------------------------------------------
------------------------------------------------------------
------------------------------------------------------------
------------------------------------------------------------
------------------------------------------------------------
------------------------------------------------------------
------------------------------------------------------------
------------------------------------------------------------
------------------------------------------------------------
------------------------------------------------------------
------------------------------------------------------------
------------------------------------------------------------
------------------------------------------------------------
------------------------------------------------------------
------------------------------------------------------------
------------------------------------------------------------
------------------------------------------------------------
------------------------------------------------------------
------------------------------------------------------------
------------------------------------------------------------
------------------------------------------------------------
------------------------------------------------------------
------------------------------------------------------------
------------------------------------------------------------
------------------------------------------------------------
------------------------------------------------------------
------------------------------------------------------------
------------------------------------------------------------
------------------------------------------------------------
------------------------------------------------------------
------------------------------------------------------------
------------------------------------------------------------
------------------------------------------------------------
------------------------------------------------------------
------------------------------------------------------------
------------------------------------------------------------
------------------------------------------------------------
------------------------------------------------------------
------------------------------------------------------------
------------------------------------------------------------
------------------------------------------------------------
------------------------------------------------------------
------------------------------------------------------------
------------------------------------------------------------
------------------------------------------------------------
------------------------------------------------------------
------------------------------------------------------------
------------------------------------------------------------
------------------------------------------------------------
------------------------------------------------------------
------------------------------------------------------------
------------------------------------------------------------
------------------------------------------------------------
------------------------------------------------------------
------------------------------------------------------------
------------------------------------------------------------
------------------------------------------------------------
------------------------------------------------------------
------------------------------------------------------------
------------------------------------------------------------
------------------------------------------------------------
------------------------------------------------------------
------------------------------------------------------------
------------------------------------------------------------
------------------------------------------------------------
------------------------------------------------------------
------------------------------------------------------------
------------------------------------------------------------
------------------------------------------------------------
------------------------------------------------------------
------------------------------------------------------------
------------------------------------------------------------
------------------------------------------------------------
------------------------------------------------------------
------------------------------------------------------------
------------------------------------------------------------
------------------------------------------------------------
------------------------------------------------------------
------------------------------------------------------------
------------------------------------------------------------
------------------------------------------------------------
------------------------------------------------------------
------------------------------------------------------------
------------------------------------------------------------
------------------------------------------------------------
------------------------------------------------------------
------------------------------------------------------------
------------------------------------------------------------
------------------------------------------------------------
------------------------------------------------------------
------------------------------------------------------------
------------------------------------------------------------
------------------------------------------------------------
------------------------------------------------------------
------------------------------------------------------------
------------------------------------------------------------
------------------------------------------------------------
------------------------------------------------------------
------------------------------------------------------------
------------------------------------------------------------
------------------------------------------------------------
------------------------------------------------------------
------------------------------------------------------------
------------------------------------------------------------
------------------------------------------------------------
------------------------------------------------------------
------------------------------------------------------------
------------------------------------------------------------
------------------------------------------------------------
------------------------------------------------------------
------------------------------------------------------------
------------------------------------------------------------
------------------------------------------------------------
------------------------------------------------------------
------------------------------------------------------------
------------------------------------------------------------
------------------------------------------------------------
------------------------------------------------------------
------------------------------------------------------------
------------------------------------------------------------
------------------------------------------------------------
------------------------------------------------------------
------------------------------------------------------------
------------------------------------------------------------
------------------------------------------------------------
------------------------------------------------------------
------------------------------------------------------------
------------------------------------------------------------
------------------------------------------------------------
------------------------------------------------------------
------------------------------------------------------------
------------------------------------------------------------
------------------------------------------------------------
------------------------------------------------------------
------------------------------------------------------------
------------------------------------------------------------
------------------------------------------------------------
------------------------------------------------------------
------------------------------------------------------------
------------------------------------------------------------
------------------------------------------------------------
------------------------------------------------------------
------------------------------------------------------------
------------------------------------------------------------
------------------------------------------------------------
------------------------------------------------------------
------------------------------------------------------------
------------------------------------------------------------
------------------------------------------------------------
------------------------------------------------------------
------------------------------------------------------------
------------------------------------------------------------
------------------------------------------------------------
------------------------------------------------------------
------------------------------------------------------------
------------------------------------------------------------
------------------------------------------------------------
------------------------------------------------------------
------------------------------------------------------------
------------------------------------------------------------
------------------------------------------------------------
------------------------------------------------------------
------------------------------------------------------------
------------------------------------------------------------
------------------------------------------------------------
------------------------------------------------------------
------------------------------------------------------------
------------------------------------------------------------
------------------------------------------------------------
------------------------------------------------------------
------------------------------------------------------------
------------------------------------------------------------
------------------------------------------------------------
------------------------------------------------------------
------------------------------------------------------------
------------------------------------------------------------
------------------------------------------------------------
------------------------------------------------------------
------------------------------------------------------------
------------------------------------------------------------
------------------------------------------------------------
------------------------------------------------------------
------------------------------------------------------------
------------------------------------------------------------
------------------------------------------------------------
------------------------------------------------------------
------------------------------------------------------------
------------------------------------------------------------
------------------------------------------------------------
------------------------------------------------------------
------------------------------------------------------------
------------------------------------------------------------
------------------------------------------------------------
------------------------------------------------------------
------------------------------------------------------------
------------------------------------------------------------
------------------------------------------------------------
------------------------------------------------------------
------------------------------------------------------------
------------------------------------------------------------
------------------------------------------------------------
------------------------------------------------------------
------------------------------------------------------------
------------------------------------------------------------
------------------------------------------------------------
------------------------------------------------------------
------------------------------------------------------------
------------------------------------------------------------
------------------------------------------------------------
------------------------------------------------------------
------------------------------------------------------------
------------------------------------------------------------
------------------------------------------------------------
------------------------------------------------------------
------------------------------------------------------------
------------------------------------------------------------
------------------------------------------------------------
------------------------------------------------------------
------------------------------------------------------------
------------------------------------------------------------
------------------------------------------------------------
------------------------------------------------------------
------------------------------------------------------------
------------------------------------------------------------
------------------------------------------------------------
------------------------------------------------------------
------------------------------------------------------------
--------------------------------------AACGAAT---------------
------------------------------------------------------------
------------------------------------------------------------
------------------------------------------------------------
------------------------------------------------------------
------------------------------------------------------------
------------------------------------------------------------
------------------------------------------------------------
------------------------------------------------------------
------------------------------------------------------------
-------------GATTATGGACT------------------------------------
------------------------------------------------------------
------------------------------------------------------------
------------------------------------------------------------
------------------------------------------------------------
------------------------------------------------------------
------------------------------------------------------------
------------------------------------------------------------
------------------------------------------------------------
------------------------------------------------------------
------------------------------------------------------------
------------------------------------------------------------
------------------------------------------------------------
------------------------------------------------------------
------------------------------------------------------------
------------------------------------------------------------
------------------------------------------------------------
------------------------------------------------------------
------------------------------------------------------------
------------------------------------------------------------
------------------------------------------------------------
------------------------------------------------------------
------------------------------------------------------------
------------------------------------------------------------
------------------------------------------------------------
------------------------------------------------------------
------------------------------------------------------------
------------------------------------------------------------
------------------------------------------------------------
------------------------------------------------------------
------------------------------------------------------------
------------------------------------------------------------
------------------------------------------------------------
------------------------------------------------------------
------------------------------------------------------------
------------------------------------------------------------
------------------------------------------------------------
------------------------------------------------------------
------------------------------------------------------------
------------------------------------------------------------
------------------------------------------------------------
------------------------------------------------------------
------------------------------------------------------------
------------------------------------------------------------
------------------------------------------------------------
------------------------------------------------------------
------------------------------------------------------------
------------------------------------------------------------
------------------------------------------------------------
------------------------------------------------------------
------------------------------------------------------------
------------------------------------------------------------
------------------------------------------------------------
------------------------------------------------------------
------------------------------------------------------------
------------------------------------------------------------
------------------------------------------------------------
------------------------------------------------------------
------------------------------------------------------------
------------------------------------------------------------
------------------------------------------------------------
------------------------------------------------------------
------------------------------------------------------------
------------------------------------------------------------
------------------------------------------------------------
------------------------------------------------------------
------------------------------------------------------------
------------------------------------------------------------
------------------------------------------------------------
------------------------------------------------------------
------------------------------------------------------------
------------------------------------------------------------
------------------------------------------------------------
------------------------------------------------------------
------------------------------------------------------------
------------------------------------------------------------
------------------------------------------------------------
------------------------------------------------------------
------------------------------------------------------------
------------------------------------------------------------
------------------------------------------------------------
------------------------------------------------------------
------------------------------------------------------------
------------------------------------------------------------
------------------------------------------------------------
------------------------------------------------------------
------------------------------------------------------------
------------------------------------------------------------
------------------------------------------------------------
------------------------------------------------------------
------------------------------------------------------------
------------------------------------------------------------
------------------------------------------------------------
------------------------------------------------------------
------------------------------------------------------------
------------------------------------------------------------
------------------------------------------------------------
------------------------------------------------------------
------------------------------------------------------------
------------------------------------------------------------
------------------------------------------------------------
------------------------------------------------------------
------------------------------------------------------------
------------------------------------------------------------
------------------------------------------------------------
------------------------------------------------------------
------------------------------------------------------------
------------------------------------------------------------
------------------------------------------------------------
------------------------------------------------------------
------------------------------------------------------------
------------------------------------------------------------
------------------------------------------------------------
------------------------------------------------------------
------------------------------------------------------------
------------------------------------------------------------
------------------------------------------------------------
------------------------------------------------------------
------------------------------------------------------------
------------------------------------------------------------
------------------------------------------------------------
------------------------------------------------------------
------------------------------------------------------------
------------------------------------------------------------
------------------------------------------------------------
------------------------------------------------------------
------------------------------------------------------------
------------------------------------------------------------
------------------------------------------------------------
------------------------------------------------------------
------------------------------------------------------------
------------------------------------------------------------
------------------------------------------------------------
------------------------------------------------------------
------------------------------------------------------------
------------------------------------------------------------
------------------------------------------------------------
------------------------------------------------------------
------------------------------------------------------------
------------------------------------------------------------
------------------------------------------------------------
------------------------------------------------------------
------------------------------------------------------------
------------------------------------------------------------
------------------------------------------------------------
------------------------------------------------------------
------------------------------------------------------------
------------------------------------------------------------
------------------------------------------------------------
------------------------------------------------------------
------------------------------------------------------------
------------------------------------------------------------
------------------------------------------------------------
------------------------------------------------------------
----------------------------------------------AGTATTTTAT----
------------------------------------------------------------
------------------------------------------------------------
------------------------------------------------------------
------------------------------------------------------------
------------------------------------------------------------
------------------------------------------------------------
------------------------------------------------------------
------------------------------------------------------------
------------------------------------------------------------
------------------------------------------------------------
------------------------------------------------------------
------------------------------------------------------------
------------------------------------------------------------
------------------------------------------------------------
------------------------------------------------------------
------------------------------------------------------------
------------------------------------------------------------
------------------------------------------------------------
------------------------------------------------------------
------------------------------------------------------------
------------------------------------------------------------
------------------------------------------------------------
------------------------------------------------------------
------------------------------------------------------------
------------------------------------------------------------
------------------------------------------------------------
------------------------------------------------------------
------------------------------------------------------------
------------------------------------------------------------
------------------------------------------------------------
------------------------------------------------------------
------------------------------------------------------------
------------------------------------------------------------
------------------------------------------------------------
------------------------------------------------------------
------------------------------------------------------------
------------------------------------------------------------
------------------------------------------------------------
------------------------------------------------------------
------------------------------------------------------------
------------------------------------------------------------
------------------------------------------------------------
------------------------------------------------------------
------------------------------------------------------------
------------------------------------------------------------
------------------------------------------------------------
------------------------------------------------------------
------------------------------------------------------------
------------------------------------------------------------
------------------------------------------------------------
------------------------------------------------------------
------------------------------------------------------------
------------------------------------------------------------
------------------------------------------------------------
------------------------------------------------------------
------------------------------------------------------------
------------------------------------------------------------
------------------------------------------------------------
------------------------------------------------------------
------------------------------------------------------------
------------------------------------------------------------
------------------------------------------------------------
------------------------------------------------------------
------------------------------------------------------------
------------------------------------------------------------
------------------------------------------------------------
------------------------------------------------------------
------------------------------------------------------------
------------------------------------------------------------
------------------------------------------------------------
------------------------------------------------------------
------------------------------------------------------------
------------------------------------------------------------
------------------------------------------------------------
------------------------------------------------------------
------------------------------------------------------------
------------------------------------------------------------
------------------------------------------------------------
------------------------------------------------------------
------------------------------------------------------------
------------------------------------------------------------
------------------------------------------------------------
------------------------------------------------------------
------------------------------------------------------------
------------------------------------------------------------
------------------------------------------------------------
------------------------------------------------------------
------------------------------------------------------------
------------------------------------------------------------
------------------------------------------------------------
------------------------------------------------------------
------------------------------------------------------------
--------------------TAGTATTTACTGCTACAGATAGATGCAGT------AAATG
AT---AATG-----------AATTTTAACGACTACATGTTGTT--TTTTTATTATGGGGA
ATATAT-------TTGCTCCACTTTATC----TGAC---TAGTTGTTTAAAGAGAA-TGG
AAATGGCAAAATCCG---TA----TTCGTGTTGCAAAATCGTAAATTCAATC----TAAT
CTTATGGGAATCCACTAGAGT------------------------GATAATATC------
-----------------------------------TTTGTCGTTT-------CTGAAAGT
TAAAATCTTGAAAATATGATATCAGAATTAAACATTGATACTGTATATAAA---------
------------------------------------------------------------
------------------------------------------------------------
------------------------------------------------------------
------------------------------------------------------------
------------------------------------------------------------
------------------------------------------------------------
------------------------------------------------------------
------------------------------------------------------------
------------------------------------------------------------
------------------------------------------------------------
------------------------------------------------------------
------------------------------------------------------------
------------------------------------------------------------
------------------------------------------------------------
------------------------------------------------------------
------------------------------------------------------------
------------------------------------------------------------
------------------------------------------------------------
------------------------------------------------------------
------------------------------------------------------------
------------------------------------------------------------
------------------------------------------------------------
------------------------------------------------------------
------------------------------------------------------------
------------------------------------------------------------
------------------------------------------------------------
------------------------------------------------------------
------------------------------------------------------------
------------------------------------------------------------
------------------------------------------------------------
------------------------------------------------------------
------------------------------------------------------------
------------------------------------------------------------
------------------------------------------------------------
------------------------------------------------------------
------------------------------------------------------------
------------------------------------------------------------
------------------------------------------------------------
------------------------------------------------------------
------------------------------------------------------------
------------------------------------------------------------
------------------------------------------------------------
------------------------------------------------------------
------------------------------------------------------------
------------------------------------------------------------
---------------------------------TTAAAACT-TGAAAACATAGAGATGCC
TTGAAGAAAAGTGTTTTTTTTTTTTTTTTTGCCTTGAAG-AAATGATAA-----TTGACA
TATCCAGAAAAGGGCAAGGAGGTGGTGGGATGATTGGATATAAATCATGCCGTACATTCA
CCCAATCGATTCGAAG---TACTTTTCGCATTAAGTTTTTTTTAA-AATAAAAATTCGAT
ATTT-TTATTATCTGCCACACAATTAATAGTAAAGTTTTTATATTGACACCATACCAAAA
GAAAGTTTTTTTATATTGACAAATCATGGTCTAGGGAACGTTCCATAGGGTTATCAAAC-
ATTTTCCCATCGTTTGAAAGTCCATGAAAATCATTTGGTCAGTACTCAATTTTTGTGGTA
ATATATATATATATATATATATAAATATAATGTTCTTTACTTTTGTTTAACTATTGATCT
GATTTGCAAGAAATAAAATTTGCATATGCAATAGCGAGCAGTGGCGGATCCAAGAAATAA
TTTCATATGGAGCACAGTTAAAAAAAAAACAATAAAATGATAATAGTAAGGCTTGAACTT
GGATTGATGTGGGGCACTATTAAGTAAAAAGCCACTGTACTACTTACATTTTAACTACAA
AATGTTAACTTATATAATATTTATTGAATTCAGTATAGGGCACATGCCCTACCCATGACT
AACGTGAGTCCGCCCCTGATAGCGAGTAAGAAACGAGCAAAGGAATGCAAATTATGTGAA
TACTATACACCAACAGTGTAGACATGTAGCTACAATGCGGCAATGTTAAAAATAAACTCA
AATTGGTTTGGAGGGAACAACCTAATGCTTATAAGTACACTTTTGTGGTAAATACAATCC
AATTGAAAGTCTTTGTAGGTTTGGTTTGGT-CCAATGAAATTGTATGCGAGTTGAGTAAA
ATAACCTTAGTTCAAAACATTAGATATGTAATG-GTCTAGATACGATGGTA---GCCAAA
GATTTGGGTTAAATTTAGAATAAAGATCAAAGAACAAATGACTGACTT------------
CCTTATGTGTGTTTGTTTA----TGTAAAGTCTTAACTCGTGTCTTGCCAAATTAATAAA
AAGGTGCATTATACAATGAACTAGAGCTTGTTCTCATCAAAAATTTT--------AACAT
TAATATAAGTTATTAAAATTTTGTTGATTATATATGATTTCAATATTAAATT--------
-ATATTTTTTGCTTATAGCATCAAA-----ACTTCTTGGCACAGCTCCGAGTG---TTAC
TGAAATGTTTGTGTGGCTCCAATAGAAAAGTTAATA------------------------
----------CCAATCATGAATCATCAATATCGTTACAAAATCAGT---------AATCA
GTTTCACCCACTCCGAGTGTT---------AGTGAAATGTTTGTGTGGCTCCATTAAAA-
----------------------------------------------AAGTTAATACCAAT
CACC----AATATCGTTACAAAATTTGTAA------------TCAGTTTC--------AC
CCACTTCTTTTCGTCTTGTTA---------------------------------------
------------------------------------------------------------
------------------------------------------------------------
------------------------------------------------CTCGATATAGCC
TCACCTTTCAAGTGT---------------------------------------------
------------------------------------------------------------
------------------------------------------------------------
------------------------------------------------------------
------------------------------------------------------------
------------------------------------------------------------
------------------------------------------------------------
------------------------------------------------------------
------------------------------------------------------------
------------------------------------------------------------
------------------------------------------------------------
------------------------------------------------------------
------------CTAATATAACATTTTTTAA-----------------------------
----------------------CAAAATATTACAAAACAAGAAAAATTATA---GTAATT
AGAT---------TAATCATATG-------------------------------------
------------------------------------------------------------
----TAATCTATTACATATAG---------------------------------------
-------------------------------------TAATTTGTATTAGTATCGTTT--
------------------------------------------------------------
ATTGTGTTACCATTCAAAC--------------------------GGTATAATCTATATA
ATTATTAG--------CAAAACAAAATATAGTTTTAGTAAT-------------------
------------------------------------------------------------
------------------------------------------------------------
------------------------------------------------------------
------------------------------------------------------------
------------------------------------------------------------
------------------------------------------------------------
------------------------------------------------------------
------------------------------------------------------------
------------------------------------------------------------
------------------------------------------------------------
--------------------------------------------------------TAAT
AAAATTAATATAATGATA-----GTGATATTCAG--------------------------
------------------------------------------------------------
------------------------------------------------------------
----AATGTGGTATCTA----------ATCATGTAAAAATATATAA--------------
------------------------------------------------------------
------------------------------------------------------------
------------------------------------------------------------
---------------------------TAATAAAATTAGATAAAGAAGAAATTGGTAAAA
AATAATTAATGAGA----------------------------------------------
------------------------------------------------------------
------------------------------------------------------------
------------------------------------------------------------
------------------------------------------------------------
------------------------------------------------------------
------------------------------------------------------------
------------------------------------------------------------
------------------------------------------------------------
------------------------------------------------------------
------------------------------------------------------------
------------------------------------------------------------
------------------------------------------------------------
------------------------------------------------------------
------------------------------------------------------------
------------------------------------------------------------
------------------------------------------------------------
------------------------------------------------------------
------------------------------------------------------------
------------------------------------------------------------
------------------------------------------------------------
------------------------------------------------------------
------------------------------------------------------------
------------------------------------------------------------
-----TATAAAAGGAAAACAAGCTGATACAAGCATTTCACCAAAAAA-------------
------------------------------------------------------------
------------------------------------------------------------
------------------------------------------------------------
------------------------------------------------------------
------------------------------------------------------------
------------------------------------------------------------
------------------------------------------------------------
------------------------------------------------------------
------------------------------------------------------------
---------------AAAACAAGCTGATACAAGCAAAAAAGAATTAGTAACTT-------
------------------------------------------------TGAGCTATTGCC
ATATGTGTGGACATTTAAGATTTCTTGTATT-----------------------------
------------------------------------------------------------
------------------------------------------------------------
------------------------------------------------------------
-------------TTAGAAATCTTATATATTTCCACAATATATTTACTACTTTCCTTTAT
TATTTGTGTTAATCTCC-------------------------------------------
------------------------------------------------------------
------------------------------------------------------------
------------------------------------------------------------
----------------------------------CGAACATTATTATTTCAATACTATCT
GAAAAACACATTTTTTTTTATAAAATTTGATGACGTAGGCGAGTGGTTCTTTGTTTTTAC
TATGTAGGCACGACTTTGGTAACACC-TACTAATTAACTGCCAAATTTTAAGTTTTGAGA
AGTCGGAAGAGTTCAAACCAGTTTTAGGTTTCGATATGTCTACATAGTTCAAAGATGATG
TAGAGTGGAGGT------------------------------------------------
-------TCTTTCTGCAATAGTTCAATCCGTATCGTAGGGGAGGAAAGATAGTTTTCATT
TAGCAACGAAAGTGAAAACT----------------------------------------
------------------------------------------------------------
AAGGCAATGCAAAAGTAGCAAAGACGCTCGTCATGC-GGTACACGTGGC-AATCTTGTCT
TCAAAACACAACGTTTTTATTCACATATTTGGTTTTTTTGCATCACTCTCGTTTACCCCC
AAAAAAAAAAAAATATCTGGCCCGACGAAGAAAAAGTAGATAG-GCACAAAAAATAGAAA
GAAATAAAGCGAGAAAAGGAAAAAAAAAAATAGAAAGAG------------------AAA
ACGCTTAGTATCTCCGGCGACTT-GAACCCAAACCTGAGGAT-CAAATTAGGGCACAAAG
CCCTCTCGGAG--AGAAGCCATGGGAAGAAAAAAACTAGAAATCAAGCGAATTGAGAACA
AAAGTAGCCGACAAGTCACCTTCTCCAAACGTCGCAACGGTCTCATCGAGAAAGCTCGTC
AGCTTTCTGTTCTCTGTGACGCATCCGTCGCTCTTCTCGTCGTCTCCGCCTCCGGCAAGC
TCTACAGCTTCTCCTCCGGCGATAAGTACGCCTTTTCCTTACC-TGGGTTTTCATTTGTT
CCCCCTTTTATCTTCTGTTTTGTGCTCTTTTACTTTTCTGAGAAA------------ATA
AAAATAAAAAAACAATTAATATACCGTTTG----GTTTTTTTCCGGCGGATCTCTTGT-T
GTTTCTCGGTTCTGTGTTTGTTTGTGTTTTTTTCTGCGACCATGATAGATACATGAGATA
ACCAAATTTAAGGAAGAACAATGTCGTGAA--------GAAGCTTTTTAGCTTCT--TAC
TTTTGTTCATTTCTCTCTC--T-----------ATTTCTTAAAAAAAAAAATT-------
-CTGCATGGATTTCATTATTT-CCTTGGAAAAAAAT-TGCATGTCATTCACGATTTGTTT
GATACGATCTGATG--------------CGTGCTCGATGTTGTTGAGTGAAGTTTCAAGC
CATCTTTGATTGTTTCTTACCTTTAGAGATTCCTTAAGTTTTTGAAGAGTTAATTAT---
-ATATCACAAGACTAATGATTAATG--TCTCTTTTCAGAGTGATTAAAATTCATTGGATC
TCTCGGATTTGTATGC----------AATGCACTTACGGGAGATCTATAGAGTTGCTATG
GGGTTAATGCTGAACAATGTATA-----------------------TATACCACATTGT-
GCAGCTATTGACTATATAAGACTA-TTGTTAATCTTCTATGAATTCCTATCTTTGCTGTG
GACCTATTACTTGGTGATTATCCAAATTAGT----GTTTTTAATTGATTCATATTTTTC-
---------ATACACAGTAGTTTTGAATTTTGGTA-------------------------
------------------------------------------------------------
------------------------------------------------------------
------------------------------------------------------------
------------------------------------------------------------
------------------------------------------------------------
------------------------------------------------------------
------------------------------------------------------------
------------------------------------------------------------
------------------------------------------------------------
------------------------------------------------------------
------------------------------------------------------------
------------------------------------------------------------
------------------------------------------------------------
------------------------------------------------------------
------------------------------------------------------------
------------------------------------------------------------
------------------------------------------------------------
------------------------------------------------------------
------------------------------------------------------------
------------------------------------------------------------
------------------------------------------------------------
------------------------------------------------------------
------------------------------------------------------------
------------------------------------------------------------
------------------------------------------------------------
------------------------------------------------------------
------------------------------------------------------------
------------------------------------------------------------
------------------------------------------------------------
------------------------------------------------------------
------------------------------------------------------------
------------------------------------------------------------
------------------------------------------------------------
------------------------------------------------------------
------------------------------------------------------------
------------------------------------------------------------
------------------------------------------------------------
------------------------------------------------------------
------------------------------------------------------------
------------------------------------------------------------
------------------------------------------------------------
------------------------------------------------------------
------------------------------------------------------------
------------------------------------------------------------
------------------------------------------------------------
------------------------------------------------------------
------------------------------------------------------------
------------------------------------------------------------
------------------------------------------------------------
------------------------------------------------------------
------------------------------------------------------------
------------------------------------------------------------
------------------------------------------------------------
------------------------------------------------------------
------------------------------------------------------------
------------------------------------------------------------
------------------------------------------------------------
------------------------------------------------------------
------------------------------------------------------------
------------------------------------------------------------
------------------------------------------------------------
------------------------------------------------------------
------------------------------------------------------------
------------------------------------------------------------
------------------------------------------------------------
------------------------------------------------------------
------------------------------------------------------------
------------------------------------------------------------
------------------------------------------------------------
------------------------------------------------------------
------------------------------------------------------------
------------------------------------------------------------
------------------------------------------------------------
------------------------------------------------------------
------------------------------------------------------------
------------------------------------------------------------
------------------------------------------------------------
------------------------------------------------------------
------------------------------------------------------------
------------------------------------------------------------
------------------------------------------------------------
------------------------------------------------------------
------------------------------------------------------------
------------------------------------------------------------
------------------------------------------------------------
------------------------------------------------------------
------------------------------------------------------------
------------------------------------------------------------
------------------------------------------------------------
------------------------------------------------------------
------------------------------------------------------------
------------------------------------------------------------
------------------------------------------------------------
------------------------------------------------------------
------------------------------------------------------------
------------------------------------------------------------
------------------------------------------------------------
------------------------------------------------------------
------------------------------------------------------------
------------------------------------------------------------
------------------------------------------------------------
-----------------GCTTCAAAAAACTCAG------CCTCACAATTAGTACTTACCG
CACATATGCTACTTCAGTAACATAATCTGGTTATCGATTGCGATTCTTTGAATCACAATC
GTCGTGTGCTATATATATAACACCTTTTGCTGTACATAA--------------ACTGGTC
TAATTTTAGACTAATTAAATTTCATTGTTCTCTTGGATTTGTAT--------ATGCACGT
CCGGGAGATTTATAAATAAAATTAGTATGAGGTTAATGGTAAAAAGGATCAAGAAGTTTG
GTTT-TAAATGTAAGCCACATTAATTGGGAAACTATGACTAAAAGATGAATTGGTAATAT
ATACATAATATTTTTAACGAATTTCTCTCCTTTTTATGGGATATGCTATTTAAAGATTGT
CCAAAGG--TTTATAGTTTCCCACTCTTGCAGTTA-CACACATAGAT-------------
------------------------------------------------------------
------------------------------------------------------------
------------------------------------------------------------
----------------------------------------TTGCCTCATATTTATGTGAT
TGTATATCAATTATCGCCCTTAATCTTATCATCGTTGTGTTCATTTATGACTT-------
TGTTCCTAT---------------------------------------------------
------------------------------------------------------------
------------------------------------------------------------
------------------------------------------------------------
------------------------------------------------------------
------------------------------------------------------------
------------------------------------------------------------
------------------------------------------------------------
------------------------------------------------------------
------------------------------------------------------------
------------------------------------------------------------
------------------------------------------------------------
------------------------------------------------------------
------------------------------------------------------------
------------------------------------------------------------
------------------------------------------------------------
------------------------------------------------------------
------------------------------------------------------------
------------------------------------------------------------
------------------------------------------------------------
------------------------------------------------------------
------------------------------------------------------------
------------------------------------------------------------
------------------------------------------------------------
------------------------------------------------------------
------------------------------------------------------------
------------------------------------------------------------
------------------------------------------------------------
------------------------------------------------------------
------------------------------------------------------------
------------------------------------------------------------
------------------------------------------------------------
------------------------------------------------------------
------------------------------------------------------------
------------------------------------------------------------
------------------------------------------------------------
-----TCGTTAAAATTGACAATC-CACAACCTCA-ATCTTTTGTTGTGAAAATCGACAAT
CACACAACCTTTGTATCTTGTGTCTTTTGTCACACAACCTTTGTATCTTGTGTCTTTTGT
CATGGAAATTGTCATTCACACAGCCTTGTTTCTTTGGTGCCTCTAGGAAATTGAAAATCC
CACAACA-----CTTGTCTTCATGTAAGAAATACCAACCTCTTTGGTACGGATCTATAAT
GAATCAATATAATCCTATATATAAGTTGTCAAAATTGAATCTGG--TGTAGTGTCTACTA
CAACCCTCCAATATAATAACCAAATGGTTGTAGTAGTTTGGCCATGTTGGTCAAGATCGC
TGGCCGATTCTCACTTGATGCATACTTTGTTAGGATTTGTTCACCCCT-----------A
GTTAGGTCCAGCCTTGGAATTGTCGAGACACCTGACTAGAACTCCTGGTCTTAATTATGA
----------------TTTAATAAAGAAGAAGCCTTTTAGAACGTGGAACC-CTTAGTTA
CTCAGTTACTC-TTTTTGCATACTTAGGTT-GATGCAAAGAGC-----TTAACTTCACAA
TAGGACTGATATCTATTAACAAAACA----------AATTAAGTGAAGTTTTGTCAAAAT
TGTTGGATCTTCT---AGGTCAATATGTAGTTTAGT-----------------TTTTATC
TGTCTTAGTCGCTTCCTTCTAT---GGAAGATATATTTATAGATATGTGTGATAAGTTTC
CTACTAATATTAGTTAGTGTAACTTCAAGGGCAGAAAACTCTTTACTTTTATTGCTTGAT
TAATTTGGGGTTTAAATATAGGAAATTGGAACCTCACAGTTTCTATAAACGAGTAAGTAA
TTGAATGTGAAATAACAAAATGGAAGACCGGCTTCC----TATTCTTAGGAGTCTTTTGA
TATTTGCAAAAAAAACATATACAATAGAAATATGAGTTTTGTCTAAGACTCGGTCCATGT
ATTTGGAGTTTGGCTTCCTC----ATACTTATGGTTATCTGGTTACCGCCACATCATCAT
TATCATCTTATGGGTCATCAATACTAGCTCTATCGCTGGAAAAAACCTTGTCCTCAAGGT
TCATTGAAAAATCCGAAAAGTTTTCTCGTATATGTTGATATGGTATTACTTACAAACAAA
GAGCTGATGTTACCAATTTTGACACGAGATTACTAATGAACTCATGAAAGAGGCGTTTTT
AAAAAATTCTTTTTAAAACTGGGATACAAAAAGAAAAGAGGTAACTAATAATTTGATACC
ATTG-TTCGTAGTCCTGATCAAATGTTATAAGG--GTAAACATGATAGAAAATAGAGGGT
AAATAGGTTTTGTTCTTATAATGGTTTTGATAACACGCTTTGTAAAGGATATAGGTGTTT
TTTGATGCTAAAAGTTGTGGTATGGATCAAAACCAAAATGGAAGCTCTGAATCTCTGATA
GAGGTTGCAATTAGAATTATATAAGTTAATTTGCAAATGAATTGGAAGCAGTCTTCCACT
ATTTGCTATTGTTAGGGAAGTCTTTCAGTTAATTTCAGAAAATTA-AGAGAAATATGACT
TTCT-AGACTCAGTCTGTGTACTTGGAATTTTACT-----------------TCGGTTTA
CTTCCATGTCATCACATTGTGGCTCATCAATATATGTGTGTATATACATTCATGAGTATA
TATGATTTCTGGAA-AAATAAA---------------------------------AATTG
CTTGTTTGCATTTAAGATTGGGGCTGCGTTTACAT-TTTATA--TTGCATCAATTATTTC
AACATAGATTCACAAACATAAATGCATAGAAACAATCTGGACAGTAGAGGCTTATGTTTA
GGGTTCTTAT--GTACCTTAACTAGTTTGACTTTAAGTTAATCAAAGCCAGCGCTATCAC
TAAACT----------------TTATCTGTATGCCTTTG------TATGACTTTTCTTTG
AGGGAAAATGTCATTTTCAATCTGCCGAAATATATAATAAATACATGTTAGCCCACATAA
TTCATTGGATAACTAATCTTTGAGCAAT--TTTTGGTAAATGTTTTGGTTCTTTTCTTTT
CTTGAGAGAGAAAAAAAATATCAGATATTATTAAATATTGCTTACAAAGCTAAGAACAAG
TTAAAACTTTTTTGAAAAAGTGGAAATTCAGATGTGCTACTGCTTAAACATG---AATAT
TAAGATTATTG-TTTTTCTGAAATGTTACGAATACTAGC-GTGTTATATATA--------
-TGTAAAAGGTAAGGTGT-TCTCTC---------------------------AATGTTTC
ATAGTTTCCAGTGGCCTTTTCAAGGGTTAGC--TAGTAGTTTTGATCCTAACATATTTTT
ATTTTTTTTG---TCATCTCTCCAGCCTGGTCAAGATCCTTGATCGATATGGGAAACAGC
ATGCTGATGATCTTAAAGCCTTGGTAATACAAACATTTTGAATCTTTTCCCTGATGGAG-
-TTTTATAAGGCGTAAATTTAC--------------------------------------
------------------------------------------------------------
------------------------------------------------------------
------------------------------------------------------------
------------------------------------------------------------
------------------------------------------------------------
--------------------------------------------TATTAGTTTGCCGAGT
GATCCTAAATATAAAATGAGGTGGTGGCTCCACATGCATTATGCATACCGCAATTTTCAT
AGCCCTT-GTCTTTTACCGCTTCTTCT---------------------------GTCCCT
TTTTCATGGGCAGGATCATCAGTCAAAAGCTCTGAACTATGGTTCACACTATGAGCTACT
TGAACTTGTGGATAGGTTAGTAC---TACTAACTAAGACTATATTTGCTCTCCACCTTTG
ATTACAAAGGAATTAG-TTTTTTTTTTGTCAAACTATGAATATATGCAGCAAGCTTGTGG
GATCAAATGTCAAAAATGTGAGTATCGATGCTCTTGTTCAACTGGAGGAACACCTTGAGA
CTGCCCTCTCCGTGACTAGAGCCAAGAAGGTAAGTTGATTTCGTAATGTCTACTCCTTTC
TGAATTTTGTTTGCTGAGAACAACCGTGCTGC----TTTTGTTTGTTGCAGACCGAACTC
ATGTTGAAGCTTGTTGAGAATCTTAAAGAAAAGGTCAGATATTTGCTACCAATTTTATTG
TACATCAGATATATCCTCTTCTGTGTTGTCTCTGTTACTTTAAGTCTGCTTAACGAGCTT
GCACACATATTTGCAACTTTCTT--------------------------------CATAT
GTTTTGGATTCCAAATTCTGAAGTTGTTAGGTTTAGAAACTT--GATCGGTAATTGCTGA
ACATTTTGATCTTTAAATCAGGAGAAAATGCTGAAAGAAGAGAACCAGGTTTTGGCTAGC
CAGGTAACGAAAGCTACATTTCCTAAAAATATATATGCATAACTAA--TAAGCACTGCGT
GTTGTGTGTCCAATGTCCATGTACATGGACATAGATACACACTCTTATGCTTGCAGATAT
ATATATATATATATATAGTCAGTGCATTTCAATCATTCACTAGTTAGCACTTTCCTGTCT
TGTATAG-------------------------TTGTATTCTAGACAATTCTTCTCAAGAT
TAGGGCATTTTGGTTGTTGGTAG--TTTGGTTTATTAGGGTTAGTGAGATTATTACTGAA
TAAGAACAGAATTTTGATAACGGCTGGTTAGAGTTAAGGGAA------------------
------------------------------------------------------------
------------------------------------------------------------
------------------------------------------------------------
------------------------------------------------------------
------------------------------------------------------------
------------------------------------------------------------
------------------------------------------------------------
------------------------------------------------------------
------------------------------------------------------------
---------------------------------------ATCAGATGAAGT---------
------------------------------------------------------------
--------TATTTTTTTATTT---------TT-TATCGAGTATAAATTACATGATTGCTA
TATCATTTTACTAAATTAAGAAAA--AAAAATTCCGGTTGTTGGA--CATAACTAGGTTT
TGGTTCTTCT--------------TCTTCGTTTTTTTCATGTTAAAG---TGTTTAATTA
GGTTTTGGTTC------ATTTGGAGATTTATGAACCTTTTATAGTCTGGTTAAGTCTGGG
TTTGGTAGAGATTCAAT--AAGATTTCTTGATTCTCTTTCAGGTTATGGTCTGGTTCAGT
CTAGTTTAGTTCAATATTGGTTTCCTTGAAGGTTGTGTAAACGTTGTCTATATTTAA---
----------GTTAATCACCTTTTAACCAAAAAAAAAAGTTTATGGACCGATTAGTTTTT
TTTTTTTTGTTTTTTTTGTTATGG-TTAGGTTTGGATCCGAGTGGCTCAGTTCCAACTCC
AAGTGTCTAGAAGTAGT----GCTACTTTTACATGCTATATATAGGTTAGATTATAAATT
ATAAACTGGTAAAAGATTATAGATACT-----GCTTCCAAACTTAAAAGCTTAAACATAA
AGAACACACAAATTATGAGAAAC------------ATAACCTTCTGTAGTGTTTTTTAAT
GGTTGTTAT------TTGGTGGTGT----GAAAAAGATATTCCTTGG-------------
-ATAGAAGACAAAAAG-AGAAAGTGAATAGTGATTTTGACCTATGATTATCGTACAGATG
GAGAATAATCATCATGTGGGAGCAGAAGCTG------AGATGGAGATGTCACCTGCTGGA
CAAATCTCCGA---CAATCTTCCGGTGACTCTCCCACTACTTAATT-AGCCACCTTAAAT
CGGCGGTTGAAATC-AAAATCCAAAACATATATAATTATGAAGAAAAAAAAAATAAGATA
TGTAATTATTCCGCTGATAAG----GGCGAGCGTTTGTATATCTTAATACTCTCTCTTTG
GCCAAGAGAC-----TTTGTGTGTGA------TACTTAAGT-AGAC--GGAACTAAGTCA
ATACTATCTGTTTTAAGAC-AAAAGGTTGATG-AACTTTGTACCTTATTCGTGTGAGAAT
-TGCATCGAGATCTTGAGTGTATGTGTTCTTCACTTCTGTCAAAAACTTGTGTTTGCTTC
ACAGTGAAGAAG--CCTACGGCTTATTTTGCAACAGGGACGTGGCTCTCTCTCTCTCTCT
GCGCGTTTTTTCTCTCGTCGTAATTAAT---------TTGTTTTTATCCTAAACGCGT-A
TGGTTGG
>A_lyrata_JX909325
TGAAATGTATACCGAGAA------------CGTG------TTTAATGTCATCATCGAGGC
AAATCAAGAAATAAAAAA--A---------------------------------------
--------------------GAGTCTA---------------------------------
------------------------------------------------------------
------------------------------------------------------------
------------------------------------------------------------
------------------------------------------------------------
------------------------------------------------------------
------------------------------------------------------------
------------------------------------------------------------
------------------------------------------------------------
------------------------------------------------------------
------------------------------------------------------------
------------------------------------------------------------
------------------------------------------------------------
------------------------------------------------------------
------------------------------------------------------------
------------------------------------------------------------
------------------------------------------------------------
------------------------------------------------------------
------------------------------------------------------------
------------------------------------------------------------
------------------------------------------------------------
------------------------------------------------------------
------------------------------------------------------------
------------------------------------------------------------
------------------------------------------------------------
------------------------------------------------------------
------------------------------------------------------------
------------------------------------------------------------
------------------------------------------------------------
------------------------------------------------------------
------ATACTGTAGAGT------------------------------------------
------------------------------------------------------------
------------------------------------------------------------
------------------------------------------------------------
------------------------------------------------------------
------------------------------------------------------------
------------------------------------------------------------
------------------------------------------------------------
------------------------------------------------------------
------------------------------------------------------------
------------------------------------------------------------
------------------------------------------------------------
------------------------------------------------------------
------------------------------------------------------------
------------------------------------------------------------
------------------------------------------------------------
------------------------------------------------------------
------------------------------------------------------------
------------------------------------------------------------
------------------------------------------------------------
------------------------------------------------------------
------------------------------------------------------------
------------------------------------------------------------
------------------------------------------------------------
------------------------------------------------------------
------------------------------------------------------------
------------------------------------------------------------
------------------------------------------------------------
------------------------------------------------------------
------------------------------------------------------------
------------------------------------------------------------
------------------------------------------------------------
------------------------------------------------------------
------------------------------------------------------------
------------------------------------------------------------
------------------------------------------------------------
------------------------------------------------------------
------------------------------------------------------------
------------------------------------------------------------
------------------------------------------------------------
------------------------------------------------------------
------------------------------------------------------------
------------------------------------------------------------
------------------------------------------------------------
------------------------------------------------------------
------------------------------------------------------------
------------------------------------------------------------
------------------------------------------------------------
------------------------------------------------------------
------------------------------------------------------------
------------------------------------------------------------
------------------------------------------------------------
------------------------------------------------------------
------------------------------------------------------------
------------------------------------------------------------
------------------------------------------------------------
------------------------------------------------------------
------------------------------------------------------------
------------------------------------------------------------
------------------------------------------------------------
------------------------------------------------------------
------------------------------------------------------------
------------------------------------------------------------
------------------------------------------------------------
------------------------------------------------------------
------------------------------------------------------------
------------------------------------------------------------
------------------------------------------------------------
------------------------------------------------------------
------------------------------------------------------------
------------------------------------------------------------
------------------------------------------------------------
------------------------------------------------------------
------------------------------------------------------------
------------------------------------------------------------
------------------------------------------------------------
------------------------------------------------------------
------------------------------------------------------------
------------------------------------------------------------
------------------------------------------------------------
------------------------------------------------------------
------------------------------------------------------------
------------------------------------------------------------
------------------------------------------------------------
------------------------------------------------------------
------------------------------------------------------------
------------------------------------------------------------
------------------------------------------------------------
------------------------------------------------------------
------------------------------------------------------------
------------------------------------------------------------
------------------------------------------------------------
------------------------------------------------------------
------------------------------------------------------------
------------------------------------------------------------
------------------------------------------------------------
------------------------------------------------------------
------------------------------------------------------------
------------------------------------------------------------
------------------------------------------------------------
------------------------------------------------------------
------------------------------------------------------------
------------------------------------------------------------
------------------------------------------------------------
------------------------------------------------------------
------------------------------------------------------------
------------------------------------------------------------
------------------------------------------------------------
------------------------------------------------------------
------------------------------------------------------------
------------------------------------------------------------
------------------------------------------------------------
------------------------------------------------------------
------------------------------------------------------------
------------------------------------------------------------
------------------------------------------------------------
------------------------------------------------------------
------------------------------------------------------------
------------------------------------------------------------
------------------------------------------------------------
------------------------------------------------------------
------------------------------------------------------------
------------------------------------------------------------
------------------------------------------------------------
------------------------------------------------------------
------------------------------------------------------------
------------------------------------------------------------
------------------------------------------------------------
------------------------------------------------------------
------------------------------------------------------------
------------------------------------------------------------
------------------------------------------------------------
------------------------------------------------------------
------------------------------------------------------------
------------------------------------------------------------
------------------------------------------------------------
------------------------------------------------------------
------------------------------------------------------------
------------------------------------------------------------
------------------------------------------------------------
------------------------------------------------------------
------------------------------------------------------------
------------------------------------------------------------
------------------------------------------------------------
------------------------------------------------------------
------------------------------------------------------------
------------------------------------------------------------
------------------------------------------------------------
------------------------------------------------------------
------------------------------------------------------------
------------------------------------------------------------
------------------------------------------------------------
------------------------------------------------------------
------------------------------------------------------------
------------------------------------------------------------
------------------------------------------------------------
------------------------------------------------------------
------------------------------------------------------------
------------------------------------------------------------
------------------------------------------------------------
------------------------------------------------------------
------------------------------------------------------------
------------------------------------------------------------
------------------------------------------------------------
------------------------------------------------------------
------------------------------------------------------------
------------------------------------------------------------
------------------------------------------------------------
------------------------------------------------------------
------------------------------------------------------------
------------------------------------------------------------
------------------------------------------------------------
------------------------------------------------------------
------------------------------------------------------------
------------------------------------------------------------
------------------------------------------------------------
------------------------------------------------------------
------------------------------------------------------------
------------------------------------------------------------
------------------------------------------------------------
------------------------------------------------------------
------------------------------------------------------------
------------------------------------------------------------
------------------------------------------------------------
------------------------------------------------------------
------------------------------------------------------------
------------------------------------------------------------
------------------------------------------------------------
------------------------------------------------------------
------------------------------------------------------------
------------------------------------------------------------
------------------------------------------------------------
------------------------------------------------------------
------------------------------------------------------------
------------------------------------------------------------
------------------------------------------------------------
------------------------------------------------------------
------------------------------------------------------------
------------------------------------------------------------
------------------------------------------------------------
------------------------------------------------------------
------------------------------------------------------------
------------------------------------------------------------
------------------------------------------------------------
------------------------------------------------------------
------------------------------------------------------------
------------------------------------------------------------
------------------------------------------------------------
------------------------------------------------------------
------------------------------------------------------------
------------------------------------------------------------
------------------------------------------------------------
------------------------------------------------------------
------------------------------------------------------------
------------------------------------------------------------
------------------------------------------------------------
------------------------------------------------------------
------------------------------------------------------------
------------------------------------------------------------
------------------------------------------------------------
------------------------------------------------------------
------------------------------------------------------------
------------------------------------------------------------
------------------------------------------------------------
------------------------------------------------------------
------------------------------------------------------------
------------------------------------------------------------
------------------------------------------------------------
------------------------------------------------------------
------------------------------------------------------------
------------------------------------------------------------
------------------------------------------------------------
------------------------------------------------------------
------------------------------------------------------------
------------------------------------------------------------
------------------------------------------------------------
------------------------------------------------------------
------------------------------------------------------------
------------------------------------------------------------
------------------------------------------------------------
------------------------------------------------------------
------------------------------------------------------------
------------------------------------------------------------
------------------------------------------------------------
------------------------------------------------------------
------------------------------------------------------------
------------------------------------------------------------
------------------------------------------------------------
------------------------------------------------------------
------------------------------------------------------------
------------------------------------------------------------
------------------------------------------------------------
------------------------------------------------------------
------------------------------------------------------------
------------------------------------------------------------
------------------------------------------------------------
------------------------------------------------------------
------------------------------------------------------------
------------------------------------------------------------
------------------------------------------------------------
------------------------------------------------------------
------------------------------------------------------------
------------------------------------------------------------
------------------------------------------------------------
------------------------------------------------------------
------------------------------------------------------------
------------------------------------------------------------
------------------------------------------------------------
------------------------------------------------------------
------------------------------------------------------------
------------------------------------------------------------
------------------------------------------------------------
------------------------------------------------------------
------------------------------------------------------------
------------------------------------------------------------
------------------------------------------------------------
------------------------------------------------------------
------------------------------------------------------------
------------------------------------------------------------
------------------------------------------------------------
------------------------------------------------------------
------------------------------------------------------------
------------------------------------------------------------
------------------------------------------------------------
------------------------------------------------------------
------------------------------------------------------------
------------------------------------------------------------
------------------------------------------------------------
------------------------------------------------------------
------------------------------------------------------------
------------------------------------------------------------
------------------------------------------------------------
------------------------------------------------------------
------------------------------------------------------------
------------------------------------------------------------
------------------------------------------------------------
------------------------------------------------------------
------------------------------------------------------------
------------------------------------------------------------
------------------------------------------------------------
------------------------------------------------------------
------------------------------------------------------------
------------------------------------------------------------
------------------------------------------------------------
------------------------------------------------------------
------------------------------------------------------------
------------------------------------------------------------
------------------------------------------------------------
------------------------------------------------------------
------------------------------------------------------------
------------------------------------------------------------
------------------------------------------------------------
------------------------------------------------------------
------------------------------------------------------------
------------------------------------------------------------
------------------------------------------------------------
------------------------------------------------------------
------------------------------------------------------------
------------------------------------------------------------
------------------------------------------------------------
------------------------------------------------------------
------------------------------------------------------------
------------------------------------------------------------
------------------------------------------------------------
------------------------------------------------------------
------------------------------------------------------------
------------------------------------------------------------
------------------------------------------------------------
------------------------------------------------------------
------------------------------------------------------------
------------------------------------------------------------
------------------------------------------------------------
------------------------------------------------------------
------------------------------------------------------------
------------------------------------------------------------
------------------------------------------------------------
------------------------------------------------------------
------------------------------------------------------------
------------------------------------------------------------
------------------------------------------------------------
------------------------------------------------------------
------------------------------------------------------------
------------------------------------------------------------
------------------------------------------------------------
------------------------------------------------------------
------------------------------------------------------------
------------------------------------------------------------
------------------------------------------------------------
------------------------------------------------------------
------------------------------------------------------------
------------------------------------------------------------
------------------------------------------------------------
------------------------------------------------------------
------------------------------------------------------------
------------------------------------------------------------
------------------------------------------------------------
------------------------------------------------------------
------------------------------------------------------------
------------------------------------------------------------
------------------------------------------------------------
------------------------------------------------------------
------------------------------------------------------------
------------------------------------------------------------
------------------------------------------------------------
------------------------------------------------------------
------------------------------------------------------------
------------------------------------------------------------
------------------------------------------------------------
------------------------------------------------------------
------------------------------------------------------------
------------------------------------------------------------
------------------------------------------------------------
--------------------------------------AACGAAT---------------
------------------------------------------------------------
------------------------------------------------------------
------------------------------------------------------------
------------------------------------------------------------
------------------------------------------------------------
------------------------------------------------------------
------------------------------------------------------------
------------------------------------------------------------
------------------------------------------------------------
-------------GATTATGGACT------------------------------------
------------------------------------------------------------
------------------------------------------------------------
------------------------------------------------------------
------------------------------------------------------------
------------------------------------------------------------
------------------------------------------------------------
------------------------------------------------------------
------------------------------------------------------------
------------------------------------------------------------
------------------------------------------------------------
------------------------------------------------------------
------------------------------------------------------------
------------------------------------------------------------
------------------------------------------------------------
------------------------------------------------------------
------------------------------------------------------------
------------------------------------------------------------
------------------------------------------------------------
------------------------------------------------------------
------------------------------------------------------------
------------------------------------------------------------
------------------------------------------------------------
------------------------------------------------------------
------------------------------------------------------------
------------------------------------------------------------
------------------------------------------------------------
------------------------------------------------------------
------------------------------------------------------------
------------------------------------------------------------
------------------------------------------------------------
------------------------------------------------------------
------------------------------------------------------------
------------------------------------------------------------
------------------------------------------------------------
------------------------------------------------------------
------------------------------------------------------------
------------------------------------------------------------
------------------------------------------------------------
------------------------------------------------------------
------------------------------------------------------------
------------------------------------------------------------
------------------------------------------------------------
------------------------------------------------------------
------------------------------------------------------------
------------------------------------------------------------
------------------------------------------------------------
------------------------------------------------------------
------------------------------------------------------------
------------------------------------------------------------
------------------------------------------------------------
------------------------------------------------------------
------------------------------------------------------------
------------------------------------------------------------
------------------------------------------------------------
------------------------------------------------------------
------------------------------------------------------------
------------------------------------------------------------
------------------------------------------------------------
------------------------------------------------------------
------------------------------------------------------------
------------------------------------------------------------
------------------------------------------------------------
------------------------------------------------------------
------------------------------------------------------------
------------------------------------------------------------
------------------------------------------------------------
------------------------------------------------------------
------------------------------------------------------------
------------------------------------------------------------
------------------------------------------------------------
------------------------------------------------------------
------------------------------------------------------------
------------------------------------------------------------
------------------------------------------------------------
------------------------------------------------------------
------------------------------------------------------------
------------------------------------------------------------
------------------------------------------------------------
------------------------------------------------------------
------------------------------------------------------------
------------------------------------------------------------
------------------------------------------------------------
------------------------------------------------------------
------------------------------------------------------------
------------------------------------------------------------
------------------------------------------------------------
------------------------------------------------------------
------------------------------------------------------------
------------------------------------------------------------
------------------------------------------------------------
------------------------------------------------------------
------------------------------------------------------------
------------------------------------------------------------
------------------------------------------------------------
------------------------------------------------------------
------------------------------------------------------------
------------------------------------------------------------
------------------------------------------------------------
------------------------------------------------------------
------------------------------------------------------------
------------------------------------------------------------
------------------------------------------------------------
------------------------------------------------------------
------------------------------------------------------------
------------------------------------------------------------
------------------------------------------------------------
------------------------------------------------------------
------------------------------------------------------------
------------------------------------------------------------
------------------------------------------------------------
------------------------------------------------------------
------------------------------------------------------------
------------------------------------------------------------
------------------------------------------------------------
------------------------------------------------------------
------------------------------------------------------------
------------------------------------------------------------
------------------------------------------------------------
------------------------------------------------------------
------------------------------------------------------------
------------------------------------------------------------
------------------------------------------------------------
------------------------------------------------------------
------------------------------------------------------------
------------------------------------------------------------
------------------------------------------------------------
------------------------------------------------------------
------------------------------------------------------------
------------------------------------------------------------
------------------------------------------------------------
------------------------------------------------------------
------------------------------------------------------------
------------------------------------------------------------
------------------------------------------------------------
------------------------------------------------------------
------------------------------------------------------------
------------------------------------------------------------
------------------------------------------------------------
------------------------------------------------------------
------------------------------------------------------------
------------------------------------------------------------
------------------------------------------------------------
------------------------------------------------------------
------------------------------------------------------------
------------------------------------------------------------
------------------------------------------------------------
------------------------------------------------------------
------------------------------------------------------------
------------------------------------------------------------
------------------------------------------------------------
------------------------------------------------------------
------------------------------------------------------------
------------------------------------------------------------
----------------------------------------------AGTATT--------
------------------------------------------------------------
------------------------------------------------------------
------------------------------------------------------------
------------------------------------------------------------
------------------------------------------------------------
------------------------------------------------------------
------------------------------------------------------------
------------------------------------------------------------
------------------------------------------------------------
------------------------------------------------------------
------------------------------------------------------------
------------------------------------------------------------
------------------------------------------------------------
------------------------------------------------------------
------------------------------------------------------------
------------------------------------------------------------
------------------------------------------------------------
------------------------------------------------------------
------------------------------------------------------------
------------------------------------------------------------
------------------------------------------------------------
------------------------------------------------------------
------------------------------------------------------------
------------------------------------------------------------
------------------------------------------------------------
------------------------------------------------------------
------------------------------------------------------------
------------------------------------------------------------
------------------------------------------------------------
------------------------------------------------------------
------------------------------------------------------------
------------------------------------------------------------
------------------------------------------------------------
------------------------------------------------------------
------------------------------------------------------------
------------------------------------------------------------
------------------------------------------------------------
------------------------------------------------------------
------------------------------------------------------------
------------------------------------------------------------
------------------------------------------------------------
------------------------------------------------------------
------------------------------------------------------------
------------------------------------------------------------
------------------------------------------------------------
------------------------------------------------------------
------------------------------------------------------------
------------------------------------------------------------
------------------------------------------------------------
------------------------------------------------------------
------------------------------------------------------------
------------------------------------------------------------
------------------------------------------------------------
------------------------------------------------------------
------------------------------------------------------------
------------------------------------------------------------
------------------------------------------------------------
------------------------------------------------------------
------------------------------------------------------------
------------------------------------------------------------
------------------------------------------------------------
------------------------------------------------------------
------------------------------------------------------------
------------------------------------------------------------
------------------------------------------------------------
------------------------------------------------------------
------------------------------------------------------------
------------------------------------------------------------
------------------------------------------------------------
------------------------------------------------------------
------------------------------------------------------------
------------------------------------------------------------
------------------------------------------------------------
------------------------------------------------------------
------------------------------------------------------------
------------------------------------------------------------
------------------------------------------------------------
------------------------------------------------------------
------------------------------------------------------------
------------------------------------------------------------
------------------------------------------------------------
------------------------------------------------------------
------------------------------------------------------------
------------------------------------------------------------
------------------------------------------------------------
------------------------------------------------------------
------------------------------------------------------------
------------------------------------------------------------
------------------------------------------------------------
------------------------------------------------------------
------------------------------------------------------------
------------------------------------------------------------
-------------------------TTTACTGCTACAGACAGAAGCAGTAAATAAAAATG
GT---AATG-----------AATTTTAACGACTGCATGTCGTT--GTTTTACTATGGGGA
ATATAT-------TTCCTCCACTTTAAT----TGAC---CAGTTGTTTAAAGAGAAGTGG
AAATAGCAAAATCCGTATTA----TTCGAGTTGCAAAACCGTAAATTCAATC----TAAT
TGTATGGGAAT--------------------------------------ATATC------
-----------------------------------TTTGTCGTTTTCGAAGATTGAAAGT
TGAAAACTTGAAACTATAATATTAGAATTAAACATTGA-----TATATAAA---------
------------------------------------------------------------
------------------------------------------------------------
------------------------------------------------------------
------------------------------------------------------------
------------------------------------------------------------
------------------------------------------------------------
------------------------------------------------------------
------------------------------------------------------------
------------------------------------------------------------
------------------------------------------------------------
------------------------------------------------------------
------------------------------------------------------------
------------------------------------------------------------
------------------------------------------------------------
------------------------------------------------------------
------------------------------------------------------------
------------------------------------------------------------
------------------------------------------------------------
------------------------------------------------------------
------------------------------------------------------------
------------------------------------------------------------
------------------------------------------------------------
------------------------------------------------------------
------------------------------------------------------------
------------------------------------------------------------
------------------------------------------------------------
------------------------------------------------------------
------------------------------------------------------------
------------------------------------------------------------
------------------------------------------------------------
------------------------------------------------------------
------------------------------------------------------------
------------------------------------------------------------
------------------------------------------------------------
------------------------------------------------------------
------------------------------------------------------------
------------------------------------------------------------
------------------------------------------------------------
------------------------------------------------------------
------------------------------------------------------------
------------------------------------------------------------
------------------------------------------------------------
------------------------------------------------------------
------------------------------------------------------------
------------------------------------------------------------
---------------------------------TTAAAACT-CCAAAACATGGAGATGCC
TTGAAAAAGAG-ATTTTTATTTTATTTTTTGCCTCGAAG-AAAAGATAATGGGCTTGACA
TATCCAGAATAGGGAAAGGAGGTGATGGGATGATTGGATATAAATCATA-TGCCCATTCA
CCC-ATCGATTCGAAGAATTACTTTTCGCATTAAGTTTTT------AATAAAAATACGAT
ATCTATTTTTATCTGCCACATAATTAATA--------------------------CAGTA
GTAAACTT--------------------------------TCCCCTTTGTTTTTCAA---
-----CCAATATTTTAAACTCTCTTGTTAAGGACATCGACGGTTCTCGTTTCTT------
-TATCTCAAGATTTATAAGTGTTGGGATCGGCTTTTGTACTGTGAGATCTCTCTTG-TCT
TATCTGC---------GACCCCCTTGTCCAA---------------GATACATG---TAT
TTTTCTGTTGTACTCA-----------------AAAATCATTTTTTGAAGAAATG---CG
GAATTGGTGT---TCTCTCTTAGG--------CGCCGGATT-CGGAC-TTTGGACCGCA-
------------------------TGAGTTCTAT--------CTCGCCCTACTTGCGA--
---------CCTCTCTTTTCAGGGAATAAG------------------------------
-----TACTTCGACATTCTA----------------------------------------
-------------GGAGCAAGTTAA---------------------GATTGTTAAAACCC
CATAGAA---TCTTGTTATTCTCGTGAGG---CAATGTATCTTAAGGTG-GCTGA-----
---------------------CGACATGTCATC-GGTTAGCTTT-----------CCGCC
AGTTTG------------------------------AATGACTTAC--------------
CTTTATGGTGG-----------------------AACTCAT-TATTTTCTAATTTATA--
-----------------GTACTAGCGTTTTCTTT--------------------------
------------TCGTATTTTTGTCGAGGAGTTGTGCT----------------------
----TCTTTTGAATACATCATCA-------------------------------------
------------------------------------------------------------
------------------------------------------------------------
------------------------------------------------------------
------------------------------------------------------------
-------------------------TGTA-------------------------------
-TATTTCTTTT-------------------------------------------------
------------------------------------------------------------
------------------------------------------------------------
------------------------------------------------------------
----CTTTCATGTA----------------------------------------------
------------------------------------------------------------
------------------------------------------------------------
------------------------------------------------------------
------------------------------------------------------------
------------------------------------------------------------
------------------------------------------------------------
------------------------------------------------------------
------------------------------------------------------------
------------------------------------------------------------
------------------------------------------------------------
------------------------------------------------------------
--------------AGTTCAATGGTTTCTGA-----------------------------
----------------------TATATTTTCCTAAAAGAG----------A---GTATTT
TGAC---------TA---------------------------------------------
------------------------------------------------------------
------------------------------------------------------------
-------------------------------------CAATTT-----------------
------------------------------------------------------------
------------------------------------------------------------
-------------------AATGAAATGGAGTTTTG------------------------
------------------------------------------------------------
------------------------------------------------------------
------------------------------------------------------------
------------------------------------------------------------
------------------------------------------------------------
------------------------------------------------------------
------------------------------------------------------------
------------------------------------------------------------
------------------------------------------------------------
------------------------------------------------------------
------------------------------------------------------------
------------------------------------------------------------
------------------------------------------------------------
------------------------------------------------------------
------------------------------ATGTCAAA----------------------
------------------------------------------------------------
------------------------------------------------------------
------------------------------------------------------------
-----------------------------------------AAAAAAAAAA--GACAAAA
AATAGTGAA-GCTA----------------------------------------------
------------------------------------------------------------
------------------------------------------------------------
------------------------------------------------------------
------------------------------------------------------------
------------------------------------------------------------
------------------------------------------------------------
------------------------------------------------------------
------------------------------------------------------------
------------------------------------------------------------
------------------------------------------------------------
------------------------------------------------------------
------------------------------------------------------------
------------------------------------------------------------
------------------------------------------------------------
------------------------------------------------------------
------------------------------------------------------------
------------------------------------------------------------
------------------------------------------------------------
------------------------------------------------------------
------------------------------------------------------------
------------------------------------------------------------
------------------------------------------------------------
------------------------------------------------------------
-----TATCAAATAACAAAAAGTGGGT---------------------------------
------------------------------------------------------------
------------------------------------------------------------
------------------------------------------------------------
------------------------------------------------------------
------------------------------------------------------------
------------------------------------------------------------
------------------------------------------------------------
------------------------------------------------------------
------------------------------------------------------------
---------------GAAACCAGATG-----------AGAGATTTTGTAAC---------
---------------------------------------------------GATATTG--
--GTGTGTGG--------------------------------------------------
------------------------------------------------------------
------------------------------------------------------------
------------------------------------------------------------
--------------TAGTAACTT-------------------------------------
------------------------------------------------------------
------------------------------------------------------------
------------------------------------------------------------
------------------------------------------------------------
----------------------------------------------TTCTAATGAAGCCA
AACAAAC-----------------------------------------------------
------------ATTTCGGTAACGCCGTACTA--TAGCTGCCAAATGTTAAATTTTGAGA
AGTCGA-AGAG------------------------------ACAGCGTTCAAAGATGATG
GAGAGTGGGGGTTTAGAG------------------------------------------
------CTCTTTCTACGATAGTTGAATC-----CGCAGGGGAGGGTAGATAGTTTTCATT
TACCAAAGA---------------------------------------------------
------------------------------------------------------------
AAGGTAATGCAAGAGCAGCAAATGCGCTCGTCATGC-GGTACACGTGGC-TACCTTGTCT
TCAAAACGCAACGTTTTTAGTCACATAT----TTTTTTTTCATCACTCTCGTTTACCCCA
AAAAAAAAAAA---TTCTTGCCCAACGAAGAAAAAGTAGATAG-GCACAAAAAATAGAAA
GAAATAAAAAAAAAAAAAGAAAAAAAAAAGGAAAGAGA-------------------AAA
ACGCTTAGTATCTCCGGCGACTT-CGAACCCAACCTGAGGAT-CAAATTAGGGAATAAAG
CCCTCTCGGAGACAGAAGCCATGGGGAGAAAAAAACTAGAAATCAAGCGAATTGAGAACA
AAAGTAGCCGACAAGTCACCTTCTCCAAACGTCGCAACGGTCTCATCGAGAAAGCTCGTC
AGCTTTCTGTTCTCTGTGACGCATCCGTCGCTCTTCTCGTCGTCTCTGCTTCCGGCAAGC
TCTACAGCTTCTCCTCCGGCGATAAGTACGCCTCTTCCTTATC-TGGGTTTCCATTTATT
TCCCCTTCAATCTTCAGTTTTGTGCTC-TTTACTTTTCTGAAAAATAAAAATAAAAGACA
AAAATAAAAAAACAATTAATAAACCGTTTGTTTTTTTTTTTTCCGGCGAATCTCTTGT-T
GTTTCTCGGTTCTGTGTTTGTTAGTGTCTTTTTCTATGACCATGAGAGATACATGAGATA
ACCTAATTTAAGGAAGAACAATGTCGTGAACTGGTGATGAAGC--TAAAGCTTCT--TAC
TTTTGTTCATTTCTCTCTCTAT-----------ATTTCTT---------AATTTTTTTTT
CCTGCATGGATTTTATTATTT-TCTTTGGAAATAATATGCATGTCCTTCACGATTTGTTT
GATACGATCTGATGCGTGCTCCGTGCTCCGTGCTCGATGTTGTTTAGTGAAGTTTCAAGC
CATCTTTGATTGTTACTTTGCTTTAGAGATTCCTTAAGTTTTTGAAGAGTT---------
----------GACTAATGATTAATGTCTCTCTTTTCAGAGTGATTAAAATTCATTGGATC
TCTCGGATTTGTATGCAATG-----CAATGCACCTACGGGAGATCTATAGGATTGATATG
GGGTTAATGCTGAATAATG---------------------------TATACCACATTCT-
GCAGCTATTGACTATATAAGACTATTTGTTGATCTTCTATGAATTCCTATCTTTGTCGTG
GACCTATTACTTGTTGATTATCTAAAT---------------------------------
------------------------------------------------------------
------------------------------------------------------------
------------------------------------------------------------
------------------------------------------------------------
------------------------------------------------------------
------------------------------------------------------------
------------------------------------------------------------
------------------------------------------------------------
------------------------------------------------------------
------------------------------------------------------------
------------------------------------------------------------
------------------------------------------------------------
------------------------------------------------------------
------------------------------------------------------------
------------------------------------------------------------
------------------------------------------------------------
------------------------------------------------------------
------------------------------------------------------------
------------------------------------------------------------
------------------------------------------------------------
------------------------------------------------------------
------------------------------------------------------------
------------------------------------------------------------
------------------------------------------------------------
------------------------------------------------------------
------------------------------------------------------------
------------------------------------------------------------
------------------------------------------------------------
------------------------------------------------------------
------------------------------------------------------------
------------------------------------------------------------
------------------------------------------------------------
------------------------------------------------------------
------------------------------------------------------------
------------------------------------------------------------
------------------------------------------------------------
------------------------------------------------------------
------------------------------------------------------------
------------------------------------------------------------
------------------------------------------------------------
------------------------------------------------------------
------------------------------------------------------------
------------------------------------------------------------
------------------------------------------------------------
------------------------------------------------------------
------------------------------------------------------------
------------------------------------------------------------
------------------------------------------------------------
------------------------------------------------------------
------------------------------------------------------------
------------------------------------------------------------
------------------------------------------------------------
------------------------------------------------------------
------------------------------------------------------------
------------------------------------------------------------
------------------------------------------------------------
------------------------------------------------------------
------------------------------------------------------------
------------------------------------------------------------
------------------------------------------------------------
------------------------------------------------------------
------------------------------------------------------------
------------------------------------------------------------
------------------------------------------------------------
------------------------------------------------------------
------------------------------------------------------------
------------------------------------------------------------
------------------------------------------------------------
------------------------------------------------------------
------------------------------------------------------------
------------------------------------------------------------
------------------------------------------------------------
------------------------------------------------------------
------------------------------------------------------------
------------------------------------------------------------
------------------------------------------------------------
------------------------------------------------------------
------------------------------------------------------------
------------------------------------------------------------
------------------------------------------------------------
------------------------------------------------------------
------------------------------------------------------------
------------------------------------------------------------
------------------------------------------------------------
------------------------------------------------------------
------------------------------------------------------------
------------------------------------------------------------
------------------------------------------------------------
------------------------------------------------------------
------------------------------------------------------------
------------------------------------------------------------
------------------------------------------------------------
------------------------------------------------------------
------------------------------------------------------------
------------------------------------------------------------
------------------------------------------------------------
------------------------------------------------------------
------------------------------------------------------------
------------------------------------------------------------
------------------------------------------------------------
------------------------------------------------------------
------------------------------------------------------------
------------------------------------------------------------
------------------------------------------------------------
------------------------------------------------------------
------------------------------------------------------------
------------------------------------------------------------
------------------------------------------------------------
------------------------------------------------------------
------------------------------------------------------------
------------------------------------------------------------
------------------------------------------------------------
------------------------------------------------------------
------------------------------------------------------------
-----------------CCTCAACCT------------TGTAA-----------------
------------------------------------------------------------
------------------------------------------------------------
------------------------------------------------------------
------------------------------------------------------------
------------------------------------------------------------
------------------------------------------------------------
------------------------------------------------------------
------------------------------------------------------------
------------------------------------------------------------
------------------------------------------------------------
------------------------------------------------------------
------------------------------------------------------------
------------------------------------------------------------
------------------------------------------------------------
------------------------------------------------------------
------------------------------------------------------------
------------------------------------------------------------
------------------------------------------------------------
------------------------------------------------------------
------------------------------------------------------------
------------------------------------------------------------
------------------------------------------------------------
------------------------------------------------------------
------------------------------------------------------------
------------------------------------------------------------
------------------------------------------------------------
------------------------------------------------------------
------------------------------------------------------------
------------------------------------------------------------
------------------------------------------------------------
------------------------------------------------------------
------------------------------------------------------------
------------------------------------------------------------
------------------------------------------------------------
------------------------------------------------------------
------------------------------------------------------------
-------------------------------------CTTTTGTTGTGAAAATCGACAA-
-----------------------------TCACACAACCTTTGTATCTTGTGTCTTTTGT
CATAGAAATTGTCAATAACACAGCCTTGTTTCTTTGGTGCCTCTAGGAAATTGAAAATCC
CACAAAA-----CTTGTCTTCATGTAAGAAATAACAACCTCTTTGGTACGTATCTATAAT
GAATCAATATAATCC----TATAAGTTGTCAAAATTG---CTGG--TGTAGTGTTTACTA
CAACCCTCCAATATATTAACCAAGTGGTTGTAGTCGTTTGGCCATGTT------GATCGC
TGGCCGATTCTCACTTGATGCATGC----TTAGGATTTGTTCACCCCTTATATACTGAAA
GTTAGGTCCAGCCTTGGAATAGTCGAGACACCTGACTAGAACTCCTGGTCTTAATTATGA
----------------TTTGATAAAGAAGAAGCCTTTTAGAACGTGGAAA----TAGTTA
CTCAGTAACTCATTTTTGCGTACTTAGTT-------------------TTGACTTCACAA
TGGAACTGATACCTATTAACAAAAAAAAAAAAAGTTAATTAGTGGAAGTGTTGTCAAATT
TGTTGGGTCTTGTATAAGGTCATTATGTAGTTTAG------------------TTTTATC
TGTCTTAGTCGCTTCCTTCTAT---AGAAGATATATTTATATATAGGTATGATAGGTTTC
CTAGTAATATAAGTTAGTGTAACTTCAATGGCAGAAAACTCTTTACTTTTATTGCTTG--
-AATTTGGGGTTTAAATATAGGAAATTGGAACCTCACCGTTTCTACAAACGAGGAATAAA
TTGAAAGTGAAAATACAAATACGAAGACCGGCTTCCTATATATTCTTAGGAGAGTCT---
-----------------------ATAGAAATATGAG-TTTGTTTAAGACTCGGTCCATGT
ATTTGGAGTTTGGATTCCTCATATATACTTATGGTCATCTGCTTACCACCACATCAGCAT
GATCATGTTATGGCTCATCAATACTAGCGATATCGCTAGAAAGAACCTTGTCCTCAAGGT
TCATTGAAAAATTCGAAAAGTTTTCTCGTATATGTTGATATGGTATTACTTAGAAACAAA
TAGCTGATGTCACC-GTTTTGACACGAGCTTACT-ATGAACTCATGAAAGAGGCGTTTTT
---AAATTCTTTTCTAA----------------------------------------ACC
ATTGTTTCGTAGTCCCGATCAAATTTCATAAGGAAATGTAAATGATAGAATATAGAGGGT
AAATAGGTT---GATTTATAATGCTATTGATACCACGATTTGTAAAGAAGATGTGT-TGT
TTTGATGCTAAAAGTTGTAGTATGGATCAAAACCAAAATGGAAG--------CTCTGATA
GAGGTTGCAGTTAGAATAATATAAG-----TTGCAAATGAATTGGAAGCAGTCTTCCTCT
GTTTCCTTTTTTTAGGGAAGTCTTTCAATTATGTACAGAAAAATATATAGAAATATGACT
CCGTAAGACTCAGTACATGTACTTGGAATTTGGCTCTCATACTTAGTGGACGTCAGCTTA
CTCCCATGTCATCACTTTGTGGCTCATCAATATCTCTGTGTATAT--TTTCATGAG--TA
TATGATTTCTGTAACAAACAAAAAATATGTGTGTGCTCACACTCTCTTAAGCCTCAACTG
CTTGTTTCCATTTAAGATTGAGGCTGCGTTTACATGTTTATA--TTGTATCA--------
-----------------ATAATTATATAGAAAC---------------------------
------------------------------------------------------------
------------------------------------------------------------
------------------------------------------------------------
------------------------------------------------------------
------------------------------------------------------------
--------------------------------------ACTGCTTAAGCATG---AATAC
TAAGATTATTGTTTTTTCTGAAATGTTAAGAATACTAGTGGTGTTATATATAATATACAT
GTGTAAAAATTAAGGTGT-TGTCTCCAAATGTCTCTTCTGATGCC--ATATAAATGTTTC
ATAGTTTCCAGTCGTCTTTTCAAGGGTTAGCTATAGTAGTTTTGATCCTAACATATTTTT
A-TTTATTTG---TCATCTCTCCAGCCTGGTCAAGATCCTTGATCGATATGGAAAACAAC
ATGCTGATGATCTTAAAGCCTTGGTAATACAAACATTTTGAATCTTTTCCCAGATGGAG-
-TTTTATAAGGAGTAAATTTACTA------------------------------------
------------------------------------------------------------
------------------------------------------------------------
------------------------------------------------------------
------------------------------------------------------------
------------------------------------------------------------
-------------------------------------------TTATTAGTTTACCGAGT
GATCCTAAATATAAAATGAGGTGGTGGCTCCA-------GATGCATATCAAAATTCTCGT
AGCCCTT-GTCTTTTACCGCTTCTTCT---------------------------GTCCCT
TTTTCATGGGCAGGATATGCAGTCAAAAGCTCTGAACTATGGTTCACACCATGAGCTACT
TGAACTTGTGGAAAGGTTAG------TACTAACTAAGACTATATTTGCTCTCCTCCTTTG
ATTACAAAGGAATTAGTTTTTTTTTTTGTCAAACTATGAATATATGCAGCAAGCTTGTGG
GATCAAATGTCAATAATGTGAGTGCCGAAACTCTTCTTCAACTAGAGAAACACCTTGAGA
CTGCCCTCTCCGTAACCAGAGCCAAGAAGGTAAGTTGATTTCGTAATGTCTACTCTTTTC
TGAATTTTGTTTGCCGATAACAACTGTGCTGC----TTTTATTTGTTGCAGACAGAACTA
ATGTTGAAGCTTGTGGAGAACCTTAAAGAAAAGGTCAGATATTTGCTTCCAAAGTTATAG
TACATCATATATATTCTCGTT--CGTTGTCACTGTTTCTCTAAGTCTGCTTAACGAGCTT
GCACACATCTTTGCAACTTCTTCCCA--------------------------ATGCATAT
GTTTTGAAATCCAAAATCTAAAGTTGTTAGGTTTAGAAACTT--GATCGGTAGTTGCTGA
ACGTGTTGATCTTTAAAACAGGAGAAATTGCTGAAAGAAGAGAACCAGGTTTTGGCTAGC
CAGGTAACGAAAGCTACATTTCCT----ATAAATATGCATAACTAG--TAAGCTC-----
-------------------TTTACATGGACACAGATACACACTCTTATGCTTGCAG----
----------ATATATCGACAGAGCACTTTAAGCATTCACTAGTTAGCACTTTCTT-TTT
CTTATGGCAGCCAGTAGTTTGCATTTTCTGTCTTGTATTCTAGAAAATTCTTCTCAAGAT
TAGGGTATTTTGGTTGTTTGTA-----TATTTGATTAGGGTTTGTGAGATTACTACTGAA
TTAGAACAGAAATTTGATTCGGGCTGGTTTGAGTTAGGGGAAATCTTTTCCGTTTTAATT
CGGAAACAAAGGTGAATAGTTTTAAAATAATAAGTTTATTAATAAAACTATTTACAGTAA
AACCTCTATAAATTAATAATGTTGGGACTAGCAAATTTTATTAATTTAGAGAGGTATTAA
TTTATCGATAAATTAATAATTATTAATTTATAGAGAGATTTTACTAATTTTGTAATTTCT
TAAAAACATTTCTATCTAAAAATAATTTTTCTCTTTATAAGTAATATCTTTTAAAACCTA
ATTACAAGTAGAGAGGTAATTATTAAGTTTAAAAAAAACAACACAAACTTTTTTCGAATA
ATAGAGTCATATTTTATTAATTTTTTTACATAGAATATTTTAAATATATATCATAGTAAT
TCAAATATGACATATATAAATTTATATAGATAAGTTTATACAATTATTAATTTATGATAT
CGATGGGACCATATGTTTATATGAGATTTTCAAAAAAATTATTATCTTATTAATTTATCG
ATTTATGTCATATTTTACACTTGTCCCAACTCGGGACCGGAAGAATTTATTAATTTAGAG
AGGTTATTAATTTTTAGAGGTTTTACTGTATATATTTATATCAGATGAAGTCGGGATTAT
AACAACAACAAAAGTTCATGAAGTTTATATATTAATAATTACAC--TAAAAAAAATTTAA
GTAAATTATATATATTTATGT---------TTATGATGAGTAGAAATTACATTATTGCTA
TATCATTTTACTAAATAA-----------------AATTGTTGGGATATTAACTAGGTTT
TGGTTCTTCTTGTTTT-------GTTTTTTTTTTTTTTTTGTTAAGGGGACGTTTATTTA
GGTTTTGGTTCATTTTGATTTTGAGATTTATGAACCTATTATAGTCTGGTTAAGTC--AA
TTTGGTAGAGTTTCATT--AAGATTTCTTGATTCTCTTTCAGGTTATG----------GT
CTAGTTTGGTTTAATATTGGTTACCTTGAAGGTTGTGTAAACGTTGTCTTTATTTTATAT
ATTAATAATTATTAATCACCCCTTAACC--AAAAAAGAGTTGATGAACCGATTAGTT---
---------TCTTTTTTGTTATGGTTTAGGTTTGGAACCGATTGGCTCAGTTCCAACTCC
AAGTGTCTAGTAGTAGT----GCTACTTT-------------------------------
------------------------------------------------------------
------------------------------------------------ATGTGCTTTTAT
GGTTGTTAGTCTTAATTGATGGTAT----GAAAAAGATATTCCTTGG-------------
-ATAGAAGACAAAAAGAAGAAAGTGAATAGTGATTTTGACCTATGATTATCGTACAGATG
GAGAAGAATCATCATGTGGGAGCAGAAGCTG------AGATGGAGATTTCACCTGCAGGA
CAAATCTCCGA---CAATCTTCCGGTGACTCTCCCGCTGCTTAATT-AGCCACCTTTAAT
CGGCGGTTGAAATC-AAAATCCAAAACATATATGATTTTGAAAAAAAA------AAGATA
TGTAATTATTCCGCTGATAAG----GGCGAGCGTTTGTATATCTTAATACTCTCTCTTTG
GCCAAGAGAC-----TTTGTGTGTGA------TACATAAGT-AGACT-AGATTTAAGTCA
ATATTATCTGTTTAAAGACAAAAAGGTTGATGAAACTTTGTACCTTATTCGTGAGAGAAT
-TGCATCGAGATCTTGCGTGTATGCGTTCTTCTCTTCTCTCTAAAACTTGTGTTTGCTTC
ACTGTGAAGAAG--CCTACGGCCTATTTTGCAAAGAAAACGTGG------CGCTCTCTCA
GTGCGTTTTTTTTCTCGTCGTAATTAA----------------------TAAACGCGA-A
TGGTTGG
