# Supplementary material for: Divergence of annual and perennial species in the Brassicaceae and the contribution of cis‐acting variation at FLC orthologues
Source: Mol Ecol. 2017 Mar 22;26(13):3437–57. doi: 10.1111/mec.14084 (PMC5485006; doi:10.1111/mec.14084)
Supplement: Supplementary file 5 [file MEC-26-3437-s005.txt]

>A_alpina acc Pajares
TGAAATGTATACCGAGAAGGAAGAGTTCTTCGTGTTTAACTTTAATGTCATCATCGAAGC
AAATCAAAAAATAAAAT----TTAAAATCTATACTATAATAATAGAAGTGTCTCTCCCAC
AATCGACACATCAGCTTTTTCTGCAAGTTTAGAGATGACACGTGTACAATTTAAAGTCTT
AAGCATGATTATCCATAACACTCTTTAAGTGTTATTTGTATTAATTTTATTAGTGATTTA
ATTTTTAACACTTGATAAGAATTTTGTAATTTTTGTCTATTTATTGGTGACACTCTTTGA
TCATTTGCTTAGCTTATTTTCTCCAAAGAGGTTGTCTTGCTGACGCATCTCTGTAAACAA
CAAGAACTCAATTATTACGCTTGAAGTCGCTATTACTTGAGATTAAAGAAAGATCAAGTT
TTCTATTATTACATGTATCCCTCTTATTCATCTTCTTCACTGTCTTGATCCTTTGTTTGT
TCTCCTTTAGTCAGTAAACCTCTCTTCTCTTGCCTTGCTTTCCATTCATCCACTCGTTCT
TTTCACTCTGCGTCTGTGTAGGTATCTCTCTCAGCTTTGAACTCTTTCCCCAACACTTCA
AGTCAAATCAAACAGAGTCAGGTCTCAAGATTTGCTCTTATGCATCTATATGTATATATA
AATCACACATATGTACAGATATATACCACTTCCGGTTGAAAAAAAGGCCCGACCATTTGG
ACGCGATTGCTGCTTACTATTGTAGTCTCCATTTTCCTGCAGTACCAAGAAATATTCAGA
ATCTTGATTCCAAATGATAAAGAGAGACTACAAAGAAGAAGATTGGTCAAAGTCATGTGG
TACCGATCCGTAGGCAAAATTCTGGTGAATGGAGGAAGCATCTTGATATTCAACTTATCG
TGTAAATCATCAGGGAGATAACGAATATTGATCGAATCTGTTAAAAACATTTACCATATA
GATTAACTCTCAATCAATCAGCACCAAGTGATCAGAATAAGTCACTCACAACAACAAAAA
GACAAATTCTCCAAGACCATATTACAAACTAGCAAACTCTGAGGTTACACAAAAGAAACT
AGATTTGCTATAAGGTTACTTTGTCTTAGTAAAATAAGAGTCTCAAGTCTTAACAACATC
TACATTCCTTGCCTTATCCTCTCCTATAACCTTCTCCTTATCAAACCCAAAAGTAGAAGC
AGCTTTCATAATCTTCGTCCTCTTCCTCATCATCTTCACTAAGCAAATCGTCAAAGCTTC
CCATTACTAAGCTCTTCACATCCTCATCACTACTTTCGTCCTCACTTCTTGTAGTCTTTT
CTATCTCTATCTCTATCTTTCCTAAATCCTGAATCTAAACTTGTCTCCTTCCTCCCACGA
AAAGACCCTTGACTACTCTTTCCTTGAAATCTTCCATTTTCTCTATCACCATACCTCTTC
TCCCTAAAGGAATCAACTTTGTTACCAAGTCCTCTCTTGTCTTGGTTCCTTCCCTTCTAC
GATTCTCCATGTCCAGACCCGGATGGTCATCGCCACTGCAACTCAACGATCTGGTTATGA
AATCACTCACCAAATTATTAAGCTCTTCCTCATCTTCGTTCAAACTCTTTGACCCGCTAT
TTACTCCTCCGTCGCTCAAATTCTGGTGGGTTAGTGAATTTGATGCGAGATCCGATTTCA
AAGTAATTCAACCTAGAATACAAAACCCTCAAGAGAAAAGGAACAGAGCTAGAGGAATCG
CCTTCGGAGAGAGTAGGAGAGAAAAAAATCGCATTCAAAGACAAAACATATAACGCGTTT
CAACTTCACGTTCTTTAATACCAATCTCTCAAAAAACCTTTTCTTCTTCCCACGGCGTTT
ACTTTATTTATCTCCGTTTTGCCTTCACTAATAAATTAAAAGTTTCACTGCCATCTCACA
TCCGTATGATACGTTAAAAGCTTCTCCCGATCTTATTGTATTCGCACTGATTATCAAAGG
TAATGTCTTCCTACTTTTATTCTTTATGTCAATCTTTCCTGGTAAGATCATGTTGCCTCT
TTTGTGCACAGTAATAACTAATAACAAGTATCCATCGACACGCATACCTTTTTCTTGATG
TTCCTTTGGTATTCCTTTCCGCAGTTTTAACATCTCTCTCAAATCATTTTGATATTTGAT
ACTGTTTATTTAAATTTCATGGTCTTAAGATTTGTTTAGAAGTTTATTTCTTAATTTTAT
TGTATGTTACAACGGGTGCAGACGTAAGGAACTTGAAGAGTTCTAAACAGTTTCATATCC
TTTGTTATTTCTTCTCATGCTAATGCTTCTCTTCTCTTCTCCATGTTTACGGAAACCACT
TTGGCCATGTTTGCAAATTGTTATGCATCATAATTTATAAAGAAAAGTACTAAGGTTATA
GATTGGTCATGTTTGCAAATTGTTATACATTCTAAGAAAAAAGGTACCAAGGTTTGAGTA
AATTAGGTTCTGTAATTGTTACATATTCTAACTGTTTAGGTTGTTTTGTGTTCTAATGTT
TGTCGGGGTTTGACAAAGATTTTAACTTTATCCCTGAAGTAAGAAATATCGATGGATGTG
AGGGACATAATTGGACAATACCGAACAACTTATATTAAGTCATAGCTATTAGCTAATGTA
TTATCTGTTATATTCTCTATGTTACTATGCCATAGCTAACCTTTCCAGTTTTCTTAAATG
GAAATTACTTTATGGTTCTTATTGTTTCTTAGAATGTGCTGGGCATGTGGTGTCACAATT
TGGTGGGAACAAACAACAAACAGTTCGTTGCAGTTCTATGCTACGAAGCCATTGTTTTGC
TAATTCTATTAAAAACTTTGTAATTTGCAAGGAGAAAAGTAGGCCGATATGAGTGTCACC
AACATAGATAAAAGAATCTATTGAGATGCTCTTCCAATGACAACCAACTCCTGGACTATT
TCGGCCTTGAGAGTAGATGGAATTATGAATGATATCGCTCATGAAGTGAATCAAAGAAAT
GATATATGATTGATTGATCACTTTTCACAATTTCTTTTGGTTACTCTCGATCTTTTTAGG
GAAATTTGGCTCAATAACACCAAAAATATTTATAATTTAAAATCTAACCATTTACCCTAA
TTTTAATGGATTTGATCAAGCCACATAAGCTAGTTTTGGTTACTTGATTGATTATTTTTA
TTTTTTTGGTTATTCTTGCAATTCACCCATCTTTTTAATGTTCCTTGCATGAAAAAAAAC
TTACAAGGACAAAAAGAACAAAGCTAAATATTATTGGGTCATTGAAGACATTATTGAGGT
GATTCTTAACTAATATTCTAAGGTTTATACTAATGTTTGTAGAAGATACTGTGTGCTGAA
AATTTGGCTAATAAATCAATCCATCTTTCAATTTGATTGTTATCACTTTTGACCATGTTA
ATATCTTCCAAAGTTCTCATATTAGTCTAAAGGAGGAGAACGTCGTTTGTTCATAAATGA
CATCAAGTTAACTTAGTAATTTCATGTCTAGAATCATTTTCGATAAACCAGATAGAGATA
GCTAGCACTTATATGAATACTTAATTTGTGGGTGAACTTCACATATGGAATTTGGAATTT
ATAAGAAACATTTGTGCATTATATGCATCCTTAATTAGTGTACAAATCAAATCCAAAATA
TCTATCAAAATGTATTTTTGGACCATTGAATTGCACTGGAGACGTTAACGTACAAAGAAA
AGCCAACGTAAGCTCTATTTTGTTTTCCTTGAAGGGATTTTGTGGATATTTTTGTTGGAG
GAAACTAAGAATTTTTTTGGGGATTTAGATAAGTACCCTAAATTTGTTTGAAAATTTGAA
AACTATACCAAATTTGTTAACGTTTGAAAACTACCCTATTTTTAGTTTGAAATGATGTTT
TTACCGTTAGTTAATCATTAATCATTCTATTTTTTTTTAAACAAAATAATTTGTTTTTTC
AGTTTTAAATAAAAATTAATATAATTTTTTTAATTAATAAATATTTAATCCAACCATTTT
TTTTAGCTTAATCTTTTTTTATCTTTTATTATAAAATAATTACGAATATTACTTATTTTT
TATTAGAAAATAATTATGAATTTCAATATTTTAATTTAAAATTAATTTATAATTTACAGT
TTAATTAATTTAGATAGTAACTTGTTAAATCCATGAACATATTAATTAAGTCAGTGGTTT
AAAAAATCGACAAAGTAAAAAGTTAACGAACCATAATTCAAATCGATAGTGTAAAAAAAT
CGATGAATACAATAAATTAAGTCGATGAACATAAAAACAATAATTCAATGGTTATATAAG
TCGACAAAAAAAAAGTCAACCAATACAAATATAAATCAACAGTTGAAAACAAGTCGACGA
ATCTGAAAATTAAGTTAATGAACACAAAAACAATAAGTAAATGGTTATATAAGTCGACAA
AGGAAAAATTCAACCAATATAAATATAAATCTATAGTTGAAAATAAATCGACGAATCTGA
TGGCTAAGTCGACGAACAAAAAAAAATAAGTCAATGGTTATATAAGTCGACGAAGGAAAA
AATCAACCGATACAAATATAAATCCATAGTTAAAAATAAGGGAAATTGCAATACTGCCAC
TTTTGAATTACCAGTTTGCAAATGTTCCACACCTAAAAGTAATTTCACAAGAATGCCAAA
ACATCATTCTCCGAGAGGACGAAATTACCCCTGGCAAAAAACACGGGTAGATGAAAAAAC
ATCATTCTCTTAGAGCATGAATATCGGGAGTTCTTAAGGAGGGTTTATTTGTATTAAAGA
GTTTAATAATGTCAGTTATGGCTTGTATAACAAAGAATCGGATCATTTGGGTAACCAAAA
TGAATCGGTTCTTTTGTTGTCACGTGTCCTATTTGCGGTGTGCGAAACTAAACCCGCAAC
CTCATTTGACAAAAAAATGTTTTCTTTCTCTCGAGTTCCTCTCTAAAGCGATTCTCATGG
CGATTTCGACGGCGAGTCTACGGTCTTCGTCGCCGTATTCTCGCCGTCGTCGTCTTCGCT
GAGGATTTTGCTTTTGTTTTTGCTGATTTTTGCTCTCGTGAGGATTTTGGGTTTTGCATA
AATCGAAAGATGTTGGATTCAATTCTTGTACTTTGGTTCATGGTTTCGTATGGAATTGGT
TTGTAATTTGGTTGTTACTGAAAATCTCTATTCGTATGTGTGATTGATGAACTTCTCCTA
TAGGTGCATAGAAACTGTTTGTTAAAATGTCTATGAGAGAATTAAACTCTTAAGAGATAT
GATTCGTTTTGGTATTGTATGTGTTTTCTAGTCTTAGTTTATCAAGGTTCTTAATTTGAT
TGATTGCAAAAAAGAAAACACTATGATGCTGCTGATTTGTTTTGTGTTATATGATGATGT
TGTTTTGTTACTTGGATTCTTCATATCTTTGTTGCTTGTCTTTGATGAGATGTTTGATTA
AGTGTAATGAATAGCTATAAAATGTGTATATACATGAGATCATTGATTATGGAATATATG
TCAATTGCTTTAATGAGCTGATGAATATGAGTTAGGATCTCGAAATAGTACTCAATGTGA
CTAAGTTAATTGAGAAAGACCATTTTTCGGGAAAGCGGTATAGTGAAGCTGGGGATGCAA
GGAGCTTGTAATGGTTGTCCAAGCTCATCCGTTACATTGAAATCATGGATAAAAAACATG
ATGATGCATTATATATCTTAGGTAACATAGATCCAATTACCTCATCAAAACCTATTCATT
TCTGTAGTTTTGGTTGTTTGATACAAGTATGCTTATTGTGTATCATTTCTGCTCAGTATC
TTAATCAATCTATTTTGCTTAATCAGTTTTTAGATTAAAAAGGGTCAGTTTTGTTTTGAT
GCAAACATGGTTTGGAAGTGAAATAAGGTTGAAGTAGTACTAAGTAGAATCATTACATTG
TCTATGCAACTTTTTGTTTTGATGAAGAATAGAGACTCATTGATGTTTTGTGTTTATGAT
GTTATATGTTTTTTAACTGAAATGATAAAATTTTCAGGAGAATGCACCAAAGCTTGAACA
GGCTCCTCGCCCAGCTAGTGGTGCACCAGCTGCTCCTTGTACTTGAAGACGGCAACAACA
ATCCAAATTGTCATTATATCCAAGGTTTTCCCCCATAATTACATAAAATTTTGTACAAGT
GTTATAAGAGGAAGCAGGAGCTAGTTGCTCAAGTAGTATACGTAATTTTGAAACTTTTAA
ACATTCTGCAAATTAGACATTTTGTTATGTACCTTTAATCATATTTATAAATTAGTGTTT
TTTTATATAAAATCTTGTATATTTATATATAGTAATTTGATTTCTTCATTTTTGTTTTTA
TAAGAAAATAAAAAAAAAATATTTTTTTTAACCCCAATTGAGTGTTACCAATAATCATAC
AAAAACTACAAAATTCATATCAAGTGTCAAAGATTCAACTACTAATAAAATTACTACAAT
TTTAATGTCTATAACACTTTCACTTGGTCATTGATATTCATGCTCTAAGGTGTTATTTGG
ATTAAATTACTATTAATTGGTCATTGATTATCCATAAACACACAAGGGTGTTATTTGGAT
TAAATTACTATTAATTGTATTAGTAATTTCATTTTTAACACTTGATAAGAATTTTATAAT
TTTGGTATGTTTATTGGTAACACAAAAAGGGATTCAAAAGATTAAACAAAAAAATATGTG
TATCTTCTACACTTGGTTTCTGATTTTAAAAACACACCATTTGTATCACAACTAGAGAAG
AAGAAGAAGACCTATGATGTCTCATTTGATATTTTACCACATGCCAACAGCCGCTTCCTC
GTCCAATCTCTTGTGACAGGAATGCCTCTCTGGTTTGCTCCTTTGAATTGGAACCTTGGA
GTGACCAACGAGAAGATTGGAGCTATCGCCTAAAAAGACAAAAACAAATCATCTACTAAA
TTCTCCAACTGAGAATGTAAAAGTATCGAACTTGATTACAGAAAAGGAGATGACTTACCC
CGACAATGGGATGAGTGGGTTTGACACGAAGTGCAGGACAGAGAACAAAGATGAAAACGA
AAATGAACAAAACAAGCTCGTGCTCATACCAATCTAATCCATTGCATATACACCCAAATT
ACTCGATTTCAGCTGCTTAGCAAACTGAGAATATCGTCCACTGAAAACGAAACAATTCAC
AGATCCAAAGACTCATCTAATCAAAGAACAATACGAAGAAATCAAATTGAAGACTCTCAC
CTGTGTTAATTCAATCCATGTATAATAATCAAAATTCCCCTCCCAAAATTCCAAAGTCAA
AATCGGAGAATTCTAATCATGTATGCGAACAAATCAAAACCTTACCTAAGCTCGCCGGAA
ATAGGCAACCACGATCGAGAGAACAAAGCATTATCACGATGGCCAGAGAACAACAAACTG
CTCCAACGGATTCCGAAGAGGAGAAGAGACGACGTGTGGTTTCTCAGAGAAACAAAGACG
GTGAGAGAGACATATAGACAAGAGACGCCGACGACGAAGACCGATTCATTATCGGAAGAG
GAGAAGAGACGACGGCGATGGCGATTCCGCTATCTCCAAAGGAGAAAAGAGAAAGAAACG
AGAAAAAATATTTCGATAAACTGACACGTGGTCTGTTTAACCCATTTCATTTGGTTCTAT
GAAAAGAACCAAGTTAACAAATCTTACTCTCATTAATTACTATAATATTGGAGTTTGTTT
AATAAACCCCTTTTAACACTCCCGTTATTCATGCTCTAAAGTGTTTGATGAGATGCGTAA
CATGTTATTATATTGTGGTTGTGTAGATGACATAACAAGACAAAGTGTTGGTCGTGATAG
GAGAGGGGGTTCACCTAGGGGGAAAAAAGTGGAACTTTGAGCCTGAAAGAACTGATGGAG
ATGCTTATGTACAACTGTACCCAGACATGACTTTCTGTGAACTAAGAGCAAATGTTAAAG
AAGTTCTACATCTCCGTGCCCATAACATAAGCATTAAGCTTGGTTATCAATATCCAGACT
GGATGGCTATTGATGATGGGGACGGGTCAAGTAGGCAATTCATTACAAACGATAAGGAGG
TAGAGGTCTTCGTTCAAATGCGGCGAAAAATAGAAGAAGTGAATCTTTGTGTAACAATCT
CACTTCAGACAAATGGTGGATGTGACCAGCTGCTAAGCACACAAACAGTTCCTACTCAGT
TCAAAGATATTCACGTTGGCGAAGATGGGACATCTGAAGATGACACTTCTGAGAGTGATG
AGGATTGGCACGAATTTGCAATCTCAGAAACCCCATTGACATTTCCTCCATCGCTCCTCT
CTGGAAATGTCGCCAATGGAGGACAATTCCAAACACCACCAAGCACTCTTCCTGCTCCAC
CCGCAGCTGCGAGAATCACAATCAGAGAAAATGCAGAGACAGCTAGGGTCTGTAGCCCTG
TGTGTCCCCCTAATGATAAGGGGAAACGGATATTGACTGAAACGGAGCCTGAAAGTGACT
CTGATTCAGATAAAGAAGAGTCTCAAGTTGTACCAGACTTGGATGTCACTGGAACAGAAG
TTCCCCAAGTGGTTCCCGGTCGGCGTCGTGAACTATTTCCTCCATTACCTACTGAAGGAG
GGACGTCGTCTCAACCCATACCTCCACAACTCAGTCAACAAAATAATGTGGACGAATCTC
CAGAACTTGGATCGATGTTTACATGGGATCGTTTCCAACAGTCCTTGCATCATATGTTGA
ATGCATCACATTCAGACCCAGCATTCTTTGGAAGGGATGCACCTCCTGTCTTCAACAATA
ACCGTGATGATAGTAAGTTCACTTCTGTGTATGCAATTAAAATTTAACAAGCATCGGAGA
AATATTACTTGGGAGGACTACTGTAAGAAATATTTAGCTTAAGTAACTGAAATAGATATT
CTTCCAATTAACAGGTGTGGATTCTGCTTTGTCGGATGTCAGTTATGAATGAGACAATTT
GTTTGTTGGTAAAGTGTTCAAAACAAAGGCTGACTGCAAGATAAAGATTGCAATATACGC
AATCCATCGGAAGTTTCACTTCCGTACAACACGTTCTACCACCAAGTTCATGGTCTTAAA
CTGCGTAGCTGCAACTTGCAAGTGGAGGGTTTATGCGGCCCGTCTGGATGCATCAGGGAA
CTTTAAAAAAAGGCAAGCTAGCTTGATGCATACTTGCACCGTTAACGAACGACGTAACTA
CCACAAACTTGCAACTTCTCAAGTGATTGGGGAGATCATGCAATCCCGGTTTGTTGGAAT
CAAGCGAGGACCTAATCCATCTTCAATTCGCAAAATGCTGCTAGATGACTACAATGTATC
TTACTGGAAATCTTGGAAAGCTAGAGAGATTGCTATGGAAAGCGCTTTAGGATCCATGGC
ATGTAGTTACGCATTGTTGTCGGCTTATCTTGCACAAGTCCAGAACTCTAATGTAGGGAG
TATATGTGCACTGGAACACACCCATGATTCTGTTGGTGGAACAAGGTTCAAATATTGCTT
CCTTGCATATGCGGCTTCAGTCCATGGCTATCAATTTATGCGCAAAGTCATAGTCGTTGA
TGGCACAAGTCTGAAAGAAAAGTACGGAGGGTGTTTAGTGTCAGCTAGTGCTCAAGATGG
AAACTTTCAGATATTTCCACTAGCATTTGGTATTGTGGATAGTGAAAATGATGATTCATG
GACATGGTTTTTCTAGAAGCTTAACATCTTTGTCCCAGACTCATGTGATTTGGTGTTCAT
CTCTGACAGACATGCAAGTATATACAGTGGACTGAGAAAGGTAACCTTGTTCATAACAAA
TAGTAGTTGCATTCCTGTAAATTGTACTTACACTACGGTTGTTTCTTCGAATTTAACAGT
TAGTATAGAAGTTATACATCCTTCAACTCTTCAAGTAACAACAACATTTTTATTGCATGT
GTATCCAATAGTGTATCACGCAGCATGTACGGTCCATTTGTGGCGGAATGTTATCTCCAT
CTCCATTTGTATCATCTTCATCAAGATTTTCATGTAGTGGTGGAGGCATGTTTTCCTCAT
CTGCAATTGACTTCCCAAATTTTTTTTTCTTCGACTACACTTTCGCAGCTTTAACACCTC
CCGCCCATACATTATGCTCAAATGGGTAATCTTCCCGAATCATTTGAAGTAACGTATCCA
CTTCTTTGTCCACCACCTCATCCGGAAAACCTATTGCACCAATTCCGTCATCCAGTCCAT
CACTCAACAATGCTCGTACTTCGGCCTGCAAAACAAAACATATAGACAAATTTAGTTAAA
CTTTTGTATTGTAGAAACAACTTATAATCTAAGTTCATACCTACTAGCACCTAGGGTGGT
CCAATATACCAGTTTTATTCCATGTTACAGTTACATATCATAGGTTGAAACATGTCTACT
TTACATAAAACTATGCCATAATATTCAGGTGACCAATAATTACAAATATTACCGAACTTA
CTATCACTACATGTCCTTTCTGGTCAAGTGCCTTTGCATGTGTGACATTTACATACAAGC
GTCGTTCCACCACACTTTGAATAACAACTTCAATAGGAAGGTAACTTCAATAGAAAGGTC
GTCATCCATGATTCTGTCTGTTGTACCAGGTTTGACAATGATTTCAGGATAGCAACTAAC
AGTCACTAGCACAACTGCATGAGCAAATCCTTGTATTGCGGTAGACTGTTGGGCGTACTG
ACTTCTTTCCCGCCCTTTTGCGGTACCAACAGTTAGAAGGAACGATTCTCTGCCCCAAGG
GTATTTAAGAAACTCGGTAACATCACCTACCAACTCCACAGTTTCGGTCCTGATTAGTCC
ATGCTTGCAAGTGGGACAGACTATTCCTTCCACTAACAGTAGCAAACCCAAACGGAACCG
TGTGAGCAGATCCTTGTACTTTTTCCCTTGAACTAGCCTTTCAAAAATCAAATCAGTTGT
TGGTGATTCTTCTTTACCAAACAGGGACTTCCACAATGCTGCATCCTTTGTTTTACCGTT
CACTTTCCTTTTGCCTTGCATGGTGTAAGGCCTGAATTTAGTAGGTTCTACAACTGGCGC
ACAATTCAACCCTGTTACAAGCGCAATATCTTCTATGGCGAAGCGTATTGGTTTACCCCC
AAATAACCACCATAACTCATACTCCTTCTCCGTCACTAGTTGGCGAGATAAGAAGTAATG
CACAAACATGACAGAGAAAGTATGGTTACCCATCTGCATTACATAACGAAATTGAGAATC
AGCTAACATCTCCAAGTGCTCATCTTCCAACGCTTCACGAATTATATCAATCCAACGGAG
ATTGAAGTAGCTGTTGATCCGTCGAATCCATGCTGGTTCATAGCCAATCTCAAACATCCT
TTTAGGGAGGCCTTCCTCAGACATTTTCTCCTACAGAGTTGGGGAAAAGGATGAAGTCTG
TTGCAATACGGACCAACACATGCTGATTGAAAATAGTTAATGCCCCCTTACAACTACAAT
TCCCATATGTTCCCTCAATATCTCCACCGATTGTGACATTATCACTTTACACATTCAATT
TCCATCATACCCAAGTTTGTTAAACATACGAATTGAGTTATCCAATACAATTCTACACAA
TTTCTTTCGTATTTGACTACCCACACCACAAAATGACTCCATACCTCGATGAACCGTGAT
GCGAAATTGGATTTTTCCTTCCTCTTTAAGAAGCAATTCGCAACTTCTGTATTCGAGTAT
GACTCTAATCTCCACTCACAAAGTAGATCAAACTTCTGACTTTTCCCCTTTTTGATATTC
TTCACCTCTAGCTTCACCCCAACAACGTATGAAAGTAGAAACTCTTGTGTTTCCTCTTAA
TTTTGAAAAAATAGAGAGATGAGATTTGATTAGAGAAATTCCCTCATATACCACCCTTTA
AAGTTTTTTTTCCAAAAATACCACATTGAAGTTTTTTTTCCAAAAATACCACTTTTTTTC
TAAAGTTCCAAAAATACCACTTTTTAAAAAGTTGATTTTTAAGGTTTAGAAATTAAAAAA
ATTTGGGTTTGAGTTAACTATTCCAAAATTAGGGTATAGTTTTAGGGGGTAGGGTTTGAG
TTTTTGAATGTTAAAAGTGAATTTTTAAAAAGTGGTATTTTTAGAACTTAGGAAAAAATG
TGGTATTTTTGGGAAAAAAACTTTAAGGTGTTATTTTTGGAAAAAAAACTTTAAAAAATG
GTATTTTTGGAAATTGTCCATTTAATTATTGGAAACTAGGGCTGTCAAAATGGATGATCC
AACCCAACCCATATGGGTTGAATGTTAATGGTTTATTAGTTAACCCAATCCATTTAGCAA
TTGGGTTGGATCAACCCATGAATCCATTAAACATAAATGAGTTGAATTGACTTTAACCCA
ATCCATTTTATTTTGATATATAAAATGATTATATAAATATTTATTAAAATTGTAAAATCA
TGATGAAATTAAAATTGTGTTTTGGGCACAATATTTTCGCAAAATATCGTTTTTGCGGGA
AATTTTTATTGATTATATTTTTGGCGGGAAATTTTTGCGGGATCATAATTTTGGCGGAAA
ATTTTATGAATCTCGATTTTGGCAAAAATAATTTGTGGGATCACGTTTTTGGTGGGAAAA
TTTTGCGGAATCATATTTTCGGTGGGAAATTTTATGAATCTCGATTTTGGCGAAAATGTT
TTGTGAGATCACGTTTTGGGCGGGAAAATTTTGCGGGATCATATTTTTGGCGGGAAAATT
TTGCAGGATCATATTTTGGCGAAAATTTTGATGAATCTCGATTTTGGCAAAAATATTTTG
TGAGATCACGTTTTTGGCGGGAAAATTTTACGAGATCTTTTTTGGCGGGAAAATTTTACG
AGATCTTTTTTTGGCGGGAAAATTTTACGAAATCATATTTTGGCCGAAAATTTTATGAAT
CTCGATTTTGGCGAAAATATTTTGTGAGATCACGTTGTTGGCGGGATAATTTTGCGGGAT
CATATTTTTGGCGGGAAATTTTGGCGGAAAATGGTTTAGTTGATTGTGTTTTTTGTATAA
TCTTGGTTTTGGTGAGAAATTTATTTCCCGGATCAATTTTTGGTAGAAAATTTCCGAATC
ACGTTTTTTGCCGGAAAATTCGAAAATAGTCAAAAAAGCTTTTTAACGAGAAAATTTGTG
GAATAGTGTTTTTGGTAACAAAATAAAAAAAAAAAATGAAATCATGTCTTTTAGTTATAG
ACGGGTTGGTGGGTTATCCATTTTCAACCCAATAACCCATTTTATTTCAACCCATTTTAA
CTCAATTCATTTGATTCATCAAACCACTTAACTCATCAACCCATTGAAACTAAATATTCA
ATCCATTAGGGTTAATGGGTTGGATAAACCCATGAGTTTTGATCTATTTTGACACCCCTA
TTGGAAACACAGTAACTAAGATGTTGACAATACAAGAGTCTTGCGTATGGAGGTGGTCAA
AGCAGAAAAGGTGAAGCTGTCATTAAGGGTAAAACTATCCATATACATATTATACACAGC
TTCTGTTGATTGCACAGTAAATTACGTTACGAGATTAATTTTTAATTTTTTTTGCGTTAT
ATACTCAAATATCCCTACTTAATAATCATTCGTCACTTTTAACGTTAAACTTACTAGATA
AATACCCACGCTACACTGCGGGGTCTTTTCACATCATTTTTTTTGAAAACAAATGTGGTA
TGAATTATATTAAAATATGCATGCCAAACAAATGTTTTGGAATTGAATGACAATGATAAT
ATTAAGGGATTAGCAAGAGTAAAAAATTACTACAGGAGTGAAACTCTCGTATAAGAAATG
CTCACTCGTTGTAGTACTAAATGAGAGAAGCCATAACAAATTAACAATGTTTCATATTCT
ATATAACGTTGACTTTCAAGAGCTAAATATTTAAAGTACCGACGGGGAAAAAAAATTGAG
AAAATTGGAAAAGTATACCAAATTTTACAACATTGGCAAACTCTCTTAATATTGAACAAA
TGATCATATAAATATGTTGACAATTAAAAATTGATTAGTGTAAATTATAAAATCAAGTTC
AATTTATTAACAACTCATATTTATTTTTTTAAACAAAAAAAACTAAATGGTTAATTAATC
ATAATTTTTTCAACTAAAATTATAATTAAGTAAGTCGATTTATTTTACACAGTTGATTTA
TATTTTTCTTCGTTGATTTGTTACTCTATTGATTTATTTAAACTATTGACTTGTTTTCTT
ATGTTCGTCGACTTAATTTTAAGTTTGGTCGACTTATTTTCAAGAGAAATTTTGAAAAAT
GCCATTTTCCACATGCTACATAGCAAAAATGGTACGGGTGAAAAAACTTTCACAAAACTG
CCGCAACCTTTTTAAAATATTCCCAGATTACCCGCATATAAAACATAATTTTTTTCCTCT
CCCTCGACTAATCGAGCCTCAGATCGTGAAAAACAACAAATATTTTCAATGAGGAAGAAG
GAGATCGTGGAGAAAGTAGCGAAATTTTTCGATGACGACGGTAGATTATGTCAGATTAAC
CGCCGTGGAAGGACGATGACACAGCTTTTTAGGGTTTCACCAAACTCGGATCCGTTCAAA
CCAGAGAGAATCTGAGCCGGATTTTTTGGAGATTGGGTAAGGATTTGAGAATAATCAATG
GTTTAGAGAAGATAGGTAAGAAACCGTGTATGGATTCGAAAGTAGATCGGAAAAAGCTAG
AAATCGGAGAATCCATCGTAGAGTCGGAATTGGTGGTGGTGGTTCGGAGGTGCAGGTTCT
CTACAATCTCCGATTTCATTCCACCGCCGAGGTCTCGCCGTGTTACTAACAATTTTTCCG
ATCTTTGACAATCAGTAGTTCAGGACTAGTTTCACTGGAAGATCTTAATCGATTTGACTT
CTCCGTGAAATTATACAAACTGATTTTGTTGAAGTTTGAGTATTGTGAGATTTGGAACAC
GAAAATTCGATTGGGGAAATGAAATGTTACGTTTCAGGTTAAGTTTTGTGCATATAATGG
AAAATGGTTTAGGCTTATAGAATTTTGAGCTTTTAAGTATTGGGTTTGCAGAAGCTTAGA
AATGGAGCTATGTGACAACGAGGACCTACTTAAGTTTAAATTGATTTGTTGGTATGCTTG
TTCTTGGTGGAATGTGTGGGTTCTCATTTAATCTCTGGAAAATCGAAAAAGGGTCCATCG
AATTCAGCGAAATCGCTTAAAGGTAACAATAGTTTTCATTCTTGTTTTTGGGGAATTTAG
GGGTTTATAAATTGTTCTTGTCAATATACTTCATGGTAACATTCTTGTTCTGTAAATTAC
ATTACAAAACCCACAAAAACTATTACTTTGATTATCTTGAAATTGGGATTATGATCATTT
GCACATTTGTTTTGGCTGCTATTGATGCAGGGATGGTGGAGGCTTTGACTGCTAAAGTCG
TTGCTTGGAAAGACTGTAATCACGAGTGACCATCGTTCGTTTCTAGTGACGATGGTGGTG
CTAAGATTGAAGAAGAAGAAAACGAAGAAGCGAAGAAGAAGCTTTAGATCTGGGACGAAG
AGTTCATGAAGCAACTCGACATGGATTTGGTTTTTCATCTTGTGCTAGCTGCGAATTACA
TCAACATCAAAGGGCTTCTTGATTTGACTTGTGAGATTGTTGGGGATCATATCAAAGGCA
TGAAACCTAAGGAAGTTTGTAAGCTTTTCCACATTGAGAATGATTACACACCTGAAGAAG
AAGGAGAGCTTCACAAAGAGAATGAATGGGCTTTTGAGTAATATAATTGCAGATTTGTTA
GGTCTTTTCTAATTGCAGTTTCTTTAAAAAAGTTTAGATCTTTTGTTGATGATGACTTGA
TTCGTCTCTCTTTCTTAGTGTGTGAATTCTCTACTGGTGGTTCATCAACTGTGATTGACG
TTCATCAATATGCATTTACTAGTCCTTTATCATCTCTTAAGTTACATCCAAAATATTTAC
ATTAATCGTTGAATATTCCTTTGATTCGAAGATGTACAAAGTTAGTTTAATACAATATAA
AAACTCTATAAAGTAATATTGATAAAGTAATAAATTTTGCCGGTCCCGAGTTGGGGTAGT
GCAAAATTTAACACAAATCAATAAGATAATAAGATAAAATAATAATTGCTATTTATTTTT
TTCATTCCATAGTAAGTGATGTTGTAGATAAACAAATTGTTTCAAAATATATTATATTTT
TAACTTTCAGTAGAGAAATAATTAATTTTATATTATTTTTAACCATTTATATTTAGTAAA
TTGTTTTATTAGTAGTTAAATTGTGTTTTATTATGAATTTATCGATTTTTTTAAAAGTTT
ATTTTAAACATTTTTTATAAAGTAATAACTTTATAAAGTTATAAATTTTGGTGGTCCCAA
CATTATTACTTTATAGAGTTTTTACTGTAGATTAATTACCAAACCTTATAAATACGTGTT
TGGCGAAATAATGAGAATCAACTAATAAAACTTTTTATATACCTTATAAACTTTACAAAA
ACTTTATAATATAAATTTTAAATACCTTATAAACTTTACAAAAACCTTATAAATAAAGGT
TTTAAATATTTTATTGAACTCACAAAAATTTATAAATACTCATGTTTGGCGAAACAATGA
GAATCAACTAATAAAACTTTTTAAATACCTTATAAAACTTACAAAAATTTATAAATACTC
GTGGTTGGCGAAACAATGAGAATCAACTAATAAAACCTATAAACCTTATAATATACAATT
TTATAGATCAATTTTTAAACACTTTATAAACCTTAAAATAAATTTTGTAAGGTTTAAAAT
ACTTTATAAAGCTTACAAAAATTTATAAATACTCGTGTTTGACGAAACAATGAGAATCAA
CTAAGACAACCTTTTACATCTTATTATATAAAGTGTGATGCGTCAAACATAATAATAACA
AGATCGTGACACGTATCAAGTTGGCCAATAAGATTTTAACACGTGTAATTTTATTACATA
AAAATAAATTAAATCACATATTTGAAAAAAATCTATTCCTATTTAAATTAAGTTTTGACA
CCTATTATTTTATTTTAATTAAATTAAATCACATATTTCAAATTTTCTTAATCCTATTTA
AATTAAGTTTTAACACTTATTATTTTGTTTTAATTAAATTAAATCACATATTTTAACATT
TTCTTAATCTTATTGAAAATAGGTTTACTTTTACTATTTTAAAAATAAAATTATTATTAT
TCTACTTACCTTCATTTTACAATCATCTCATGACTTCTTATACATATTGGATAATTTTCT
GTTGATTTCATAACACATAAACAAATTATTCTCCTTTTTGTTTTATGTTGTTCTACTATA
CGTTGCTTTTTTTAATTAGTTGTTCTTCTTCTTGACTTTCTTTTGTATAATGATTTCTTA
ACTATCGTTTGGTTGGTCTCTATTATAAAATTTGATTTTGTTGTGATTTGTACTGACTTT
GTTTTGTTTTGCTTTTGTTTTGTAGGTTTGGTTAATTTATATTCAGATTAAGATGGCATT
TTATTTTACTTTTTTGTTTTTTTTTTGCTTTTAGAATTTTTTTAATCATTTTTGTCGATT
ATTGATCATTCCCGTTTATGTTTTTTTGGTGTTTGTATATTATCCCTACGATTAAACAGG
GTCTGATTTTCTTATTAATTTTAATTTTGGTGTCACGGGTTGTTTCAAAATATTCTCTTT
TTTGTTTATTTTAATGTAATGTTACTTAATATATTGTAGGGTTCTACACTATAATTTTCA
TATTTTCACTGGGTTTACCTCACCAATTACTAATTGGTGGGTTTACCTCACCAATTGGCA
ATTAGTTATATATTGATTTAATTTAATGTTGCTTATATAATTGCAATCATTATAGTTGAT
TTTTTTTGTTATCGTACTATTATAGACTAAACTTAAATTTTTTGCATCATATTAGTTTGG
ATATTTATTCGCTTCCAAACCAAACAACATGTAACAAATATTTCGTAAATTTTGGGAAGA
AAGGTTTCTTGATGAGCTTATAAAAAATGATCTTATAATAATGGGTCTTCTATTATTTGA
TGTAAAGATTACCATATTTGTATATTATATCAATAAAAAACTTAAACTATTACTACTTCT
TGATTAATGTTTAACTACAATTTGGTTTTGTTTTAATATAGAAAAATACTATTCAAGGCT
CGGTGTATCATTCACTTCTTAAAAATACGATCAATATAATTATTTTATTCGATTAATATA
TGTAATCATATAATATAAGAAATAAATATGAGAATTAAGTAGATAAAATATTTGGTAAAA
TTCTTTATATAGGTTTCATATTGACTTTTTCAATTTTATTTTATTTACTTTATT------
----------------------------GAGTGATCTAATTTTGTTTTTTAGATTTTCGT
GTTTGATTATTTTTCACAGGTATAAAATATTAAAAGAGCAAAATCATTCAAATATAAACA
AATATAATTTCAATAAAAATCAGAAAAACGAATCATTTGAAAATATGTAATAAACTTTAA
TTGTAAACCCAATAACAAAAAATCAAAACAAAATTTAATTGTAAATCAGTAAGTGGTTTT
GCAATGATATTTTTATTTTATTTACTTCAACGGTTTATCTGATTCTTTTTCGACAATAAT
ATATAATTTTAAATTGGTTTTTAAAATATTTAGTAAAAAACCCGCATATATGCGGGTGCT
TCACCTAGTACCTTATAAACCTTACAAAAACCTTATAATATACAATTTTATAAACCAATT
TTTAAAACCATGAGAATCAACTATTGAAACCTTATAAATACCTTATAAACATTAAAAAAA
CCTTATAGTATAAAATTTTATAAATCAATTTTTATATACCTTATAAACCGTACAAAAACC
TTATAAATAAAATTTGTAAGGTTTTAAATAGTTTATAAAGCTTACAAAACCCTTATGATG
TACAATTTTATAATATACAATTTTATAGATCATTTTTAAATACCTTATAAACCTTACAAA
AACCTTATAAATAAATTTTGTAAACTTTTAAATACTTTATAAAGCTTACAAAAACTTTAT
AATATACAATTTTATAAATCAATTTTTAAAACAATTTAAATACTTTATAAAGCTTATAAA
GGTTTATAAGTGCTTGTGTTCGACGAAACAATAAGAATAAATTTATAGATCAATTTATAA
ATTAAACCTTTTAAATACTTTATAAAGTTTTTTTTTTTAAATACCTTATAAACCTTACAA
AAAACCTTATAAATAAAATTTTATAGATAAAATCATCATAAGATTTCACCTTTGAGAGCT
TACCGAGTTATTAAGTAGCTTAAACCTTTCTATTTATAGATTTATCACACAAGCTTTTAG
GGAAATTTGCTTGTTTTGACCCATAATTTGATTTTTACTACATGGGTAACCCACATATCT
CATGTTTGTGAAAACTAACCCAAAGGGGTAGTGAAATTACAACTACACCCTTTATGACCA
AATAAAAAAACGAATATCATAATGATTGTTTTAACCCTATCGAAGTCTGCTACGTAATAT
AGACGTCTACTAGCAGACTTCCACCCGATATCGAACTCGTAGACTCTATGTGAAATCTAC
TTTGTGGTTTAGTAGACTTCTTTGAAAAGTCTACTCTATAATTATTTTCCAAATTTAAAT
TTATAAATTAACAAAAAATATTTTGATAAAAAAATTTTGGTTGATGACCAAACTATAAAT
AATTGTGAAGTATGAAAAATAAAAATTCATAAAAATTCACAAATTAAACCTATAAAGACA
AATTATGTCTACTTTGTGGTATAGTAGATTTCCACATAAGTCTACTAGATAATTATATTT
CAAATTTAAATTTATAAATTAACAAAAAATATTTTGATAAAAAATTTTAGTTGATGACCA
AACTATAAATAATTGTGAAGTATGAAAAATAAAATTTTATAAAAATTCACAAATTAAACC
TACAAAGACAAATTATGTCTAGTTTGTGGTATAGTAGACTTCTAGAGAAGTCTACTAGGT
AATTATATTTCAAATTTAAATTTATAAATTAACAGAAAATATTTTGATAAAAAAATTTGG
TTGATAACCAAAATATAAATAATTCTGATGTACGAAAAATAAAATTTTATAAAATTTCAC
AAATTAAACCTAGAAAGACAAATTAGGTTATGAATGAAATACATAGAAATACTAGTACTA
TACTAAACAAAGAGTTACCAAACAAGGTACTTCATAACCATTTGTTTAGATATTGATGTG
GTGATATGTTGGTAGTTTAATGTGTGATATTTATAGGTTTTATGAGTTTATTTACGGTTG
TAGTGGTTTAATTTTAGAAATTTGTCTATTATTAATGGTTTAGGGTTTAGTGTTTCGATG
GTTTAGGGTTTCGTTTTATAAACCGTAGTGTAGGGTTTGAATTTTTAAGTTGAATTAACT
ATAAGATGATGTAAATTTTGACAAGATTTTCAACATTTGGCGTAATTGGCCGAGTTACGA
GTATGAAATATGGGTGACATTTATAGGTTGCAAACATGTTTTTACACTTAGGGTTAGATT
TAGGGTTTATCATTTTTATCTTTAAAATATCAAATTTGCATAAAAGTGTTAATTTGTGAA
TATATTAAAAAAAATTGACTGTTTTGTATAAGATTTTATGTAGGGTTTTGAAAATAATTT
ATGATTTCTGATAGTAGACTTCATGGGTAGTCTACTAAAATTAGTAGACTTCTAGTGGAG
TCATCTTGAATTTAGGGTTTCGTTGAGCATTTAGGGTTTATGCAAAATGAAGTCTGCGAA
ACAGAATTTTTTAACCTAACCGGGTTTTGTACCTCCATATATAAAGAAAAGTTTCACAAT
TAACCTAATTTTGTTAAAAAACCCAATCTCTCCCTCTCTCTCTCTCAAAAACGGCGATCC
AACAAATCTCTTTTTTGGCTAGGTTTCATACTTGTTTATGTGTTTCTCGTTTATGGATCA
TCTTCTTCTTCGGATCCGGGGTTATGGTTCGAAGTACCATATACTTCATCTCTAGGTTCC
CCTTTTTCTCCAACTATTTCTTCATTTTCTCAAAATTCTGATTCACTTGATTGATTAATC
CGATGAGAACATATAAGGCGGAGAGGTTACTTGCTAAGGCGGCGGATCTTGGGTCTCAGC
TAGTAGTGTTCCCGGAAGCGTTTATCGGTGGATACCCACGTGGGTCTAGCTTTGAATTAG
CCATTGGTGCTCGTACTGCTAAAGGAAGAGATGATTTTCGAAAGTATCATGCTTCTGCTA
TTGATGTTCCTGGTAAAGTTTCAACCTTTACGATTTTGTTTTCACATTTTTTCGATTAGT
CATTGTTAGTGAGTGTAAAGATGTAAACTTTGAATGTTTCTTGAATTACCAAATGTTTGT
TAACTGTATAATACATTCCTGTATTCATTTGTGTATCTTGCCAAATTTGTAGGTCTTGAA
GTGGAAAGATTAGCGGAAATGGCGAAGAAGTATAAAGTGTTTTTGGTTATGGGTGTGATA
GAGAAGGAAGGCTATATGTTATATTGTACTGTTGTTTTCTTTGATTCACAAGGTGTGTTC
TTGGGTAAGCATAGAAAACTTATGCCTATGGCTCTTGAACGTTGTATATGGGGGTTTGGA
TATGGATCAACTATACATGTTTTCGATACTCCTATTGGGAAAATTGGTGCTGCTATTTGT
TGGGAAAATAGAATGCCGTTTTTAAGAACCGCAATGTATGCTAAAGGTTAATCTCTCTAG
AGCTTTCCATTGATATGAACCGCAACTTTCCATAGATATGAACCGCAATGTGTTGCTTGT
GATTTGTTTTATGTGTGTTTTTGTTATGATTTTGTAGGCATTGAGATATATTGTGCACCA
ACTGCTGATGCTAGAGAAACTTGGCAAGCATCGATGACTCATGAAAATCCCTTTAAGGTC
TCACACAGTTGCAATGCTCACATTTTTAGGTTGGTTTTTCACTAGCATTTGTTATCCACG
AGTCTGCAAACCCTCATATTGGTTAGAGGATTTCTATTCAATCGCCTTTTGGTTAATTAA
AGCTTTTAAGACTGCCTATTTTCTAACTTAGTTTCATTTCTTATCTTGATTATTGTCCTT
GTAGCTGTGTTGGGGCTTCTCCCAGGCTGTATCAGGAGTACAAAACAAGGGACATACAGC
TTGCGATATCAATACGTATAGAGCTCTAACGTGGAAGAAAAGAAAACAAGTTTCCCAAGC
AGGTTTGGGATCAACAACAATTCATCGCACACTGATCTTCAATCCTCCAATAAGCTGGTA
CGTTACACATTACATTGAGTCCAATACTTCATACTAATTTTGAAACCTTAGAAACTGATG
CAAAATCATTCCTCTTTGCAGAATCAAGTGCATATAAGGCCGCATGGAAGTTTACTCATG
TCTGAACATGCAAAATTATGAGGTATTTAAGTAACTTTCAGATTCTACTAAAAACTTGAC
GCTCTCTCACATCTCAAAAAGGTCTAACTCTTTTTGACTTGCTTGATTCATTTCCATTTG
CATTTATTCTGCATCTCAATAGACGTGTGCTCTGTTTTGTTTGTGATTTATTCATTGGGA
AGTTGCTCTTAACATTTCAATATACAGTAGATTTTTAGTATGAAGTGTGTTATCGACCAT
GAGAAATAACAGAGGAGCTTGTGATGTGATTAGTACTGGTATGTTTGTTCATTAGCACAC
AAATTGTTCGATGATTTACTTGAATGAGAGTAGATTCGTTATTTTACTTTGATTTTGGTT
ACTCTCATTTTGAACTAAATAGATCTTTCAAGTTATTTGTTTGTGTAAACAAAGGTTTCT
CTGTTTACTTTTGTAAGGTTTAGATAAGAGTACAATTATCATTAACTATATTTCTGTAAA
TTGTAGTAAGAATTTGTTTTATTCTTTCTCAAATTAAACAACAGTTTTCAATAGAAAGAA
AATCTTACCTAAGCATATACTATGTGTTGCTTGTTACTAATCGATACCTTTTGAGTTGAC
AAGGATAGCCAGTTTACACATTTGAGGTGTTCGTTGGATCCTTAAATGCTAAATGACAAC
AATGTGAGACAAATGCTTTCATGAAGCTCTTTCGCTCCATATGACAAATTATGTCACAAA
TTTGATACCAATCATGTCAATTTTTGTAATTATTTCGATATACATTCCTATGGCACTTTA
TAGGAAATGCATCTATGAGAAAATCAAAGAGGATGAGATAAGAGTGTTGTCAACCTCCAT
TGGAGAAGCTGAGGTAAGCTAATCTCAGAAGATAAAAAATTTCATGAAGATTTAGGTAGT
TTTCATGGTTTCTTTTCTTTTATGTATTGGCTTTGAGAGTAGTGGTTCCTTAGGAGCATA
AAAAGTACCACTTATGGTGCTTTGTCACTTTGTGCTTTGTTAGGGAATGAATACTCCCTA
AAAATATGGATGTTTTCTCGCTCTCAGTAGAATATGATACAATTTCTCAGCCTTCCTAAG
CATTTGTTCATCGTTTTTCGTCACTGTTTTTAGCTCAAGTTCTAATTTTGCTTCTAGTCT
TGTGAAGTTAAAAGTTTATGTATTAGATTTTCTTGGCCTCTTCGGAGTTTCCTCTTAGAC
TGTAACTATTCTACAAATAATATTTGTTTATTCTTTGAGGTTTCTCTTTGGTTTGTTGTT
CTGTTGATAGTGCATCATTCTTTGTAATCTGATTGGTTCTGCTTTGTTACTTTTGTTTCC
TCTAGGAAATAGATCTTATTCGGATGAAGCAGAGGGTTAAGTGGCCAAAGTCATCTCCTC
CACCTGTAAAATAAGACCTTGTTTTCATCATACGCATACAAGGGAAATTGTTTTTCTCCG
ATGGTTTTAGTTTCCTCGGTCTCTCTACCCACTTTACTCATTTCTTCTCGTTCTGATAAC
CGTTGGAACTGTCATGCCATCGCTCATTCACTACAAGAAAACAGGTAATTAGTGACGCCT
ATTTGTGACTGATTTTGCCGTCACAAATTTTGCGACTAATTTGCAACGCTTTTGCTATTC
CTTAGCGACAGCTAAAACAATAGTCACAGAAACGTCACTAATTTGTGACTACCAAAACAT
GTTGCAGAGTAGTCGCACATTAATGACGTTTCTGTGACTAACATAACGCGCGTCGCAAAT
TTGCAACACCGGTGTGACACCAACAATAGTCACTAATATGTGTCGCAAAGGAGTCACTAA
TCTGTGAAGCTTTTGTGACGAATTCTGGGCGTGGCAACAGCGTGGGAAAGGAGTCACTCC
AGCTATGTCGGTAACCATGTCGGCAAGGAAATAAAGTAGGTGACACGTGAAAAATAAGGG
CGTTAGCTTGCCCACCTACTTATGTAGGTTGTCACAAATGCGTCGCAAAAGAGTGAGACA
AGAGTCACAAAAGAGTGACAATGGCGTCACAAATTTGTGACTCCGAAATTACGTTGCAAA
GTAGTGGCAAATATTTACCTATATATATGAGTGCATCGGTTGGTATGTTACTCATTCAGT
CCGATCAACCAAAAAAAAAATTCTTTAAAAAAAAATCAAATTTTCAAGAAAAAAATCATG
TGGAACTCATCTAGAGATTGGATGTACAGAAGGATCGATCCGCAGACGTATAATCTCTCG
ACCGAATTTTTGGAAGGAGTGAAGGAGTTTGTGAATTTCGCAAGTATCCAGGAGTTGGCT
ATCAGCAGCAACGGTAAGACTTACTGTCCTTGTGCGAAATGTAAAAATGGGGGTAGTGTG
AAACCTATTAGAAAAGTTTCAAATCATTTGCATCAAAATGGGTTTATGGAAGATT-ATTA
TGTGTGGACCGAACATGGGGAAGATTATAATGTAGTTGGGGCAGGACCTACTAGTAGCAA
TTACGTAAATGATGATTTTATTAGTGGTAATGAACCAATTAATTATAGTGGTGAGGATGT
TTACGCTGGAATGGTGCATGATGCATTTCATGGTTCTACGCCATTAAATGATTATCATCA
TGATGAACATGGTCATAGTGGAAATGATCATGTTTATGAAGAACCTACCCATGAGGCGAA
ACAATTCTACGACTTGTTAGAAGCTGCAAACACCCCATTATATGATGGTTGCCAAGAAGG
TCATTCACAATTATCATTAGCTGCTAGGTTCATGAACAACAAGGCAGACCACAATTCATC
TGAAAATTGCATAGATTCATGGGCAAAAACATTTACAGAGTATTTACCACAGCCTAATAA
GGCGACTGGTTCATACTACGAGACGGAAAAGTTAATGCGAAAACTAGGCCTGCCGTATCA
TACATTCGATGTATGCATAGATAATTGTATGCTCTTCTGGAAAGAAGATTCGGTGTTGGA
GCATTGTAGGTTTTGTGGAAAACCAAGATACAAGGAAAGTCAAGGACGGAAAAAAATACC
GTACAGCAAGATGTGGTATCTACCAATCGCTGACAGACTAAAGAGGATGTACCAATCAAC
AAAGACGGCATCATCGATGAGGTGGCATGCTGAGCATGAGTCAGAAGACGGAGTAATGTG
TCATCCATCAGATGCGGCAGAGTGGAAAAATTTCAATCAAAAGTATCCAAGTTTTGCAGA
GGAAACGCGAAATGTTTATCTGGGATTATGTACAGACGGTTTCAACCCATTTGGAATGTC
AAAAAACCACTCGTTATGGCCTATAATCCTGACACCCTATAATTTACCCCCGGGTATGTG
CATGGGAAGAGAGTATTTGTTTCTTACCATTTTGAACTCGGGACCAAATCATCCAAGAGC
CAGTCTAGATGTTTTCCTCCAACCCCTGATTGAAGAGTTAAAAGAGTTATGGTGTAACGG
AGTTGAGGCGTATGATGTGTCATTGAAGCAAAACTTCAACCTTAAAGTTGTTTTGTTGTG
GACGATAAGTGATTTTCCGGCATATGGGATGTTATCAGGATGGACGACGCATGGGAAATT
ATCATGTCCGGTGTGTATGGATGACACAAATGCATTTCAATTGAAGGCTGGGAGGAAGAC
TTGTTGGTTTGACTGTCACCGAAGATTTTTGCCTGCACAACATCCTTTACGGAAGAACAA
AGTTAACTTTTTGAAGGGGAAGACTGTAATGAACGAGGACCCACCAACATTTTTAACTGG
AGAACAGGTTCTCCGCTGTATCCGGTATGCGAAGGCGCCAAGAACATCTGATTGTGGTGG
AAATGGACATCATATCAAACCGGTCGGCTACGGAGATTGGCATAACTGGCATAAAGAAAG
CATTTTTTGGGAGCTACCGTACTGGTGTGACCTTGATCTACGACACTGTCTTGATGTGAT
GCACATCGAGAAGAATTTTTTCGATAACATCATGTATACCCTTATGAATGTTAAAGATAG
ATCAAAAGACACTGTCAAAGCAAGACTAGATCTTGAAAAATTGTGTGCGCGGAAAGAATT
GCATGTTGATGATCATGGCAATGCCCCATTCCCAATTTGGAGATTGAGTTCAAAAGCAAA
AGATGTCTTACTACAATGGGTGAAAAATGAGGTTAAATTTCCAGATGGGTACGTAGCTGA
CTTAGCAAGCTGTGCAGACATTAGTGGAGGAAAATTTTCTGGAATGAAAAGTCACGACTG
TCATGTCTTTATGGAACGCTTACTTCCGTTTGTATTTGCAGAACTGCTCCCTCCAAAAGT
GCACCAAGCATTATCAGGTATATAGATATATATAAAAATTGTCATTTCATCATGTTATTA
TTTAGCTTTTTAAATAATACTTATATATACATCGATTATTTGTAGGAATTGGAGCATTTT
TCCGTGATCTAAGCAGCAGGTCGTTGGATATAAGTCGTGTCCTACTTTTGAAGGAGAACA
TTGTGATGATACTTTGTAACTTGGAAAAAATCTTTCCGCCTTCTTTTTTTGATGTGATGG
AGCACCTACCCATACACTTGCCATACGAAGCCGAGCTTGGTGGTCCTGTGCAATATAGGT
GGATGTACCCGTTTGAAAGGTTTTTTAAACATTTGAAAGGCAAAGCGAAGAACAAAAGAT
ATCCAGCTGGATCGATCGTTGAATCGTACATTAATGATGAGATTTCTTATTTCTCACAAC
ACTACTTCGCCCCTCATATTTCTACAGCTAGCAAAAGAAGGTAATTAATAGTCATGTTAT
TTAGAAGCGTGCATGTTTGTTGCTTTTTTAAAAGTAAGAAGAATTGTTATTAATTATTGG
TAAATTCATTATGCAGGGCAAGTCGGTACGATGAAGGTGAAGTACCTATCTACGATTGTG
AAGTACCAGATATATTTACTGAAGTAGGTCGTCCTAGTGGAATATGTACAGAATCTTGGT
TAACGGAGAATGATTACAAGTACGCACATTCATACGTTTTGCGTAATTGCTCATATTTCC
GACCGCTTGAAAGGTAACTTAACTGCTAGGATCATTATTAAATTAAATATATGAATTGAT
AATATTTTTTACCAAGTTATTCATAATCTAGTATTTCGTAAAACATACAGTTTAGTGGAT
GCACAAATTCGAATTGACAATCCTCGACTTACTGATGTTGAAGTCATAGCAAAAAGAGAT
GATGAATTTCATATATGGGTCCGCCAATATGTATGTATCCATCATACATTGTTTCGCTCG
TAAATATATTGTTTCGCTCAACGCAGTGATATTTTAACCCTTCTATGTGTATATAGGTTG
AAGCAATGAAAAGTAAAGAAAATTTTCCCATGTGGGTTCGCGATATAGCAAACGGGCCTG
AAGGCAAGATTAGGTCATGGCCTATGTATTTTACAAGGGGGTATTTGTTTCATACAAAGG
CCTATGGAAAAAACAAAAAAACAATGAATTATGGGATTTGTGTGCGAGGAAAAAATTATT
CTGAAGAGGCTAGCGAGGATGATTTTTATGGGACCATTAGGAAAATTTTTGAGATCCAAT
ATCCAGGATATTTGAATTTGAAAATTGTACTTTTCTACTGCAAATGGCATGACCCTACAC
CCGGGAAAGGAACTCGAACGAGCGCGGGAGGCATTATCGACGTGCTACAATCCGGAAAAT
ATATAGCAAACTCATACGATCCATATGTATTAGGTATGAATGATCTCATCACATACAAGA
CAGTATACATTATTGTTCTTCTATTTTCTTATAATGGAACTAATTTTAATTATATTGCAG
CGTCTCAAGCAGATCAAGTATGTTTTTTGCCATACCCAAATCCTAAACGTCCTCGAAAAG
TTTGGCTATCAGTATTAAAAGTTAATCCAAGGAATCGTGTTGAAGGAAAATTTAAGGACA
ATGAGCTTGTGATTTTGCAACAAACTGAGGATGATGCAGTAACGGAGACGGTCGAAGACA
TCAACGTTGATGGTCTAGTTGATGGAAATCATCCAATTGAGTACATTGATTTTGAAATTG
CTGATTGCGATCCAATGGATGAATTTCGATGTAATTTATCATCTTCAGAAGAAGACGTAG
ACGAGAACGAAGATGAAGAAATTTAAATCACAATTTAGATATAGTAGTAATTTATGTTGT
AATTGTGTGGAAAAAAATTGTTAGATTTTAAAATTCGGGAGCGTGTATATATATTTTTTA
GTCAGAGAAACAAACAGATGCCTTCAGTGGTCCAACGGTATCGCAGCTGATTAATACTTC
CTATACACCCGAGTTCGAGCATCAGTACAACCACATTTTTTTTAAATCTTCGTCCGCGTG
TATATATATATTTCTTACTCTGGTAAGGAAACGAATGCCTTCAATGGTCTAGTGGTTTCA
CATCTCTCTTAAACTTCCGGTAGACCCGAGTTCGACCGCAGGTACAACAACATTTTTTTA
AAATTGTCACGAAAATGTTACTTGTATCACGTGCTATATACCTTTTATTCTGATAAACAA
ACGAATGCCTTCAGTGGCCCAATGGTTTCGTATCTCATTTACACCCTGCAGACCCGAGTT
CGAGCCCAGGTGTAACCACAATTTTTTATTTTTCCTTCTTAGAGTTGTCACTAAGTAGTT
GCAAATGTGTCGCTCATTTGCAACGCATATGTGACTCTTTAGAGTTTGAGATTATCGGAT
GTCAGATTAAAAAATGTGTTACACATTCGTCACGACTGCGTCGCAAAAGAGTGACACTTT
AGTGACGCCTTTCCAACTACTTCTTAGAATTTTGCAAAATTATACAACATTGTTGAATTA
CATACAGTATATTATCCTATATTTACATTTTCGTAACACACAATAGTCATAACAAGTCTG
AAAATAAAGAAATTACATAGTCAAGTGGAAATGTTTGATTGTAGGTAAAGTCATAAGGAG
TTTTAATGAAATTTAAGGTAAAGTGTGTGATTTTCTTTAGATAAACTTTATTAGTACTCA
AAACATGCTAAAAAGTCAATTAAATGGATAAGAATACATTAGAACTTCAAATGTAAATTC
GAAAAGATCAATCTATAAGTAAAAAATGTTTAGGGTTTAGGGTATGGGTCTGTTTCGTCG
CAAATGTGTCATAAAAGCGTCACAAATAAGTGACTATTTAGCCACGTATGTTTGGCTCCA
AACGAAAATAATTGGGTTAGAACCCGGGAAATTTTGGGCCTTTTACGCGGGCTAGTCTGG
CCCACAAACAAAATATTAGCGACGCTTTAGCGACGCTTTTGTGACTCGTGACCTACATAT
ATAAACAAAAAACCCCCAAATTAGAAACCCTAATCCCTAATTCGACTCTCTCTCTCTTTC
ATCTCTCTCGCATGTTCTCTCGATTCTCTGTCGAGTATCTCTCGATTCTCTGTGAATCGT
TCCTCGATTCTCTGTGAATACGATTCTCTGTGAATCGTTCCTCGATTCTCACTCGAGGCT
TCATCTCTCTCTCGATCTTTCAATCTCTTTTTCTCTCCTTTCTTCGTCGGTTCATCTTCT
CTCTCTCTCTTTCATCTCTCTCGCATGTTCTCTCGATTCTCTGTCGAGTATCTCTCGATT
CTCTGTGAATCGTTCCTCGATTCTCTGTGAATACGATTCTCTGTGAATCGTTCCTCGATT
CTCACTCGAGGCTTCATCTCTCTCTCGATCTTTCAATCTCTTTTTCTCTCCTTTCTTCGT
CGGTTCATCTTCTCTCTCTCAATTCTCTGTCGATTCCATTACAAACCCTAATCCCCAAAT
CCAGAAACCCTAAACAAACCTTTCTCTAATCTCGTACAATTTTTGCTTTGTCTCTTTCTC
TGATCTTCATCTATCTCTCTCTATAATTCTGTCTCTCTTTCTCTCGATTCGACGAATCGA
TATGGTTGTTATGACTAGAGGAGGTCGCGGAGGTCCTAACGGGCGAGGCCGTGGAGGTAC
ACAAGGGCGAGGCCGTGGTAAACAAACCGTCGGTTCAGGTTCTCGTGTGAAACCAACCGT
CGGTCATACTGGTGGTGTGAGCGGACCCAGCGGTCCTACTGCTGCTCTCACTAAACGCAC
CAAAGTAGCTCCTGGTGGTGTGAAACAAACCGGCCGTCATGCTTCAACATCACGTGCACC
ACCACCTGTCAGTAGGCGAGAGGGTAAGGGTAGAGCCGGCGGTCTTGATACGCTTGCAGC
GGTTATCGAGGTTGCTACAACTACAGGAGGAAGACCAGAGATAGACAGCGCCGGAGAGGT
TCCTGCCAGACAGAGCGGTCATACACCACCGCAAAGAGTTAGGTCAACCGGTGGTGGTTC
TTCGTATTCCTCCAACCCGACTGGTCGTTCTCCACCCGTGGTGAGTAGATCTCAAGACTC
TCAGGCGACCGTCTCTGTTTCTCGAACCAGGTCTGTTCCTCATCAGTTCGGAGATACGAC
TAATAGGCTTCCGTTTGCTCAACTAACGGCTAGAGCTACATCCGGTGACCACCTCTCTAA
CCTCAACCTGAATGACCAACCTCGGCACCAATCCTCTCAGACTCGCCACATAGAAGAAGA
GGTTGAGAATGAAGATGAGGAAGATGAGGAAGAAGAGGAAGATGCAGATGATTTCGGAGA
TGGTGGACCAAACCAAGCTGAAGAATTCGATGGTTATCACGAACCAGAAGGGCTAGATGA
TGAACAACTATTGGAAAACGTCTTGGCTCTTCCAGGAAGACAACGACTACCCCTCCTCAG
TGAGGTTCCTATCCGAGATAGCTTATGGTAAGTTTTATTTGTATTTTTCTTCTGGTTTAG
CTAACTAGTTTGACTGGATTTTTTCATCTGCTTTAGTTTTTCTTGAATTTCATTTGAACC
ATTTTCATTGCCTTTGTGTAAGTGTGTATGTTTGTCTGATGTGCTAGGTTTACTCGGAAC
AATGGAATATTGACCCGTTGCATTGCTGGGATCTTTCGTCGGAAGTTCGATGGCCCATAC
TACAGCTGGGGTGTCACTCCAATAGTTAAACAAGAACTATATTTCCGGACGTTTGCGGTA
ATGTTTCACTCTCCTCCTTCTCTCTGTTTTAAGTTTTTTTGCATGTTTCATTTAGATTTT
AACTGAGCTTTTCTACTGTGTAGCGGAAATACAACTGGGATATAGGGATCACGGAGCTTG
TTAGAGCTAACTTCAACAGGATTGCTACGAAACGGATGCGAGGAATAGTGAGTCAGGTTA
GGAGGAAGGGTGTTAGGCCAATTTGGATTGGTACCAAGCTTTGGGCACATATGTGCAACT
ATTGGAAAACTCCAGAGGCAATCACTAAGAGCAACACTGCTTCAAACTCCCGTACCTCTA
CTCGTGGTGGACTTGGGATCTACAAACACGTCTCTGGCCAAACATCTCACTTGACTGTTG
AGCAACAAATGGTAAGACTTTAATCTTTTTCTATTCTCTATTCTCTACTTACTTAATTAT
CTTTTTCCTCACTTCTTTTTCTACAGGAGGCAGAACTAGGGAGACCTGTCTCCTTTGGAG
AAGTATTTGTCAGGACCCATACAGCAGCAGATGGAACGTTTGTTGATCTAAAAGCGAAGC
AAATCTCTGATGCGTATGAGATGCGACTGGCAGAGGTTCTCGAACAAGACCCAGGCGCTG
GAGCAGAGGACCCTGACTTATCCTCTGAGCTTTCCACTCACCGCAACCTCACCGTTGACG
AGAAGAATCAGCTTTTCCTTAAGGTTATTGTACCTTTCTCTCCTGGTTTCCTCTCCTGCT
TTCTTTTTCTGTTGCTGTCTTTATATCTGTTGAGAATCTGGATTTGTGATTGTTGTTGCA
GTGTACTGAGTTCGATCAAAAAGGCAACCCTTTTGGAATTGGTGGTTTGTCTCAGACCTT
CAACAAAGGGAAAAGGAAGGTACAATATGCAACCTCATCTTCTGCTGCGGTTGACCTTGA
AGAGCTCCAGGAAGAGATGAAATCTGCTCGTCAGAAGATAGCTGAACACGATGAGGAGAT
TAGGCGACGTGATGAGGAGAACCAGAAGCGAGATGAGGAGAACCAGAAGCGGGATGAGGA
GAATAGGCGACGTGATGCTGAACTGCTTGAGCTAAGGCAAAGTCAGTCCCGAGTCTCTGA
AATGGAGAAGCTCCTCTCCTTTTTGAAGAAAGACGATCCGCGCATCGCTGCATACCTCGA
CGCTGCAAATGATGATTCCAACAGTTAAAAGGTTTCTTTCTTTTGTTTCTCTAACTCTCT
ACCTTCTCTAAACAATGAACTTACTTCACTTTTTCTAATGTTTAATTAACGGCTTAAGTA
ATGCTATGTATAATTATCTACTTTGCTTTTTGTTTCTTATGTAATCCAAACCTTTATGTG
ATGTTTCTTTCTCCAATTTCAGTATTACTTTTTAATTTGGTTTTCGTTTTGGATTTGTTT
GCACAAATTTAGGTTGTTCTTTACTTCCATTTTAGTAGCAAATTTGCAACACATAACTGA
CCAACAATAGTTAAAGAGTGACAAAGTTGTGGCTAATTAGTGACACTTTAGTGACTCTTT
AGTGACTCTTTAATGACTCCTGCTCATAAGAGTTGCTAAACCGTCGCTAATTTGTGACTA
CTTACTCACTCTTTAGTGACCACACACAGGCGTTCTCCACAACACAAGTAGTCTCAGATG
CGTCGCATATGTACGACGACGTAATCGTTACAAAACCGTCGCTATATAACGACTGAAAAA
TCAGTCACTAAGTCGTCGTAAATAAAGATGTCACTCATGCGTGGCTAATTAGCCACAACT
ATGTAGTCTCAAAAACGTCGCAATTTTGAGACACCCAACATGTGTCACTTATTGGTCGCT
AATTAGCGACGACTTAAAATCGTTGTAAAGTAGTCACAAATTTACGACAACTTCTAAGTG
TCATAAATGCGTCGCTAAGTTGCAACGCTTTTGCAACGCTAAAAATTAGCGACGAAGATT
TTGCGACGCCGAAATTGTGTCACAAAGTAGTGGCTAATCACTCTTTTGTGACGCTTTTGT
GACACTTTTCGGCGTCGCTAATGATCTGTTTTCTTGTAGTGATTGTCGATTCAAACACAC
TGGTGTATGGCCTTGTAGATGAGTTCAAGAGTATACAAAGAGTAAATATCATGCAACAGG
CTAGGAACTGGTGCAAATTTATCTTTGTACGAGCCTGAAACCGATGTCTATTGCAGTTGT
CATGTAGGTGTAATGATGGATTTCTCATACTCTTTCTAATTCTTCTCTCTGAAAATCAAA
AGAAAAACAGCTTTGTGCATTTTATTCAATTTTTTACAAATGTAATATGGTTGGATTCTT
GTTTTGTTGTACTCTAAACATCTACTTTTATTTAAAAGTTTAAAATACATGTTTCCTTCG
TCGATCTCAAAAGATAGTAATATACCGGGCTAAAAAGAAGAAGAGAGAGCACCAATTCAC
AGTAATATGCCTTAGTAATAACAAACCGAAACATGCATGTTCTTTATTTACACTCTAAAG
AACCAAATCAAACTTGAAGCTAAAATGCATACACTTCATCCCATATCATTTTGTGAAATA
ATGATATGAACATTGACTTGATTTATGATTACATAAAACACACACTTGTGTTAAAACTAC
AAATAGATCACCGCAATTTCAGGGTTTTTTCAGTCTTATACTTTCATATATTCTTATATC
AAAGACTTTTTTGTGTAATAGAGATAGTACTTTGAGGGAGAATTTTTTTTTAATGCTAGT
TAAACAAGAAAATTGATTTAATCCATAAGTGTTACAAATGAACATGTGAAACTCATACAA
AAGCAAAAATAACAATTAACACACATTTGAGGTTAAAAATCTAAAACGTACATTATACAC
AAATTTTAATTGCATTTAAATTAAAATACAGACTTCACAAGTAATCTACTCATAGACTTC
AAAAAGTAGTCTACTAAAATGTGAAAAAACTAATTAATCAAAAATAAATGGTTTCATTAC
AGCTGAAGATGTCAAACTAGGACATAAAAACATCAATAATATAACAAACATTTGAGACCA
ATAAAATCTTAAAATTTTGTTATACATAATTTAAAAAAAATGTTTTACTAAATTTTTAAA
TACAGACTACCCATGCCGTCTACTAGTACATTCCTGAAGAAGTCTACCCTGAAAAGCTAA
TTACTACTCAAACAAGAAAATTAATTTACACCATAAATATTGCATTTAAATATCTCAAAA
CCATATAGAAGATCAAATATTAGAAAACACACATGTGAGAGCAAGAAAATCTTCAAAATG
TATTATATATAAGCTATAAATTGGTTTTTAAAAAACATAAAAACACAGACTTCACCAGCA
GTCAGCGTTTGAAGTCAACGCGTAGACTGTCTCGGAAGTCTATCGAATAGGTTAGTTTTG
CAATTACGGCAAACGCCAGTAGACTTCTCGAAGAAGTCTTCTGGCTAAGTAGACTTCCGC
GGAAGTCTACCGAGGTTACTTTTGCATTTGACTAAAATGTTGACTTTTTGTAGTAGACTT
CCCCAGAAGTCTTCTGAAAAAATAGGTTATTTTTGCAATTCAATTTTCGAGTAGACTTCC
GCGGTAGATTTCTAATACCACAAAATCTCTTGCAGACATCCAACGGAAGTCTACGCACCT
TAGTAGACTGCCGGTTGAAGTCTACTGGAACAGTAGAGGTTACATTTGCAATTGACTTAT
GTTTGACTTTTTGAGTAGACTCTAAACGAAGTCTACTTAAAAAACAGGTTAGTTTTGTGT
TTGACCAAAAATCGAATTAATATCGAATTATGTAACGAGTAGACTTCCCCAGAAGTCTGC
TGAAAATTTCTCGGGAAGTCTACTCTAAATATTTTCAAAAAGTCAATGTTCGAAATTTTG
GTCAATGGCAAAACTAACATCACCGTATAGAGTAGATGTTAAATAGCGTCTACTCAAAAA
AGTCAACAAAAAGTCAATTGCAAAAAATAACCTAAACATAGTCGAGCAGACTCTGAGGGA
AGTCTGCTAGTAGTATCTCGTACAGAGTCTGCTAAAAAAAGTCAACATTTTGGTCAAATG
CGAAACTAACCCATTTTTTAAGTAGACTTCCCGTGCAGTCTACTGATTTTTTTTTTGTCA
AAGGAGAATACATGAGAACAAGCAGACTTCTATGAGAAGTCTACGTCAAAAATCTAAAAA
AAGTCAATTGCAAATCTAACCTCTCGTTGACCAGCAGACGTCCGACGAAGTCTACTCTTC
TAAACCAGATCGAAAAATACGGTTTTTAGCTCTGTTTCGCTGTACATCCCTGTTTTTACC
TCGTTTAAACACACAAAATCCCTACTCTAACTGTTTACTACGAAGCCGAGACGTTATATA
GCAAAAACCACGAAAATTCAAGAGATTGTGAGTGAGAGAATTTTTCAAATGCTCATTTAC
ATAGTGTTTTGGATGAAATTGGAGATGAAATGGTAGTTGATGAAGTTATGAGTTGGTTTG
TGATGTATTTATGCACGAAAATCAGATGGAGAAGCATTGAAGAGCTTCAATTTGGTTGTT
CATGGTGGTTGTGAAACTTGATGGCGATAGCATTTTCGTAAATAAGTTAATATAATTGGG
TATTTGTTTGTGAAATCAAATGTCTGATTTTAAAAAAAAAAAAAAAATTCAGATATAATG
ACATTTCCGTAAATAAGATGAATGTTTTGGTTTTTTTGAAAAAAATTTGATGAGAGAGAA
AATGGGATATAGATTTGGAGTTGACTTCAAATTTTGGGTTATTTTAGAAACCCTCCCAAG
CTTTTAACTGTCACATGAATAAGCACTTCGAAACTAGCTAATCTCTGCAGTCTAGTTTTC
GATTTAGATGGGTTTATGACTCAAATTATAAACATACGGCATGTGCATTATAAACAGACA
GCAAAAAATTATAAAGGTTTTCAATACCGTATAAAACTTTATAAATATTTGTGTTTGCCG
AAACAACGAGAATCAACTAATAAAACTTTTTAAATACCTTATAAACTTTACAAAAATTTT
AAAATACTGTTTTATAGATCAATTTTAAATACTTTATAAACCTTACAAAAACCTTATAAT
TTTTTTTTAATACTTTATAAAACTTATCAAAATTTATAAATACTCTTGTTTAGTGAATCA
ATGAGAATCCACTAATAAAATCTTTTACAAACCTTACAAAAACCTTAATATACAATTGTA
TAGATCACTTTTTAAATACCTTATAAACCTTATAGAAATTTTATAAATAAATTTGAAGTA
CTTTATAAAGCTTACAAAAAGTTATAAAAATTCATGTTTGATGAAACAATGAGAAACAAC
TAGTAAAACCTTTTAAATGCCTTACAAACCTTAGAAAAACCTTATAATATACAATTTTAT
AGATCAATACCTTATAAACCTTACAAAAACCTTATAAATAAATTTTGTAAGGTTTTAAAT
ACTTTATAAAGCTTACAAAAACAATTATAAACACTTGTGTTTGGCGAAAAAATGAGAATC
AACTAATAAAACCTTTTAAATACCTTACAAACCTTACAAAAACTTTATAATATACAATTT
TATAGATCAATTTTTAAATACCTTATATACATTATAAAAGTCTTATAAATAAAATTTGTA
AGGTTTTAAATACTTTATAAAGCTTACAAAGATTTATAAATATTTTGTTTGGCGAAACAA
TGAGAATCAACTAATAAAACGATATTTTATAAAGTTGTTGTAAGGTTTATACATAATTTA
AAAGGTTAATTTCTATCAAGTTGCTTAGGATCACAATTTACGCTTATAAGTACATGTACT
TGATAAAACAATGAGGTTACTTAAAAAAATCAGCTTATACAACTTTTTAAACAGTTTATA
CAAAAGCAAAGATTTAGTATTTGGAGGTGAGAAATTTCACTTTGTATTCAAATTCTTGAT
TTGCTTAATCACGATGCAGATTACTTTGAAGATGATCAGGAGATATCTTCTTCTGTTGAT
CTGAAAAACTATCATTATGTTATAAATTTACAAACCTTATCATTTATAAGGAGTTTGTAA
AGTTTATAAGATATAAATTTTGTTGTAAGCGAAATATAGGACAAGAAAAGTAAATTCGTT
TATGAAACATTTTAAATACCTTAGAAGGCTTACAAAAGCTTATACATACTTGTCTTTACC
GAAACAATATAGTAATAGATGGTTTTCCTTTTATTTATCCTCACTTATTCAACCGTATTT
ATAAGCTTTTTTAAAACAAATATCTACAACGTGTATATAGTTCTTTCATGAAAGGTGTGC
TTGTTCAGTAGCTGATCCACATAATATCAGATGCCTTCATCAGTGAACTCACCCACTGCC
TCTTCAGTTTCCCCTAGCAACCTGCAATATAACAAGAGTATGCTTTCATCGTCAATATAG
AAAATAAAGTTGCTCTGTAAATAGAGTTTATGTACAAGTCAATATAGAAAATAAAGCTCT
AAACGAAATCAAATCAAATCAATCCACGAGGAACTATACTCTGGAGACATCAAAGAACAA
CTTCTCTTCTAACTAAACCTTTCGAGCGGCATAGGAAGCTCATTTCGTGAAGTGACTGAA
ATAAACTAAAGAAGTAAACAGAACTCAGCAGCTTCGAGCTCAGAGCAAATCCCAAAGATT
TTCTAAGGTGAAATGTACATATCAACATCCAAATATGAATTGACTCAACCAGATTCAGCT
CATCAACCGTAAAATTCGCCTCTACTTCACATTTCTATCTATCTCCCTAAAAGCTGCAGA
ATTCATCAGCCACAACAACACATTTTAACATACACTTCTAATCGAATCAGAACCAATCTC
AATATGCAAGAAGCCAAATGAAAATACAAATCACAACACCAGTAACAACCGAAACAAGAG
TGATAACAAGAACTCATGGAAATCAATGGTCAACTTCGTTGATCATGTCTTGAAGCTCTG
CTTCGGTTGGGTTTTGTCCAAGAGAACGCATCAAGCTCCTTGGTGGTAATGCAACCTGTA
AGTGTAATCAAAGATTGTTCATCATTCACTAATCGAAAAACAAGTAACTAATGTACAATT
TAGTAGAATATCTTCGATATACGAAACTCAAAGCACACAACAAGCAAGTCGATGTAGAGA
AGCATCTTAGCCCCATATCCAAAAGTTCTCTCTACTTTTTTCATTTTAACGATGTTTATG
GGCTAAGTACAAAAAGGGAATTAACGATAATCCTAACAAAATTTGAAGAATACGCAATCT
CTATGAAGGACCAAATCGATCAAAAATCGACATGTTCCTCGAAGACTCAAAGGTCACAAT
CCAAAATTCAATTCACAAACACGAATCAATCCATAAACCAAACGAAAAATCAAAGGAAGA
GATTCAAGAATCGCAGATCCGATTATCAACTAAATCAAAATTTTAAGAGTCTTATTATAT
TGATTCGGTCAGAAGATATTCTGCACCACCGGAGTTGTGCCGTACCGATTTACCACGAGA
AACGTCGAGATCTCTTCACGCTGCTTTCGGATCTCGCCGGAGAAGACGAGATTGTGGTGA
GATGGCAAACCGGTGGGTTTCGCGAAGGAAGCTTTGCTAAGAGGAGAGAGCAGCTGCGGA
GATCCATTCGGTGAAGTTTTGAGAAAGAAGTTGAGAGAGTAGGAAAAGTTAACCTCATTT
AAGCAACTGACTAACCACTTTTCATGTAATAAAGTACATTACCTACTCATATGAATGGAA
TTAGGGACTTAGTAATGGCTAAATTTATTCAGATCTACCCTACTCCTTTAACCAAATAAA
TAACCACTTTTCATGTACTAAAGTACATTACCTACTCATATGAATGGAATTACAGAGATA
ATAATGGCAAAAATTATTCATATCTACACTACTCGACATAAAAGTACCTGCAGATTTGGT
TTGTCTCCATTCACTTCAATCCTTTTTCTACTTATAGTCTGTCCTCTGCTTATACCCAAG
TAGTATTATGTTGGAAATATATAGTAAAGTTTGGATATTCTACCTACTCAACGCACCCTC
GTCCACATCTCTTTTGAGTGGGAAAATTAATAGATTTAGGCAAATGGTCCACGTTTCTTT
CAGCTGGGTTTTACTGTCACAAAATTTTGCTTGAAGTACTAAGATTCATATGCACATGCT
TTTAAATTTTCTCAAGTGCCAAGGTGGAAACCGTAAACAATCATATGCTTTGGCTACTCC
CCTTATTCAAATTATTACATAGCTAATACACAAATAAAATTATCAAATTTACTTTGTTTT
AG---TATTTACTGCTATATGTAGATGTAGTAA---------------------------
-----------AATGGTACTAATGTATTACTATATAATTATTATGAGTAGACGTTGTTTG
-TTTTTATCATTGGGAATATATAT-----TTTTTCTACTTTATTATCATCACTAG-----
---TAGTGTTTAAAAGACAAGTGGGAATGGCAATATCCGTAAA-----ATCGAG------
--TTGCAATATCGTAAATTAAATTAAAATATTAGTAGAAGAATCTGAATGTACCTTTAAA
CTTGTTGAAAATTAGAAAATTATACCAAATTTTACAACATTGGATAACTACCCTTAATAT
TGAATAAATTATCATATAAATATGTTGACAATTAAAAATTGTTTATTGTAAATTATAAAC
TTAAGTTCAATTTGTAAACAACTCATATTTATTTTTTAAACCAAAAAAACTATACGGTTA
ATTAATCATAATTTTTGTAACTAAAATTATAATTAAGTAAGTTGATTTATTTTACACACT
TGATTTATATTTTTCTTCGTTGATTTTTTGCTCTATTGATTTATTTAAACTACTGACTAA
TTTTTTTTATGTTCGTCGACTTAATTTTCAGTTTGGTCGACTTATTTTCAACTATGGATT
TATAATTGTATTGGTTGATTTTTTTCTTTATCGGACTTATTTAAATGTTGACTTATTTTT
TATGTTCGTCGACTTAATCATCAGATACATCGATTTATTTTCAACTATGGATTTATATTT
GTATTGGTTGACTTTTTTCTTTGTCGACTTATATAACCATTGACTTATTGTTTTCGTGTT
CGTCGACTTAATTTTTAGATTCGTCGACTTCTTTTCAACTGTTGATTTATATTTGTATTG
GTCGACTTTTTTCTTTGTCGACTTATATAACCATTGACTTATTGTTTTTATGTTCGTCGA
CTTAATTTCTTGTATTCATCGATTTATTTTACACTATCGATTTATATTATGGTTCGTTGA
TTTTTTTTTGTCGACTTTTTAAACCACTGACTTAATTAATATGTTCATAGATTTAACAAA
TTAATTAAACTGTAAATTATAAAATTAATTTTAAATTGCAATATTTAAATTCGTAATTAT
TTTATAATAAAAAATAAATAAGTAATTTTATTTAAATTAATACAAAATACCTTATATTTT
AAGGTAATTATTAACTAGAATATTTACTAAATCAAAAAAAAATCTAGAAAGATATTTACA
AAGATTATATTCTTTTATTAACGTTATTGCGTTGATACTTTTAACAAAAATCGCACAAAC
CCTAAATTGATAAAGATTTTGTTTTTTCCATTAATGGTCTTTTAAAACTGATTAAAAAAA
TGAAATTTTTTGAAAAATGTCATTTTTAGGATGCCACTTTTCAATTATGCCAGAGCCTTT
TTTTTGTATTTTCATATTACCCTTAATGATAAAATAAGTTTTTTTCTCACACTCATTTTT
TTTTTCATTCTTTTTTTTTTCTCTCTCTTGTTCATCCTCTCTCTTTACAAATCTTTTCTT
TCTCTCTCAGATCTGTTCATCTCTCTCCCAAAATCTCTACATCGATGTTTGATTCTTCCA
TCTAGGACATCCGATCTTTGATTTCTTCATCTCAGATCTCTGATTTCTCTATATTCGTTC
TCGATCTCAGATTGAGATCTTAATCTCGTTGTTCTATAAGATTCCATAAGAAAGATCTGT
CAAATTAAAGTAATTCATGTGAAGAACGAGGTGGAGGAAAAAGAGAGAGGTGGTTGCGGC
AAATTAGGTTTCAGAGGGATAGGTAGTGGAGGAAGAAGAAACACAATATTACAGTTATGC
CATTATTTGAAGAAAAATAAAAAAATTATTATTAAAACATGCCTTGTAGTTGGAACCTTT
TAAATACCTTATAATCCTTACAAAAACCTTATAATATACAATTTTATAGATCAATTTTTA
AATACCTTATAAACCTTACAAGAACCTTATAATATACAATTTTATAGATCGATTTTTTAA
ACCATTTGAAGTCCTGTTTGGCGAAACAGTGAGAATCAACTAATACAACCTTTTAAATAC
CTTATAAACTTTGCAAAAACTTTATAATATAGAATTCATTTAAAGTCGTGTTTGGCAAAA
CAATGAAAATCAACTAATAAAACCTTTTAAATACCTTATAATCCTTACAAAAACCATATA
ATATACAATTTCATAAATCAATTTTTAAATACCTTATAATCCTTACAAAAACCTTATAAT
ATACAATTTTATAAATCAATTTTTAAATACCTTATAAACCTTACAAGAACCTTATAATAT
ACAATCGAATCAGATCTTGAACCCTAATCGAATCAGATACCAGTAAAAACGTCTAAACCC
AGTAAAAAAATCAGATCTTGAACCCTAATTGAATAAAATCTAAGATTTCTACCAATCGAA
TCAAAAACTCAGATTTTCAAAATAAACCAAATAAAACCAAATTTACAACAAAAAATGACA
AAATCCGGATCTAGATATGAATTTGTTGTCTTCTTCAACCTCATAGAGAAAGAGGTATAA
ATCAAATAAACCCAAATTTTCAACAAAATTTGACAAAATCGAATCTATATCTAGATTTTT
TTGCCCTTTTCAACCTCATAAAGAAGAGATATTTGTTTTGGCTTCTTCAATTTCTCGAAA
AAGAGAGAGCGATCTTCATTGATGCAGAGAAAGATGAAATAGAGAAGGAAAGAGAAGAGA
GAAGAAAAGAGAAAAGAGATGGAAAGAGATCTTGAGATCTCCATTGTTGTTGTAGAGAAA
GAGAAAGAGAAGAGAAAAAAAGAGAGAAACAAAAAAATCAGAAAATGATTTTTTTTTAAT
TCTCCTTGTTTCTGTCAGGGGTAATTTCGTCTAAAATGACGAAATTCGTGGCATATTTGT
GAACAGTGTTTTGGGCGTGTCATTTTTGCACAGTTGTAATTCAGACGTGACAGTTTTGCA
ATTCCTCTAAAAAAAATTTAGATTGATTAATGATTAACTAATGATAAAAATATCATTCCA
AACTAAAAATAGGGTAGTTTTCAAATGTTAACAAATTTGGTATAGTTTTCAAATTTTCAA
ACAAATTTGGTATAGTTTTCAAATTTTCAAATAAATTTAGGGTACTTATCCAAATAACCC
TTGAAACTATGAGAATTTGAACATTTATATCTGAAAAGAAACATTGAGATGCTTATGAAG
AAAAGGATAAGTGAAATATCCAGAAAAGGAAAAGTAGGTGGAATGATTGGATATAA----
------------ACCTATCTATTCGTAGAAGTAC-TTTTGTATTAATAAGTTTAAAATAA
TAATAG----------TATGGG------TCCCTAATAGTATAGATAGTCTTCAGACTC--
--TAAAGAACGTTCCATAGGGTTCCCAAACAATTTTCCTTTTTCCTAC-ATTTTTCTGTT
CATCACATTGAAAAATATTATCATGTGCTT--------TATGTAAATTTCTGAATAAATG
GTCCCAGTTTTTAATTTGATATTAC-------ATTTTAGATACAATTAAAAGTGTTTCTT
TAGGTTTGGTTTGGGTCCAGTTCTATTATTTGTCGCTGTA-------------CAAAACA
TTAGTTGTACACTAGTTAATTAATCT-GCCTAGATTCTATGGTAATTGGTACCCAT--TA
GTTTAAGGTTTGGACAAAAGATCAAAGAACAAACGACTTGATTAAAGAACGAAGATTATG
TGTGTGTTTATGTACAAG------------------TGTAAAGTAGTAGCTAGTTTATT-
-TAATAGCAAACAAAAAATACAGTAGCTAGTTTTGTACTAGGACTATTTTGTACTACTAT
GTGTTTTTCTTTTTGAATTTTTGTTGGCATTACGTCTCCACGATTAGAAACTGGGAAGCC
AAAATTCATTAGTTGA-----AAGTTCAGATGTAGACATGCTGA----TAAATGTGCACA
TGGGCTTGCCAGAATTACTTTTCGTGTGCAATGCTTTTGTCAGTAAGGGCAACCCTACTC
TAAACTGTAGTTGAATACTTCGATATCATAATGGCAACCCTACTCTAAACTCCATTTGGA
GTAGAATCA-TTTCAACCTCACTCAATTTTTAACCACTA---AAAGGAATAAATCCATTT
GTTCATTCAAATATGGAGTAACCGAATAGGTAGAAAATAGAATACTTACATTGGAGAGAA
ATT-----------------CAACTCCATGACTT-AAAAAAACATAGAGAA---------
------------------------------------------ATTTATCAAACTACCACA
CTTTAGTTTTCAAAAATACCACACTTACTTTAATGTTCTTAGTTCTAACAAGACCACTTA
CTTTACTAGTAAAACACAAGTCACCTCACCAATTAAAAGTTGACATATGGCTTTTCTCCA
AAACTAAATTAAAAG-------------------------------AAATGG--------
-AAAAACAAATTAAATGATCAGTTTCACTAGAATCACGAGAACAAAAAAATGTCACTCCT
CCTTCCACTCATTTAGTAACCGCACACAAGAAAAAAACTACCACAATTCTTTATATATTT
CAATATTTTGAGTAAAGGGACAAGAAAATCATTCTAAAATCTGCAATTCAAGATTTAGAT
CGACACATTCTTTGGTTAAATGGTGGAAACAATCTTCTTTCGATAGAAATTTTTTTTTAC
A------------------AATTGAGATGAAGACGGGTATGGATTTTACGGAACACACTA
AAAACTAGAAAGATGAATACCAAAATCCAGGTTAGTGAGATTAAGAAACGCTCAAACTAA
TGGTCAGA--------------------------------------TGTTAATTTTTGTG
TCAAATTTCTTTTTTCTAATCTACTTCTTTTTGTACTTTTTTGGATATAACAAAAGCAAT
ATATGGTGAAGAAAGAGTAAGTTAAATACGTCAATCACAGTTTTTAAATCAACTCATTTT
CTTTGATGAACTGATTAACTTTTGATCTGATCAAACATGTTTTTCTTGGCAGAGAACGAG
AGTAAGAGACTAGCATAGTAAAGCACAACTTCTTCTTCGTCATGTAAATGATAAGTGTCA
AATTATTTAGTTTTAGTTCTATTTTTGCTGGTTCTCAATAAATTTATAGTAATATTTAAT
AGATCAAA----GAAGTTTAGTTAATATAAA-----------------------------
---------------------------------TGTATGAAAA-----------------
-------------------------TGATAAGTGTATAATTAT-----------------
--TCGGTTTCACTTTTATTTTTTCTGA---------------TTCTAATAGTGAATTCAA
T-----------------GAACTTATATTAACATTTAATAGATCAAA---GAAGTTTAAT
---------TAATAGTATAAA-------------------------------------TT
TAAATAT-------------------ATTATATCAGCAGAAT---ATACTAAGGTTGATC
TAATCTTTTAAATGTTTTTTC----TGCAAAA-----AACAAAAAAAAAATCC-------
---------------------------------TCAATTTCATTTTGGTGGTTATTGATT
TTATTCGTTGATATTCAATTTAGGT------------------------GGTTCATATTA
TACTTTTTATCAAATAAAAT--AAAAATATTTTTAAGGTTAAGTTGTTCCCTTAAAACCA
CATTTTTTAATTTATAATAATATATAATATTTAAAATATAGTTTTCAATTT--ATTAAAT
ATATGTATTACAACAACAAAAGCCCGTGCATGCACGGACGATAATACTAGGCGCTCTCTA
TGCGCGGATCCACCGCCTCGCGCCTAGCCGTATACGCGGGCGCTTATGCGGGGTATACGC
GGATGAATTTTTTTATAAAATAAATATATATAAGTTTTCTAAAATATATTTGGTAATATG
TTATAATATATATAAGTAATGACAAAACTAAACCAAAGAAAGAGCTTTTACCTTGGCCAC
GAACAAAGATAGATTGGAAAAGAGAGGAATCAACTAGGCTTCTCCCACTTTAGGATTTAG
CTTAAACAAGAAGAAATACAAGAGGCACGATCTCACATAACAAAACCGCTGCTTGTGAAT
ATTTAGGGCTTAATCAAAACTATATAGTTTCATGCTTTCAAGTAAATTTCATGAAAACTA
TGTCGTTTTAAAAATACGGCCGCTTATACGTAACTGTATATGTGGGTTATGCGGCGCACA
GGCGCCCGCGTTTTAACCATCCGCATAATAGGCCGCATATGAAGAATACAGTACGATAAG
GAGCCGCACACCATACAGGCGGCCCCTCGGCGGGCGACTAGGGCGAGTTTTCGAACAC-T
GAAAAATACTGAAAATATCTAAATTATTGAAGTTGGGTTTAGATAAATAAAAGTTAATGG
GTTTAATATTACTCTATATCCGAAATACTTAGCTCTTACGTCCGATCCTATTCAGATATT
ATTCTAGAACCGAACTTGATCAAATCCGATTTTTGGATCGGATTCAAA------------
--------TTTTTTTGTTCATGCTTAATGTTTCTTCATATTTGTGATTACAACAAATGCA
GAAACGTGAAAACTAAGGGAAATGCATAATGCAAAACAATTAAAAGAGGTGTTAAATTCA
AAAGGGAAAATTAAGAAAATAGGATAAAAAAATTCAAAATTAAGGAAATAGGCCATGTTT
TTTCAAATTAAAAAATGGGAAAATTAAAAAAAAAGGCTGAAAAACTTGAAAAATTAAGAA
AATACACCTTATTTTTTTAAATTAGAAAAATAAGTTATCATGGACATTTTTATCCCTTTT
AAAACAAATTCATAATTTCATATATAAATTATTTAATAAAAAATAAATAATGGAAAAAGG
AAATCAAAAATACAGAATAATCGTGGAGATGACAAACGACGCCGACGTCTTCGACGACGA
CGCTCCATCTATCACAGACTACTGGTTGATGACTCTATACGTGTTTTTAGGGGCTATGGA
CCGATGAGGACGAGATCGAGCTCGTCTGTGGCTTCCTTGACTACATAACCAGCCACCATG
GTAGCATCTCGCATCCACTGAGACGTCGCCATTTTACGACGAGAGCAAATCTCCGACAAT
TATCGATGTTGGACTCCAACTTGATGTACTTAACTGAGTCTGGTTCAATCAAGAACCGTG
CTTCTCTAGACGTCATAAGGTTTTATCGAAAGATAAAAAAGGATGGAAATCTAGGTTTTT
GGTTTGTTAAATCTATAAATTGATGGCATAGTCTCAAGTTTGTTCTGGCTATCGCATCAC
TCTACTAAAGCTATACCCTTCTTCGTAAGTTTCACTCCGAGCTACATGATTCTGAAAATA
TATTCAATTGAAACAACTACTGCATTGGTGTTATTGAAGATGGAAGCACAAATTTCAAAA
TCGACACGCAACACCTAAGATATATTAGTTTCCGGGTTGGCTCTATCTACTAGTTCATTG
GAGAGCTCGACATTGATCCCAACAACGAGGCAATCCTGCAAGTGCGTAGTAATAGCCAAA
TGACTCGAACTTGCACTACTAGTCAAACTTCATCTACTAACTTTACATCCCTTTGTTATT
TACGGTTCAGTCTTGTTCGGGTTTTTTTTTTTGGTTAAATAGGTGTCTCTTGATGTGGAA
ATTGATATTACAACGATCTATATATGTTCAGTTCTGTTTTGGTTAGGATTTATACTACAG
ATTTGTTCGGTTTTTAACCTTTTTGTTTATGTTTTAGTGAAGAATTTGCTACTTGTTAGT
TGAGAAGTTGAGAGTGATACAAAGATATTAAATCATGAATGCTCTAGCTTTGTCTGGATC
AAAGATTTTCTCAGTCAAACTCATCCAAAAGTTTTTGTATACTTTTCTTACTAATCAGTA
ACTCCATAGAATTGAAGACATCGCAATCTTTGTGTTAAATACATAATTAAGAGTCGAGCT
TGAAAAGTAGTCAAAGAGATTTTTAATTCAACAAAAGATTCTCATTACAACAAACACACA
CACACAAACGAAAACAAAACAGATGACACAACAATAAAACAGAGTATTGAGAATTGGGCA
AAGCCACTTCTTTACTGTGACCATTATTATCAAGAATGAAGCAGATTTAATTATCCTGGA
GGGAGGTTTGGCAAATCAGTTGAACCGTTCTGGTTTCGATAGTGAATCAGAAAAAAAGAA
CAAAAAAAAATCCACATATCAAATCAAAAAAGAAAAGAAATTTAAAGGCACATCCTTAAC
TACTAAATCACAAGTCACTTGAGCAATCAAAAGTTGACATGTGGCAAATGCTTCATATTT
TTGTTTAAAAATAAAAAAAACCAACAAACAAATGCAACCAAATAAAACGGGGAAACTATT
TATTCTTATTAACTCATTTCTATTTATTTATTCTCTATCTAAATTTCAAAATTAAAATGC
TAGATATCCCTAAATTTATTCACTAACCCCAAATTATTTATACATGTAATTCTTAGTTAT
GCATATATCACAGAAATTTATTTTGATTTGTTGGCGAAGGTATATCCGTGCTTAGCACGA
GAGAAATACTAGTTAATCAACATAAATCAACACTAGTATTACTATCCTTGAATCTTTCGT
CATTCATTGTTTAAAGAGAGCATTTGTTTAAAAGATGGATACAAAAGTCTATGATACCCT
ATTTTTTTAATTTTTTTGAAAAAAGTGTATTTTCTTAATTTTGAAAGTTTTTTAACCTAT
ATTTTTAACTTTTCCTTAAAAAATAGCCTCACGTGGACATTCTTATCCCTACAATGGTGA
AGAACTTGTCTTGTTTTTCGATTCGAGAGGTATATCTTATTCACAATAGGAGGTTGTTTG
TATCGATGGTTGTCCTTGTTTGGCTCCCTCGGTGTTTCTTTACCCAAGGATTTTCTGGTT
CGGGTTCACTTGTAAGACCAGCTTCAAATCAAGTTTCTACCTTGTTTTAGCGGGTTCGTG
CTCTGTTTATAACTTGCTTGTTGTTTCTTTTGGTTCTCTTGGATAGGGCTATGTCTCTGG
AGAACATTTAACACTTGTGTTCTGCCGGCTTTGTATGAAACATTGTAATGCTTCATGGTT
TAATGAAAAGTTTAAATGTCAAAAAAAAAAAAAAAAAAACTATTTTTTTAATTTAAAAAA
ATAAAGTGTATTTTCTTAATTTTGAAAGTTTTTTAACCTATATTTTTAATTTTTCCTTAA
AAAATAGCCTCACGTGGACATTCTTATCCCTCCAGTGGTGAGGAACTTGAAAAAGCAAAA
TAACTAGAAATTTTTTTTATCTCTGCTATTTGTTTCATCATCTCTTCTCTCTGTTTTTCT
TTTTTGCCTCTCAACCTAATAACTGATCCAAATAATTATTAAAATCCCCATTCGTGCTGG
AAAAATTTCACAAACTTCCAAAGGAAATCATTTTGTTGGCTCACGTTTAATTTTTGCAGG
TTCGCACATAAAATTTTCACAGAATTTGACTATAAGCTTCAAAACATTGGCCTAATAGGC
ACTACTACAACACATGAAGAGCAATAATCCCACCTGAATATCAAACCAGAGACTAAAGTA
TAGGATAAAAAGTCAAACTAATTTCAGAAAGTGAGATACTTATGAGACGAATCAAGAACA
CTTTTACTTCAAACGAATCATTCTATCATCATCATCTGCATCCATCGAATCTCATGTTCT
TCGAATAGGTCGGAAAACAGAACCGAACAATGGAAAAACAAAACCGGACTTTGCCGGAAA
ACCGAAACATGATTTTATATGAACATAGTGGTTAAGAAAGCCCACGACGCCGGCCGAAAA
TCAATAAACTTTTTCGAGAAGGAGAAAGCACGTTTGTTTAATTACGAAGAGGGTAATTAT
GGAATCTTTAGACTATTTTTTTAATTATAATAGTTTTGGCCTATTTCCTTAATTTTGAAT
GTTTGTTATCCTAGTTTCTTAGTTCTCCCAATACAAAAAGAGCAACGCAACGCACTCACA
----------TCATGCGGGAACACGTGGCATATTTTGTCTCGAAATCCCTCA---CATAT
TTTATTGTCATCTCTCATTTACCCC-CAAAC------------CTT--------------
----------------------------------------------GACAAATAGTAGAT
TTCACACTAAAAAAAGAAACAAAT--AAAAGCAAAAAGGTAAGAAAAAAAACACAAAAAA
-------AGAGTGAGAATAGA---AAAAAAAACGCTTAGTATCTCAGGCGACTTAAGAAC
CGAACCTGAGGATCCAAATTAGGGCACAAAGCCTTCTCGGAGACAGAAGCCATGGGTAGA
AAAAAACTCGAAATCAAACGAATTGAGAACAAAAGTAGCCGACAAGTCACCTTCTCTAAA
CGTCGCAACGGTCTCATCGAGAAAGCTCGTCAGCTTTCTGTTCTATGTGATGCCTCCGTA
GCTCTCCTTGTCGTCTCCTCCTCTGGCAAACTCTACAGCTTCTCCTCCGGTGATAAGTAT
GACTTCTC--CTTTTCTTGA-TTTTTCCTTTATTTCCCCTTTGTT----TTTAAGCTTCC
CTTTACTTTTCTGACAAAAAAAATAACCAA---AAAAAAAAAACACAATTATTGAAAT--
------------------------------------------------------------
------------------------------------------------------------
---------------------------------------------------AGTTTTGAT
TTTTCCGGCGAATCTATTGTGGGTTTCTTGAGTTTGTGTTTGTTACTGGTTTTTCTATGG
ACATGAGAGATACATGAGTCAACTAAATTTGAGAAAGAACAATGTCGTGATGAGCT----
------------------------------------------------------------
------------------------------------------------------------
------------------------------------------------------------
--------------------------------AATGCTTCTTATACTTTCTTTCACTTCT
CTCTCT--CTCTTTTTCTTGATTTTCTTGACTTTCTTGACCTTTTTTTGCTGCATGGTTT
TTTCTTTA--------------TATTGGTATAAAATTTGCACGTCTTTCAAGATCTTTTT
GATACGTTGTGATGCATAATTGATGTTGTTTAGTGTAGTTTCA-AGCTATCTTTGATTGT
T----TGTTTGTTCATCACTTG-TTAATT--------GGCGTTAAAGAGTTGTT----TA
CTAGATTGATTAATGAATAACGATTACTGTTTCTGTTTGTAGAGTAATTGAAATCATTGG
ATCTCTCGGATTTGTATGCAATGCAATACAATGCACATC-GGGAGATCTATGGAATTGCT
ATAGGGTTAATGCTTAAATACTAATACATCATCAATTTTGATTTGAATG----TATGCCT
CATTGTGGCAGCTATT--------------------------------------------
------------------------------------------------------------
------------------------------------------------------------
------------------------------------------------------------
------------------------------------------------------------
--------------------------------------------------------ATTA
TATTGTAGA-------------TATCACTGTACCACGGATGTATTACTTGAAGATTATCC
AAATTCATGAAGGTTTCTAAATGAATCTTAATTATCATATATCTATATATGTAGTACTTT
TGAATTTTGGTAGATTCAACAGATTAAGGAAATTCATGATGCTTACAATTAGTACAAAAC
AGCACATATTACTTATGTGATCTGGTATCGATTGTGATTCTTTTAATTGCAATAGTTGCG
GAAATATATAACACTTTGTGCTGTACATTAAGTACATTACATCAATTAGTCTATTTTTAG
ACTATTAAATCACAATTCTCTAAGGAACAAGAAGAGACCAACATCTCGAATCGGACCTAT
TTGAATATTGGCCTCCGAGGCTATACGGATGCAGCTTGGAGATCGGATACATCGTTGGCG
GGACTGGGATGGATCGCCTGCAATACCGATGGGTCAATCAATTGCCAAGGATCAACGGTG
ACTCCACGAACATCAAGTCCTCTCATGGCAGAGGCTCTAGCTATTCGGGAACTCCTCACC
AAAGCGATCGAACAGGGACTCCAAATCACGAGCGTTTACTCGGATTCAAGCCAGTTGATT
ACTATCATCAACTCACGCGGAAACAATTCAGAGATTTACGGAATTCTTCAAGACATCTAC
CAAATTTCTAATGCTCTAAATCTCTCTTCCTTTAATTACATCCAAAGAAAGGATAACTCA
AAAGCAGATGGCTTAGCCAAAGTTGCTCTGTTCTTGGCCTCGGTTAACACCGATTTAGGA
TTTAGCTTAAACAAGAAGAAATGCAAGAGGCACAATCTCACATAACAAAACCGCTGCTTG
TGAATATTTAGGGCTTAATCAAAACTATGTAGTTTCATGCTTTCAAGTAAATTTCATGAA
AACTATGTCGTTTTAGAAATACGGCCGCTTATACGTAATTGTATACGCGGGTTATGCGGT
GCACAGGCGCCCGCGTTTTAACCATCCGCATAATATGCCGCATATGAAGAATACAGTACG
GTAAGGAACCGCACACCGTACAAGCGGCGCCTAGGGCGAGTTTTCGAACACTGAAAAATA
TTGAAAATATCTAAATTATTGAAGTTGGATAAATAAAAGTTAATGGGTTTAATATTACTC
TATATCCGAAATACTTAGGGGCCTGTATTCATTGATGGATTATGTAGAACTTATGGATTT
TAAAAGTTGTGAGATTTTATCAATTCTTATGGATTCTTAAAAATTATTCTCATGGATTAC
AATTGATTCTCATGGATTCTTGTAAATTGATTCTCATGGATTCTTGTAATAATTTGTTTT
TCACATAAGGTAATATATATTCATAGTTTTCTCTAAAAAGTTCAAGTAGTATACTTGTCA
ATATTCTAGACTCCACTTTAGACGTGAGACATCACCATAAAAAGACGTGAGCTAATCAAC
CCACACTATTGCCATCATCATTTTCAAGTATTGCTATTAACATTACATAATTTGTTCTTC
AGACCTGAGCTAACTTTTCGATTGTTTCTTTTTGTTTTTTGTAAAACTTTTTTTGGACCT
TGTTTTTGAAATTTTTTTGAGATTGCTTTATTATTAATAAAATAGATTTGGATTTTGAAT
TATAATTTTCATAATGTGTTCTATTTCTTGACTTTGTGATGTATCTATTTCTAGTTAACT
TCAACATCTTTTCCATGTTTGTGACTTTACTTTATTTTATAGTTATTTATAATAGGTCGT
GAAATTTGCTCTTTCTTTTTAAGAATAATGAGTTCTTGATTTCTTGGTGTTCTTATACTA
CGTTGAGTTTTTCAGTTGTATTCTATGATTTGTTTATGTCTCTTTTATAAATTCTGGTTT
TTGTTATGATTAGAAAATAAAAAAATGTTGTTTTGATCGTTGGTTTTTTTTGTTGATGTT
GTGTGTGTTTTCTTTTAACGTGGATTTCAATAATATCATGTATATCTCTAGTATTTTGAA
AATCATGTTGTATGAGTAAAACTATAGAGATTCCATCTCCCAATAACAATGGATTTTAAT
TGATTTAGAAAATCAACAAAACATAATTTTTTTGAATAACAATGGATTTCAAAAGAAATG
TAAAAATCCTCAAATGAATAACAATGGATTTGATTTACAATTTAAGAATCCATTAACCAA
TAACAATGGAATCTTAAAATTTTAAAAATCTACATAAATCCAACAATGAATAACCCCCCC
CCCCCTAGCTCTTACGTCCGATCCTATTCAGATATTATTCTAGAACCGAACTTGATCAAA
TCCGTTTTTTGGATCGGAATCAAATTCAGATTTCGGATTCAAATTTTTTTGTTCATGCTT
AATGTTTCTTCATATTTGTGATTACAACAAATGCAGAAACGTGAAAACTAAGGGAAATGC
ATAATGCAAAACAATTAAAAGAGGGGTTAAATTTAAAAGGGAAAATTAAAAAAATAGGAT
AAAAAACATTCAAAATTAAGGAAATAAGCCATGTTTTTTCAAATTAAAAAAGGAAAAATT
ATGAAAATAGGCTAAAAAACAAATAAAATTAACAAAATAGGCCATGTGTTTTGAAATTAA
AAAAATAGGTTATTGTTGACATATCTATCCCTTCCTTTAAATAAATAACAATCTGAAATT
AAAAAAACAAAACTTAACCTATCCGTACCCTAGCATCTTAGTCGATCATTTGAATTCCAA
TCATCACAGCACTAGCAACATATCACGTATGAGCATTGCTAATCTGCCACCACCGGAACT
CTTTAGTAACCGGCCGAAACGCCGCGACCAAGCTTGCTTCATCAACCACCAAAGCAAAGT
AGTTTGCTTCATCGACCACCACCGCTGAAAGCCAAGCCCTGTTCGGGAGTGCATAGCTGC
GTCAGCCGATCCAAAAAGCCGAAATTATAAGCTACTTAAGATCCAAGTATGTGGTGAGTA
TGTTGCGGTGACCGTTTTTAGTGCCGCTGCATTTTTCAGCGACCAATGAACCCATAAACC
GTCGCTGCGTCACCACAAACATCCATACTCTCCACATTCTTGCGTTACAAGCAAAATGAA
TACAAGGATTTTTTGGGTCGCCGACGCTGGCCGCAGCGGTTACAAAAAGAACAGGGGTGT
TGGATCGCCAAATATCCTCCCGTTGAAAGAAACTGGTGAACACATGGATTAGTCGGACAT
CAATGATATTCCAACAATCATAGTTTGTGCACTATAATTCGGTTTAGATGTGTAAACTCA
TCACTGGAAATTATTCTGTCATTTCGAGTCTTGTGTTAACTCATACCACTTTCCCTCGTT
TATGGAACCTCTAAGCTCACAATTTGGTAGTGAAGAAACATGACACGTTTCGTAATAGTC
TAAACATGACATGACAACGACCAACGAGTCTCAGTCCTTACTGTGTCTCCTCCGCAACCG
CGGGTGTTTGCTCTCGCTCATGATCTCTTCAACTTCCACATCACTTTCTAGGTCTCTTCA
CTTTCTCACGCTGAATCTCCTTTGATTCAGACTCTTTAGTTATTTCTTAGTGATCTTTAG
CTAATTAAGTGCTTGAATTTTTTTCATTTAACTCAATCCCGTTCAAAAAATCTTTAGCTA
CTTTAGGGTGGTCTCCAAATTTTGTAAACTGGTTTTGCTTAAATTGACCCATCAGATATT
GATTGTGATCATGACTTTTACTTGGGTTTTTTGAAGGGTTGGGGAGGTATGTAGTGTCGT
CTAGAAAAACTCAAGCAAAGTGCTAAAACAATACAATCGTTTATATGCTTTTTTACAGTG
TAAAGATGTGAATTTTTGCTGTTTATGCTAGCCATCGTGGAATTGGTCTTTGTCTCTGCC
TTAGTCTCTACTTCTCTTTGGCTTTGTCGTTCCCTTTTAGGTTTCCCTTTTATGTCTGGT
TGTTTCTTAGATTGTTTCGATTCTCGGCTTAGGGCTGGTTTCTCGCGTAGGTAGTTGTTG
GTTTGAGCTTGGTTTTAGGGTAGCTTGTCTTTCCGTGCTTGTGTTTCCTCATCCTTTGGG
TTGGCTTGGGTTTCTATCCGGTTTCGTTCTGTTGCCGTTTCGGCTTCAACTGAGATAGAT
GTTGCATCGCTCCTTGTCTCTACTAAGCAGATCAGTTCGGGATCTGATTCTTTCTTTGGC
AATTATTCGAGGCGTCTCTTCAGTCTTTCGACAACGCCGTCTCTGGAAGTAACATAGTGG
TACGATGTGTGCTGCTGTCTTGCCGGAGTATATTGTCTTGTTTTTCGATTCGAGAGGTAT
ATCTTATTCACAATAGGAGGTTGTTTGTATCGATGGTTGTCCTTGTTTGGCTCCCTCGGT
GTTTCTTTACCCAAGGATTTTCTGGTTCGGGTTCACTTGTAAGACCAGCTTCAAATCAAG
TTTCTACCTTGTTTTAGCGGGTTCGTGCTCTGTTTATAACTTGCTTGTTGTTTCTTTTGG
TTCTCTTGGATAGGGCTATGTCTCTGGAGAACATTTAACACTTGTGTTCTGCCGGCTTTG
TATGAAACATTGTAATGCTTCATGGTTTAATGAAAAGTTTAAATGTCAAAAAAAAAAAAA
AAAAAACTATTTTTTTAATTTAAAAAAATAAAGTGTATTTTCTTAATTTTGAAAGTTTTT
TAACCTATATTTTTAATTTTTCCTTAAAAAATAGCCTCACGTGGACATTCTTATCCCTCC
AGTGGTGAGGAACTTGAAAAAGCAAAATAACTAGAAATTTTTTTTATCTCTGCTATTTGT
TTCATCATCTCTTCTCTCTGTTTTTCTTTTTTGCCTCTCAACCTAATAACTGATCCAAAT
AATTATTAAAATCCCCATTCGTGCTGGAAAAATTTCACAAACTTCCAAAGGAAATCATTT
TGTTGGCTCACGTTTAATTTTTGCAGGTTCGCACATAAAATTTTCACAGAATTTGACTAT
AAGCTTCAAAACATTGGCCTAATAGGCACTACTACAACACATGAAGAGCAATAATCCCAC
CTGAATATCAAACCAGAGACTAAAGTATAGGATAAAAAGTCAAACTAATTTCAGAAAGTG
AGATACTTATGAGACGAATCAAGAACACTTTTACTTCAAACGAATCATTCTATCATCATC
ATCTGCATCCATCGAATCTCATGTTCTTCGAATAGGTCGGAAAACAGAACCGAACAATGG
AAAAACAAAACCGGACTTTGCCGGAAAACCGAAACATGATTTTATATGAACATAGTGGTT
AAGAAAGCCCACGACGCCGGCCGAAAATCAATAAACTTTTTCGAGAAGGAGAAAGCACGT
TTGTTTAATTACGAAGAGGGTAATTATGGAATCTTTAGACTATTTTTTTAATTATAATAG
TTTTGGCCTATTTCCTTAATTTTGAATGTTTGTTATCCTAGTTTCTTAGTTCTCCCAATA
CAAAAAGAGCAACGCAACGCACTCACATCATGCGGGAACACGTGGCATATTTTGTCTCGA
AATCCCTCACATATTTTATTGTCATCTCTCATTTACCCCCAAACCTTGACAAATAGTAGA
TTTCACACTAAAAAAAGAAACAAATAAAAGCAAAAAGGTAAGAAAAAAAACACAAAAAAA
GAGTGAGAATAGAAAAAAAAACGCTTAGTATCTCAGGCGACTTAAGAACCGAACCTGAGG
ATCCAAATTAGGGCACAAAGCCTTCTCGGAGACAGAAGCCATGGGTAGAAAAAAACTCGA
AATCAAACGAATTGAGAACAAAAGTAGCCGACAAGTCACCTTCTCTAAACGTCGCAACGG
TCTCATCGAGAAAGCTCGTCAGCTTTCTGTTCTATGTGATGCCTCCGTAGCTCTCCTTGT
CGTCTCCTCCTCTGGCAAACTCTACAGCTTCTCCTCCGGTGATAAGTATGACTTCTCCTT
TTCTTGATTTTTCCTTTATTTCCCCTTTGTTTTTAAGCTTCCCTTTACTTTTCTGACAAA
AAAAATAACCAAAAAAAAAAAACACAATTATTGAAATAGTTTTGATTTTTCCGGCGAATC
TATTGTGGGTTTCTTGAGTTTGTGTTTGTTACTGGTTTTTCTATGGACATGAGAGATACA
TGAGTCAACTAAATTTGAGAAAGAACAATGTCGTGATGAGCTAATGCTTCTTATACTTTC
TTTCACTTCTCTCTCTCTCTTTTTCTTGATTTTCTTGACTTTCTTGACCTTTTTTTGCTG
CATGGTTTTTTCTTTATATTGGTATAAAATTTGCATGTCTTTTGAATTTTGGTAGATTCA
ACAGATT-AAGGAAATTCATGATGCTTACAATTAGTACAAAACAGCACATATTACTTATG
TGATCCGGTATCGATTGTGATTCTTTTAATTGCAATCGTTGCGG-AAATATATAACACTT
TGTGCTGTACATTAAGTACATTACATCAATTA--GTCTATTTTTAGACTATTAAATCACG
ATTCTCTTGGATTTGTATACAATGCAATGCAAATCCGGGAGAATTGTAGATAACACTAG-
---TATGGGGTTAATGGTAAAATAGATCAATAAGTTCGGTTTATATGTATGACATACATT
GAAACTAGCAACTAAAACATCAATGTGCATATATATGAGTTTCTCTCCTATTTATGGATT
TGTTGCTTGAATATTATCCAAAGG-TTTTCTAGTATCCCACCCTCGCAATTACCGTAAAT
ATATACTCCCTCTGTTGCAATTTAGTTGTCATTCTACATGATTTCACGTATATTAAGAAA
ACATATTAAAAATTCTATTATACCCTTAAAAACAAAGTTAACTCTTGGTATTCTTCATAA
AATTTGAGGTTAAAGTTGGTATTCAAAGCTAAAAATTACATTGAAAATTGGAAACGACAA
CTAATTTGAAACATAAAATTAAGTCTAAAACGACAACTAATTTGCAACGGAGGGAGTATG
CTAAATATTTAAGTGATTGGATATCA--ATTATAACCCTTAATCT-ATATCTGTTGTGTG
CAATGTATGAATTTAACTGGTAGCTTTGGTCGTTGGAAATGACAATCACACAACCTTGTG
TCTATTCCCCATCAACCAATCGATAATTACACTACCTTGTATCTTGCGTTTTTTTCATGG
AAATGGACAATAACACTAACTTTCTTTGGTGCCTCTTGGAAATCGACAATCCCACCAAAA
AACT-TGCCTTTCTAGAAGAAA-------------------------TAGTACAGGTCTA
TGGTGATTCAGTATGATCCTACATTGATCAAATTAAATTTGGCCTGAAGTGTTTACTAGA
ACCCTCC---AATTATCCATGTAGTTGAAGTAGTTTGGCCATGCTGGTCAAGATCACAGG
TCGATTCTCACTTGATGCATAATTTGCTAGGATTTGTTCAGGCCTTGTACTGAATGCTAG
GTCCAACCTTGGAATA---GTCAAAACTCCAGACTAGGACTTCTGGTATTAC-----AAA
ATCTCA----ATAGTTGTGTGAGC--AAAAAAAAGCGTTTTAGAAAATGGAAACCCTTAG
TCATTCAGTTAATCATTTGTGCATCCTTAATTTCGTTGCAAAAGAGCTTAACTTCATAAT
ATTGAAACCTAACTAACTCAAACTGTTAAGTCAATTAGTGGAATTTTCGTCAAATTTGCT
TTGACATATTTAAGTCATATA-----------AAAAAATATTGTAGTTGTAGTTTCCCCG
-------------------------------------------ATTTTTGTATGTCGTTT
CCTTCTATATACTCCATTTGTTCCTAAAAGATAAAAACTTTATAAAAAAAGTTTGTTCCA
AAAAGATAGAGTTTTTACAGTTTTCTATGCACTTTTACAAATTCCAAAACAAATACTGAA
ATACTATTGGTTAAACTTTATTGGAAACTGTAAATCGTAGAAATCAATGCGTTTTCTTAA
TAAGTGTGCATAATCTTAAACATCTATCTTTTAGGAACGGATGGAGTATATACTTTTAAG
CATAGAATGTTTGTTTGCGTTTATGTTTTCAGTTGCGTTTCCATTATTATAACATAGA-A
CACAAACGTAAATGCAAAGAAACAATTAGGGCCTTACAGTCAAAACAAAGTGTCTTGACT
TGAGATTAGGGTTCTTATGTA---CATTACTTATTTTCAGCATAATTAAAAATTGAATTT
TTTTTAATTAAACGGTGGATTGAATTAAAAATTACTTTGTATATATATGTTTACAAAATA
TAAGAACTCATATCAAAGTTGAAAAAAGCTATATCATAATTAAACGGTAGCTACCAAAAA
CAGAGCATCATAAGCAAGATAAAACAGAGCCAAGCAAGAGGTAAGCCATCTTAGCTCGCA
TGCTCAAAATACGTAACTCTTCGTAAGACAGATACAAGAAACCTGAGCCTATATTCTTCA
TTGTCAATGTGATTTTGCAAAACCAAGTCTTTAAAAAATCCAAACCTCAAACAAAACCGA
CAAAAAACCAGTTCTTGTAAAAGATGAATAAGCATATCAATTTTGGTAAGAGAGTAAGGT
GACGAACCGATTGTTCAGAGAGGAGATGAAGCGTTGAAACAAAATTAGAAAATAATCCAA
ATATCGAAACTTTGATTAAATCTTTTGTTTAATACTAAAAGTCTAAAATTAATGGGCTAC
CAAATGTTAATATTTCGTGATAATTTACAAAACCGTTACCCGTCCTGTTTAACCGGTTCG
CCGGGTCGCGGGTAAATAACGATTTTTTCCGGGTTTTTCCAGGTTTATCATTTCCGGATT
TAAGCACTTAATAAATTAACAGATGAGATGTGCATCTGTTGATTATGATTTTTCCTTGGG
GAAGAATGTCCTTTTCAAGCTGTTCAACTATATACTCCATCCGTTCTTTTTTGTTTGATG
TTTAAAGTTCCTACACACAAATTAAGAAATCATTCAATTTTTAATTTTTTCAAAACAAAA
CATGTTTTATCATCAATTCCAAAAAAAATCAACCAATAAAAAAACAAACGGCAGAATTTA
AACAGTCAAAAACTCAAAATCACAATTAATTTTACATAGAAAATTGAAAACATCAATCTA
AACAAAACAAAAAATTCACTCTAAAACATCAATAAAAAAAGAACGGAGGGAATAATAAAT
ACATGTAAACCACAAAATTCATTGGATAATCAAACTTTGAGCAATTCTCTTGGTAAATTT
TCACCCTTAATCTTATATCTGTGTGCAATGCATAAA-TTAGCTTGTAGCTTTGGTCACTA
AAACCGACCACCACACAACCTTGTATCTATTGCAGTGAAAATAGACAATTACGCAACCTT
TTGTCTTGCGTCTTTGTCATGGAAATGGACAATAACACTGTACCTTTCTTTGGTGCCTCT
TGGAAATCAATAATCCCACCAAAAAA-CTTTTTTCTTTCCGGAAGA-------AATACCA
ACTCTTTAGTACGGGTCTATGATGAATTAATATGATCCTACAATGTCAAATTGAATTTGG
TCTGAAGTGTTTACTAAAACCCTCCAACATTAACCAAGTAGTTGAAGTGGGTTGGCTATG
CTGGTCAAGATCATAGGCCGATTCTCACTTGATGCATAATTTGCTAGGATTTGTTCAGGC
CGTATACTAAATGTTGGGTCCAATCTTGGAATAGTCAAAACTCCAGACTAGGACTTCTGA
TAT----TACACATGAAAATCTCAATAGCTGTGTGAGCAAAAATCAAGCCTTTTAGGAAT
TGGAAACCCTTAGTCAGACAATAACTCATTTGTACATCCTTGATTTTGGTGCAAAATAGC
----TTAACTTCACAA----------TATTAAGACAAACTATTAAGTGAACTAGTGGAAC
TTTCGTCAAATCTGCTTTGACATCTGTAAGGCCGTA----ATATAGAAAAATATAGTAGC
TGTAGTTTCCCCTAATTTTATCTGTCGGTTCCTTTTCTATGGAAATATATATCTA-----
---------------------------TCTATATGTATATATACACACACACTCTTAAGC
TTCCATTGTTTGTTTGTGTTTATGTTTTTGGTTGCGTTTCCATTATTAAAACATGGATTA
ATAGGTTAAAGAAATCATTAGGGGCTTACAGGAAAAAAAAGTGTCTTGACTTGAGATTAG
GCTTCTTGTAGATACATTAATTAGTTTCAC------TTTAAGTGAATCAAAGCCAGCGCT
AGAAATGAATTAATAGGTTAAAGGATGACATGTGCATGCCTTAATTTTACTATGACTTTT
CCTTGAGGTAGAATGTCTTTTTCAAGCTGTCCAAGTATGTCAGAAATACATGTAAACCTA
CAAAATTCATTGGATAATCAAACTTCGAGCAATTCTCTTTGGTAACTATCAGAGTTCTAT
TTTTCCTTGAGAGATATGATCATTATAATATTTGTTAGC---------------------
--------AAGTTGGAAATCCAAATGTGCTGCTGCTTGAACATGATGAATACTATGACTA
CAATTTTCTGAAAATGT-------TAACAACAACT-AGGGTGTTATATGTGTGAATATC-
-------------GTTTTGTCTGACTCTAAATCTTT-TTCTGATGTCAT--ATATACATG
TTTCATAGTATCCAGTGCTTTCTAGGGTTTGCTAGTAGTTTTGATCC-----TAACACAT
TTTGTTTGTTTTTGTCT-TCTTCTCTCCAGCCTGGTCAAGATCCTTGATCGATATGGAAA
ACGACATGCAGATGATCTCAAAGCCCTGGTAAAACAAGCCTTTTG-ATCTTTACCATGAT
GCAATTTTTTTTATGGCATATATTTACCAAAGGCCTAAAGAGTTTCCTACTGGTCAGGGG
TTCAGAGCCAACTTATAGCCTAGAGTTTCAGCTT--------CTATTTTGT---------
------------------------------------------------------------
-------------------------------------------------------TGTTC
ACA-CGCATATAATGTTTGCACATATAGTTACT-ATTTTGGAGCT---------------
-GTTATCAAGT---TCAAATAGGTTTTAAAGAGT----TTAGTGTTCCTTAACTAGGGAA
TAAATGATTTACAGATATGAGTAC-ATGCATGGTTTGCCCCTTAGTTTTGTGG-------
------------------------------------------------------------
--------------------------------AGATCTTGATAGAGGTGTTGCGTTATTG
ATCCACCTATGAGCTATTAGTTCGCGGGATGATCCTATATGTGAGGTGGTGGATCCACAT
GCATAGCTTATCATCGTTGAGATCTAGATAGAGGTATTGTGTTATTGATCCACCTATGAG
CTAAGCTAATAGTTCGCCGAATGATCCTATATATCTGAGATGGTGGATCC-----CATGC
ATACCCAAATTCTCAAAGCCATTAACCTTTTACCGCCTCTTCTGTCCCTTCTCCATGGAC
AGGATCTTCAGTCCCTTCTCCATGGACAGGATCTTCAGTCAAAAGCTCTGAA--------
--------------------------CTATGGTTCACACCATGAGCTACTAGAAATTGTT
GAAAGGTTAGTATTGGTTATAACTGAAACTATATTTTGTCTCCTCCTTTGGTCACAAAGG
AATTATGGTTTCTTGTCAATCTATGAATATATGCAGCAAGCTCGTGGCACCAAATGTCAA
TAACGTAAGTTTCGACACTCTCGTTCAGCTGGAAAAACACCTTGAAACTGCTCTCGCCGT
AGTTAGAGCTAAGAAGGTATGTTGATTTCATATTGTCTTCTCTTTTCTTACTTTGTTTGT
CGAAAACAACTGTGCAC----------------------------------TTATATTTA
TTTTGTTGCAGACAGAACTAATGTTGAAGCTTCTTGAGAGCCTTAAAGAAAAGGTTAGAG
ATTTGCTTCCAAGTATATAGCACTTTATAT--------TTGTGTGTTGTCTTAGTTTTTC
TAAGTCTGCTTCATGAACTCGCAACTCTATTTCAAACTTCTTCTGGATGCATGTAGTCTT
CCCGGGTATGATATGCAAATGTTTTGGATTCCAGAATCTAAAGTTAGGTTAAGAAATTTT
GGATTGGTAATTGATGAACAT----------ATCTTCAAAAACAGGAGAAATTGCTGAAA
GAAGAAAACCAGGTTTTGGCTAGCCAGGTAACAAAAGTTAC-----ATATTTTTATAAAT
TTGCAGAAGCTAT-TTAAGCACTTATTGCACATATACATGGACATGGATACACACTC-TA
CTACTTG--CAGATCATATATACACA----------------------CTCTAGTTAGAA
CTTCCCTGTCTTGTATTCTAAAGAAATTTTGTCAAGATTAGGGTATTTTTGTTAATGG-A
TAGATTTAGTTTATTTGGTTTGGC----ATTAGTACTGAATGAAAACCAAAATTTGATTG
GTCTGGATTTTGTCGGAAGTTTTGTTGGTTTGGTTCTTAATGTGGGTTTTAGGGAAAAAA
---AGGTGAAACTAACG-------AAAAAAGTTATTTGAAGTTGGTGATATATTGATAAA
ATGGGGAAGA----------------------------AAAATTA---------------
------------------------GGAAAATAGTACTCTATTATA---TTATACATTAAC
AAGATAAGTGTAAATTCTA-----AAAAGAAAATCCACTGAACACTAAAAATCATAAACC
TTAACAGTTA--------------------------------------------------
------------------------------------------------------------
------------------------------------------------------------
------------------------------------------------------------
------------------------------------------------------------
------------------------------------------------------------
------------------------------------------------------------
------------------------------------------------------------
------------------------------------------------------------
------------------------------------------------------------
------------------------------------------------------------
------------------------------------------------------------
------------------------------------------------------------
------------------------------------------------------------
------------------------------------------------------------
------------------------------------------------------------
------------------------------------------------------------
-------------AAAGGAAAAGTCTTGAAGCCTACAACCTGGAAAATGGTCTCT-----
------------------------CTCTCTTTAGTTCAAAAGATGCAGCCTGTTTTTTCC
CTCTATTCTATTATAA----ACCCAATGAAGCCAGTATTTGGAAAGAAAAAAGGG-TTGT
GAAAAGTATAACTTCATGACTACTTAAGTAACTTTATATTATGTAAATTTGTACTGTTAT
---CATTTATCATTTTACTAAAATGAAAGTC---------TCTTTCTCAGTTGTTGGACA
TCAGT-----TTTGGTTTGGTTTGAGATTTATGGAACCGATAG---GGATCTTTTTGTTA
CGACTTAGG-TTGGGATCCGATTGGTTCGGTTCAAGTATCTAG---------TATTTGTT
CAGGTTACTTATATAACCCGGGAAAACATTTGGTACATGGTTAGGGGAAAGATCTATGCT
TTAAATTTTGAAAATTCATAGACCCTACAAGCTCAAAAGTCAAAAACAGACAAATTACTA
TGAAAAGCAAGATTGCTATATTTTTGTTTTTGTTTTTTTTATTGTAGGTAGTTTCAATTG
GTGGTATACAAGAAAAGAATATTCAGTAGGG----TAATTAATAATTACAGAAGCCAAAA
CAAA------GAAAGTGAATAGTGGTTTTGACCTAGAGTTATGTTACAGATGGAGAAGAA
GACTCTTGTGGGAGCAGAAGCTGATGATAATATGGAGATATCACCTGGAGAAATCTCCGA
CATCAATCTTCCGGTAACTCTCCCACTACTCAATTAAGCCACCTTTAATCGGA---GGTT
TAAATCAAAAATCCAAAACATATAAATTATATATA---------TGTGTAATTA------
-----------TATA---CGCTCTTGTATATCTTAATACTCTCTATGGC--TGAGAGACT
TCTTCTATTGTATGAGTGTAAAAACTACTTTAGATTTGAAG-TTAAAACAAAAATATGTA
TTTAAGACATAACTATTTATGGATC-TTCG--TACCCTTGTTTCGAGAGAAGTTGCAGCG
AGC-TTGTTCATGTGTTCT------TGTGTTC-TATCAAAAACTTGAGTTTGCTTCA
>Arabis montbretiana
TGAAATGTATACCGAGAAGGAAGAGTTCTTCGTG------TTTAATGTCATCATCGAAGC
AAATCAAAAAATAAAAT----TTAAAAT--------------------------------
------------------------AAGTTTA-----------------------------
------------------------------------------------------------
------------------------------------------------------------
------------------------------------------------------------
------------------------------------------------------------
------------------------------------------------------------
------------------------------------------------------------
------------------------------------------------------------
------------------------------------------------------------
------------------------------------------------------------
------------------------------------------------------------
------------------------------------------------------------
------------------------------------------------------------
------------------------------------------------------------
------------------------------------------------------------
------------------------------------------------------------
------------------------------------------------------------
------------------------------------------------------------
------------------------------------------------------------
------------------------------------------------------------
------------------------------------------------------------
------------------------------------------------------------
------------------------------------------------------------
------------------------------------------------------------
------------------------------------------------------------
------------------------------------------------------------
------------------------------------------------------------
------------------------------------------------------------
------------------------------------------------------------
------------------------------------------------------------
----------ACGTTAAAA-----------------------------------------
------------------------------------------------------------
------------------------------------------------------------
------------------------------------------------------------
------------------------------------------------------------
------------------------------------------------------------
------------------------------------------------------------
------------------------------------------------------------
------------------------------------------------------------
------------------------------------------------------------
------------------------------------------------------------
------------------------------------------------------------
------------------------------------------------------------
------------------------------------------------------------
------------------------------------------------------------
------------------------------------------------------------
------------------------------------------------------------
------------------------------------------------------------
------------------------------------------------------------
------------------------------------------------------------
------------------------------------------------------------
------------------------------------------------------------
------------------------------------------------------------
------------------------------------------------------------
------------------------------------------------------------
------------------------------------------------------------
------------------------------------------------------------
------------------------------------------------------------
------------------------------------------------------------
------------------------------------------------------------
------------------------------------------------------------
------------------------------------------------------------
------------------------------------------------------------
------------------------------------------------------------
------------------------------------------------------------
------------------------------------------------------------
------------------------------------------------------------
------------------------------------------------------------
------------------------------------------------------------
------------------------------------------------------------
------------------------------------------------------------
------------------------------------------------------------
------------------------------------------------------------
------------------------------------------------------------
------------------------------------------------------------
------------------------------------------------------------
------------------------------------------------------------
------------------------------------------------------------
------------------------------------------------------------
------------------------------------------------------------
------------------------------------------------------------
------------------------------------------------------------
------------------------------------------------------------
------------------------------------------------------------
------------------------------------------------------------
------------------------------------------------------------
------------------------------------------------------------
------------------------------------------------------------
------------------------------------------------------------
------------------------------------------------------------
------------------------------------------------------------
------------------------------------------------------------
------------------------------------------------------------
------------------------------------------------------------
------------------------------------------------------------
------------------------------------------------------------
------------------------------------------------------------
------------------------------------------------------------
------------------------------------------------------------
------------------------------------------------------------
------------------------------------------------------------
------------------------------------------------------------
------------------------------------------------------------
------------------------------------------------------------
------------------------------------------------------------
------------------------------------------------------------
------------------------------------------------------------
------------------------------------------------------------
------------------------------------------------------------
------------------------------------------------------------
------------------------------------------------------------
------------------------------------------------------------
------------------------------------------------------------
------------------------------------------------------------
------------------------------------------------------------
------------------------------------------------------------
------------------------------------------------------------
------------------------------------------------------------
------------------------------------------------------------
------------------------------------------------------------
------------------------------------------------------------
------------------------------------------------------------
------------------------------------------------------------
------------------------------------------------------------
------------------------------------------------------------
------------------------------------------------------------
------------------------------------------------------------
------------------------------------------------------------
------------------------------------------------------------
------------------------------------------------------------
------------------------------------------------------------
------------------------------------------------------------
------------------------------------------------------------
------------------------------------------------------------
------------------------------------------------------------
------------------------------------------------------------
------------------------------------------------------------
------------------------------------------------------------
------------------------------------------------------------
------------------------------------------------------------
------------------------------------------------------------
------------------------------------------------------------
------------------------------------------------------------
------------------------------------------------------------
------------------------------------------------------------
------------------------------------------------------------
------------------------------------------------------------
------------------------------------------------------------
------------------------------------------------------------
------------------------------------------------------------
------------------------------------------------------------
------------------------------------------------------------
------------------------------------------------------------
------------------------------------------------------------
------------------------------------------------------------
------------------------------------------------------------
------------------------------------------------------------
------------------------------------------------------------
------------------------------------------------------------
------------------------------------------------------------
------------------------------------------------------------
------------------------------------------------------------
------------------------------------------------------------
------------------------------------------------------------
------------------------------------------------------------
------------------------------------------------------------
------------------------------------------------------------
------------------------------------------------------------
------------------------------------------------------------
------------------------------------------------------------
------------------------------------------------------------
------------------------------------------------------------
------------------------------------------------------------
------------------------------------------------------------
------------------------------------------------------------
------------------------------------------------------------
------------------------------------------------------------
------------------------------------------------------------
------------------------------------------------------------
------------------------------------------------------------
------------------------------------------------------------
------------------------------------------------------------
------------------------------------------------------------
------------------------------------------------------------
------------------------------------------------------------
------------------------------------------------------------
------------------------------------------------------------
------------------------------------------------------------
------------------------------------------------------------
------------------------------------------------------------
------------------------------------------------------------
------------------------------------------------------------
------------------------------------------------------------
------------------------------------------------------------
------------------------------------------------------------
------------------------------------------------------------
------------------------------------------------------------
------------------------------------------------------------
------------------------------------------------------------
------------------------------------------------------------
------------------------------------------------------------
------------------------------------------------------------
------------------------------------------------------------
------------------------------------------------------------
------------------------------------------------------------
------------------------------------------------------------
------------------------------------------------------------
------------------------------------------------------------
------------------------------------------------------------
------------------------------------------------------------
------------------------------------------------------------
------------------------------------------------------------
------------------------------------------------------------
------------------------------------------------------------
------------------------------------------------------------
------------------------------------------------------------
------------------------------------------------------------
------------------------------------------------------------
------------------------------------------------------------
------------------------------------------------------------
------------------------------------------------------------
------------------------------------------------------------
------------------------------------------------------------
------------------------------------------------------------
------------------------------------------------------------
------------------------------------------------------------
------------------------------------------------------------
------------------------------------------------------------
------------------------------------------------------------
------------------------------------------------------------
------------------------------------------------------------
------------------------------------------------------------
------------------------------------------------------------
------------------------------------------------------------
------------------------------------------------------------
------------------------------------------------------------
------------------------------------------------------------
------------------------------------------------------------
------------------------------------------------------------
------------------------------------------------------------
------------------------------------------------------------
------------------------------------------------------------
------------------------------------------------------------
------------------------------------------------------------
------------------------------------------------------------
------------------------------------------------------------
------------------------------------------------------------
------------------------------------------------------------
------------------------------------------------------------
------------------------------------------------------------
------------------------------------------------------------
------------------------------------------------------------
------------------------------------------------------------
------------------------------------------------------------
------------------------------------------------------------
------------------------------------------------------------
------------------------------------------------------------
------------------------------------------------------------
------------------------------------------------------------
------------------------------------------------------------
------------------------------------------------------------
------------------------------------------------------------
------------------------------------------------------------
------------------------------------------------------------
------------------------------------------------------------
------------------------------------------------------------
------------------------------------------------------------
------------------------------------------------------------
------------------------------------------------------------
------------------------------------------------------------
------------------------------------------------------------
------------------------------------------------------------
------------------------------------------------------------
------------------------------------------------------------
------------------------------------------------------------
------------------------------------------------------------
------------------------------------------------------------
------------------------------------------------------------
------------------------------------------------------------
------------------------------------------------------------
------------------------------------------------------------
------------------------------------------------------------
------------------------------------------------------------
------------------------------------------------------------
------------------------------------------------------------
------------------------------------------------------------
------------------------------------------------------------
------------------------------------------------------------
------------------------------------------------------------
------------------------------------------------------------
------------------------------------------------------------
------------------------------------------------------------
------------------------------------------------------------
------------------------------------------------------------
------------------------------------------------------------
------------------------------------------------------------
------------------------------------------------------------
------------------------------------------------------------
------------------------------------------------------------
------------------------------------------------------------
------------------------------------------------------------
------------------------------------------------------------
------------------------------------------------------------
------------------------------------------------------------
------------------------------------------------------------
------------------------------------------------------------
------------------------------------------------------------
------------------------------------------------------------
------------------------------------------------------------
------------------------------------------------------------
------------------------------------------------------------
------------------------------------------------------------
------------------------------------------------------------
------------------------------------------------------------
------------------------------------------------------------
------------------------------------------------------------
------------------------------------------------------------
------------------------------------------------------------
------------------------------------------------------------
------------------------------------------------------------
------------------------------------------------------------
------------------------------------------------------------
------------------------------------------------------------
------------------------------------------------------------
------------------------------------------------------------
------------------------------------------------------------
------------------------------------------------------------
------------------------------------------------------------
------------------------------------------------------------
------------------------------------------------------------
------------------------------------------------------------
------------------------------------------------------------
------------------------------------------------------------
------------------------------------------------------------
------------------------------------------------------------
------------------------------------------------------------
------------------------------------------------------------
------------------------------------------------------------
------------------------------------------------------------
------------------------------------------------------------
------------------------------------------------------------
------------------------------------------------------------
------------------------------------------------------------
------------------------------------------------------------
------------------------------------------------------------
------------------------------------------------------------
------------------------------------------------------------
------------------------------------------------------------
------------------------------------------------------------
------------------------------------------------------------
------------------------------------------------------------
------------------------------------------------------------
------------------------------------------------------------
------------------------------------------------------------
------------------------------------------------------------
------------------------------------------------------------
------------------------------------------------------------
------------------------------------------------------------
------------------------------------------------------------
------------------------------------------------------------
------------------------------------------------------------
------------------------------------------------------------
------------------------------------------------------------
------------------------------------------------------------
------------------------------------------------------------
------------------------------------------------------------
------------------------------------------------------------
------------------------------------------------------------
------------------------------------------------------------
------------------------------------------------------------
------------------------------------------------------------
------------------------------------------------------------
------------------------------------------------------------
------------------------------------------------------------
------------------------------------------------------------
------------------------------------------------------------
------------------------------------------------------------
------------------------------------------------------------
------------------------------------------------------------
------------------------------------------------------------
------------------------------------------------------------
------------------------------------------------------------
------------------------------------------------------------
------------------------------------------------------------
------------------------------------------------------------
------------------------------------------------------------
------------------------------------------------------------
------------------------------------------------------------
------------------------------------------------------------
------------------------------------------------------------
------------------------------------------------------------
------------------------------------------------------------
------------------------------------------------------------
------------------------------------------------------------
------------------------------------------------------------
------------------------------------------------------------
------------------------------------------------------------
------------------------------------------------------------
------------------------------------------------------------
------------------------------------------------------------
------------------------------------------------------------
------------------------------------------------------------
------------------------------------------------------------
--------------GTGACGAAT-------------------------------------
------------------------------------------------------------
------------------------------------------------------------
------------------------------------------------------------
------------------------------------------------------------
------------------------------------------------------------
------------------------------------------------------------
------------------------------------------------------------
------------------------------------------------------------
---------------------------------------------------GATT-ATTA
------------------------------------------------------------
------------------------------------------------------------
------------------------------------------------------------
------------------------------------------------------------
------------------------------------------------------------
------------------------------------------------------------
------------------------------------------------------------
------------------------------------------------------------
------------------------------------------------------------
------------------------------------------------------------
------------------------------------------------------------
------------------------------------------------------------
------------------------------------------------------------
------------------------------------------------------------
------------------------------------------------------------
------------------------------------------------------------
------------------------------------------------------------
------------------------------------------------------------
------------------------------------------------------------
------------------------------------------------------------
------------------------------------------------------------
------------------------------------------------------------
------------------------------------------------------------
------------------------------------------------------------
------------------------------------------------------------
------------------------------------------------------------
------------------------------------------------------------
------------------------------------------------------------
------------------------------------------------------------
------------------------------------------------------------
------------------------------------------------------------
------------------------------------------------------------
------------------------------------------------------------
------------------------------------------------------------
------------------------------------------------------------
------------------------------------------------------------
------------------------------------------------------------
------------------------------------------------------------
------------------------------------------------------------
------------------------------------------------------------
------------------------------------------------------------
------------------------------------------------------------
------------------------------------------------------------
------------------------------------------------------------
------------------------------------------------------------
------------------------------------------------------------
------------------------------------------------------------
------------------------------------------------------------
------------------------------------------------------------
------------------------------------------------------------
------------------------------------------------------------
------------------------------------------------------------
------------------------------------------------------------
------------------------------------------------------------
------------------------------------------------------------
------------------------------------------------------------
------------------------------------------------------------
------------------------------------------------------------
------------------------------------------------------------
------------------------------------------------------------
------------------------------------------------------------
------------------------------------------------------------
------------------------------------------------------------
------------------------------------------------------------
------------------------------------------------------------
------------------------------------------------------------
------------------------------------------------------------
------------------------------------------------------------
------------------------------------------------------------
------------------------------------------------------------
------------------------------------------------------------
------------------------------------------------------------
------------------------------------------------------------
------------------------------------------------------------
------------------------------------------------------------
------------------------------------------------------------
------------------------------------------------------------
------------------------------------------------------------
------------------------------------------------------------
------------------------------------------------------------
------------------------------------------------------------
------------------------------------------------------------
------------------------------------------------------------
------------------------------------------------------------
------------------------------------------------------------
------------------------------------------------------------
------------------------------------------------------------
------------------------------------------------------------
------------------------------------------------------------
------------------------------------------------------------
------------------------------------------------------------
------------------------------------------------------------
------------------------------------------------------------
------------------------------------------------------------
------------------------------------------------------------
------------------------------------------------------------
------------------------------------------------------------
------------------------------------------------------------
------------------------------------------------------------
------------------------------------------------------------
------------------------------------------------------------
------------------------------------------------------------
------------------------------------------------------------
------------------------------------------------------------
------------------------------------------------------------
------------------------------------------------------------
------------------------------------------------------------
------------------------------------------------------------
------------------------------------------------------------
------------------------------------------------------------
------------------------------------------------------------
------------------------------------------------------------
------------------------------------------------------------
------------------------------------------------------------
------------------------------------------------------------
------------------------------------------------------------
------------------------------------------------------------
------------------------------------------------------------
------------------------------------------------------------
------------------------------------------------------------
------------------------------------------------------------
------------------------------------------------------------
------------------------------------------------------------
------------------------------------------------------------
------------------------------------------------------------
------------------------------------------------------------
------------------------------------------------------------
------------------------------------------------------------
------------------------------------------------------------
------------------------------------------------------------
------------------------------------------------------------
------------------------------------------------------------
------------------------------------------------------------
------------------------------------------------------------
------------------------------------------------------------
------------------------------------------------------------
------------------------------------------------------------
------------------------------------------------------------
------------------------------------------------------------
------------------------------------------------------------
------------------------------------------------------------
------------------------------------------------------------
------------------------------------------------------------
------------------------------------------------------------
------------------------------------------------------------
------------------------------------------------------------
------------------------------------------------------------
------------------------------------------------------------
------------------------------------------------------------
------------------------------------------------------------
------------------------------------------------------------
------------------------------------------------------------
------------------------------------------------------------
------------------------------------------------------------
-------------------------AGTACTTTG--------------------------
------------------------------------------------------------
------------------------------------------------------------
------------------------------------------------------------
------------------------------------------------------------
------------------------------------------------------------
------------------------------------------------------------
------------------------------------------------------------
------------------------------------------------------------
------------------------------------------------------------
------------------------------------------------------------
------------------------------------------------------------
------------------------------------------------------------
------------------------------------------------------------
------------------------------------------------------------
------------------------------------------------------------
------------------------------------------------------------
------------------------------------------------------------
------------------------------------------------------------
------------------------------------------------------------
------------------------------------------------------------
------------------------------------------------------------
------------------------------------------------------------
------------------------------------------------------------
------------------------------------------------------------
------------------------------------------------------------
------------------------------------------------------------
------------------------------------------------------------
------------------------------------------------------------
------------------------------------------------------------
------------------------------------------------------------
------------------------------------------------------------
------------------------------------------------------------
------------------------------------------------------------
------------------------------------------------------------
------------------------------------------------------------
------------------------------------------------------------
------------------------------------------------------------
------------------------------------------------------------
------------------------------------------------------------
------------------------------------------------------------
------------------------------------------------------------
------------------------------------------------------------
------------------------------------------------------------
------------------------------------------------------------
------------------------------------------------------------
------------------------------------------------------------
------------------------------------------------------------
------------------------------------------------------------
------------------------------------------------------------
------------------------------------------------------------
------------------------------------------------------------
------------------------------------------------------------
------------------------------------------------------------
------------------------------------------------------------
------------------------------------------------------------
------------------------------------------------------------
------------------------------------------------------------
------------------------------------------------------------
------------------------------------------------------------
------------------------------------------------------------
------------------------------------------------------------
------------------------------------------------------------
------------------------------------------------------------
------------------------------------------------------------
------------------------------------------------------------
------------------------------------------------------------
------------------------------------------------------------
------------------------------------------------------------
------------------------------------------------------------
------------------------------------------------------------
------------------------------------------------------------
------------------------------------------------------------
------------------------------------------------------------
------------------------------------------------------------
------------------------------------------------------------
------------------------------------------------------------
------------------------------------------------------------
------------------------------------------------------------
------------------------------------------------------------
------------------------------------------------------------
------------------------------------------------------------
------------------------------------------------------------
------------------------------------------------------------
------------------------------------------------------------
------------------------------------------------------------
------------------------------------------------------------
------------------------------------------------------------
------------------------------------------------------------
------------------------------------------------------------
------------------------------------------------------------
------------------------------------------------------------
---------------------------------------------------------TTT
AG---TATTTACTGCTATATGTAGATGTAGTAA---------------------------
-----------AATGGT---AATGTATTAC---ATAATTATTATGAGTAGACGTTGTTTG
-TTTTTATTATCGGGAATATATATACTTATTTTTCTACTTTATTATCATCAC--------
---TAGTGTTTAAAAGACAAGTGGGAATGGCAAAATCCGTAAAAAAATATCGAG------
--TTGAAATATCGTAAATTAAATTAAAATATTAGTAGAAGAATCT---------------
----------------AAACTATACCAAG-------------------------------
------------------------------------------------------------
------------------------------------------------------------
------------------------------------------------------------
------------------------------------------------------------
------------------------------------------------------------
------------------------------------------------------------
------------------------------------------------------------
------------------------------------------------------------
------------------------------------------------------------
------------------------------------------------------------
------------------------------------------------------------
------------------------------------------------------------
------------------------------------------------------------
------------------------------------------------------------
------------------------------------------------------------
------------------------------------------------------------
------------------------------------------------------------
------------------------------------------------------------
------------------------------------------------------------
------------------------------------------------------------
------------------------------------------------------------
------------------------------------------------------------
------------------------------------------------------------
------------------------------------------------------------
------------------------------------------------------------
------------------------------------------------------------
------------------------------------------------------------
------------------------------------------------------------
------------------------------------------------------------
------------------------------------------------------------
------------------------------------------------------------
------------------------------------------------------------
------------------------------------------------------------
------------------------------------------------------------
------------------------------------------------------------
------------------------------------------------------------
------------------------------------------------------------
------------------------------------------------------------
------------------------------------------------------------
------------------------------------------------------------
------------------------------------------------------------
------------------------------------------------------------
------------------------------------------------------------
------------------------------------------------------------
------------------------------------------------------------
------------------------------------------------------------
------------------------------------------------------------
TTGAAACTATGAGAATTTGAACATTTATATCTAAAAAGAAACATTGAGATGCTTATGAAG
-AAAGGATAAGTGAAATATCCAGAAAAGGAAAAGAAGGTGGAATGATTGGATATAAACCA
TGCCGTACATTCACCTATCTATTCGTAGAAGTACTTTTTGTATTAATAAGTTTTAAATAA
TAATATTCGTATTTTCTCTGCGACAACATTAATAATAGTTTAGATAGTCTTAAGACTC--
--TAAAGAACGTTCCATAGGGTTACCAAACAATTTTCCTTTTTTCTAC-ATTTTTCTGTT
CATCACATTGAAAAATATTATCATGTGCTT--------TATGTAAATTTCTGAATAAATG
GTCCCAGTTTTTAATTTGATATTAC-------ATTTTAGATACAATTAAAAGTGTTTCTT
TAGGTTTGGTTTGGGTCCAGTTCTATTAGTTGTCGCTGTA-------------CAAAACA
TTAGTTGTACACTAGTTAATTAATCT-GCCTAGATTCTATGGTAATTGGTACCCAT--TA
GTTTAGGG-TTGGACAAAAGATCAAAGAACAAACGACTTGATTAAAGAACGAAGATTATG
TGTGTGTTTATGTACAAT------------------TGTAAAGTAGTAGCTAGTTTATT-
-TAATAGCAAACAAAAAATACAGTAGCTAGTTTTG-------------------TACTAT
GTGTTTTTCTTTTTGAATTTTTGTTGGCATTACGTCTCCACGATTAGAAACTGGGAAGCC
AAAATTCATTAGTTGA-----AAGTTCAGATGTAGAGATGCTAA----TAAATGTGCACA
TGGCCTTGCCAAAATGGCTTTTCGTGTGCAATGCTTTTGTCAGTAA--------------
TATAC--TAGTTTAATACTTCGATATCACAAGGGCAACCCTACTCTAAACTCTATTGGGA
GTAGAATCATTTTCAACCTCACTCGATTTTTAACCACTA---AAAGGAATAAATCCATTT
GTTCATTCAAATATGGAGTAACACAATAGGTAGAAAATAGTATA-TTACATTGGAGAGAA
AGT-----------------CAACTCCATGACTTAAAAAAAACATAGAGAA---------
------------------------------------------ATTTGTCAAACCACCACA
CTTTAGTTTTCAAAAATACCACACTTACTTTAATGTTCTAAGTTCTA-------------
------------------------------AGTTCTAAGTT-------------------
---CTAAGTTCTAAC-------------------------------AA---G--------
-ACCATCAAA----------AGTTTTGGT-------------------------------
-TTTCCAC-----------------------AAACACCTTCAATGGTTTATAATTTAGTT
TTTGGGTTTGAGT---------------TCATT------------ATTTTAGATTTAG--
-GATTAGTTTTTAGG--------------------------GTTTAGAATTTTGTTTTGA
A------------------AGTT----------------TAAAGTTTAC-----------
------------------------------------------------------------
------------------------------------------------TTTAGTTTTGTG
--------------------------------GTATTTTT--------------------
------------------------------------------------------------
------------------------------------------------------------
-----------------GAAAACCAAAAC-------------------------------
----------TTTTAATGGTATTTTT--------------AAAACATGGTAATAGTTTTG
AAAACAAAAGTTAAAGTATGATTTTTATAAAAATGCAGTCTTCAAAAAAAAAAAAAACGT
ATACAGTATGTCCAAATATGTATATGTTAAAGTTTTATGGAAAAGCCAGCTAATAGAAGA
ATACCAACATCAGTCCTGTACATATTTATATGCATGTATTTATATTGTAGGAAACTTTAG
ACTATATTGCATTTCAATTTTCTTAGAGAGTTGGTATAGTATTTGTAATGGCAAGTGTAG
CTTAGGGTTTGGGTTGTGAAAAATATATATATATATATAAAATGAAATTCAAATTTCGAT
TCTACCTTGTACTTATGCAAGATGGTGATTTTTACCATTTCTACTGAGCCTTTGATTTTT
TGAATATTTAGGTGATATGTTAGTTAGTAATATCGATAAAATCCAATACAATAGTTATTT
T--TTTTTTATATAATAATTCAAAATTTAAAAGTATGAATAACAGGACTATCCATTCGGT
TACATGTTCAGATATTCCAGTACCAAGTCTATATAGATTTCATTCGATTTATT-----TT
TTATTGGATGAAATTCGATTTGGTTTTTTCCGGATTTTGTTTAGATTAAGTTTTATATGA
TATTTTAGATTACACAAAATTCGAAAGTATTAT-----TTAAATGTATCC---AAAAATA
C----------TCATAAAGATTCGAATTATCCAAAA-----------------ATTCAAC
AT----------ACAAC-------------------------------------------
------------------------------------------------------------
--------------------------TATCCAAATTACCTA-------------------
----AATATATATAA---------------------------------------------
------------------------------------------------------------
-------------AAGTATAGGAG------------------------------------
------------------------------------------------------------
------------------------------------------------------------
------------TTAACCAT----------------------AAAATTCAGTATAAAA--
------CCCACC---------------------------------------CAAACTCTT
TAAAAATACTGAAAATATCTAAATTATTGAAGTTGGA------TAAATAAAAGTTAATGG
GTTTAATATTACTCTATATCCGAAATACTTAGCTCTTACGTCCGATCTTATTCATATATT
ATTCTAGAACCGAACTTGATCAAATCCGATTTTTGGATCGGAATCAAATTCAGATTTCGG
ATTCAATTTTTTTTTGTTCATGCTTAATGTTTCTTCATATTTGTGATTACAACAAATGCA
GAAACGTGAAAACTAAGGGAAATGCATAATGCAAAACAATTAAAAGAGGGGTTAAATTCA
AA----------------------------------------------------------
------------------------------------------------------------
------------------------------------------------------------
------------------------------------------------------------
------------------------------------------------------------
------------------------------------------------------------
------------------------------------------------------------
------------------------------------------------------------
------------------------------------------------------------
------------------------------------------------------------
------------------------------------------------------------
------------------------------------------------------------
------------------------------------------------------------
------------------------------------------------------------
------------------------------------------------------------
------------------------------------------------------------
------------------------------------------------------------
------------------------------------------------------------
------------------------------------------------------------
------------------------------------------------------------
------------------------------------------------------------
------------------------------------------------------------
------------------------------------------------------------
------------------------------------------------------------
------------------------------------------------------------
------------------------------------------------------------
------------------------------------------------------------
------------------------------------------------------------
------------------------------------------------------------
------------------------------------------------------------
------------------------------------------------------------
------------------------------------------------------------
------------------------------------------------------------
------------------------------------------------------------
------------------------------------------------------------
------------------------------------------------------------
------------------------------------------------------------
------------------------------------------------------------
-------------AAGACC-----------------------------------------
------------------------------------------------------------
------------------------------------------------------------
------------------------------------------------------------
------------------------------------------------------------
------------------------------------------------------------
------------------------------------------------------------
------------------------------------------------------------
------------------------------------------------------------
------------------------------------------------------------
------------------------------------------------------------
------------------------------------------------------------
------------------------------------------------------------
------------------------------------------------------------
------------------------------------------------------------
------------------------------------------------------------
------------------------------------------------------------
-------------------------------------AAGAGCAACGCAACGCACTCACA
----------TCATGCGGGTACACGTGGCATATTTTGTCTCTAAATCCCTCA---CATAT
TTTATTGTCATCTCTCATTTACCCC-CAAACCAAACAAAAAACCTT--------------
----------------------------------------------GAAAAA-AGTAGAT
TTCACACTAAAAAAAGAAACAAAT--AAAAGCAAAAAGGGAAGAAAAAAAAACACAAAAA
-------AGAGAGAGAATAG----AAAAAAAACGCTTAGTATCTCCGGCGACTTAAGAAC
CGAACCTGAGGATCCAAATTAGGGCACAAAGCCCTCTCGGAGACAGAAGCCATGGGTAGA
AAAAAACTCGAAATTAAACGAATTGAGAACAAAAGTAGCCGACAAGTCACCTTCTCTAAA
CGTCGCAACGGTCTCATCGAGAAAGCTCGTCAGCTTTCTGTTCTATGTGATGCCTCCGTA
GCTCTCCTTGTCGTCTCCGCCTCTGGCAAACTCTACAGCTTCTCCTCCGGTGATAAGTAT
GACTTCTC--CTTTTCTTGA-TTTTTCGTTTATTTCCCCTTTGTT----TTTAAGCTTCC
CTTTACTTTTCTGACAACAAAAA-AACT-----AAAATAAAAACACAATTATTGAAAA--
------------------------------------------------------------
------------------------------------------------------------
---------------------------------------------------AGTTTTGAT
TTTTCCGGCGAATCTATTGTGGGTTTCTTGAGTTTGTGTTTGTTACTAGTTTTTCTATGG
ACATGAGAGATACATGAGATAACTAAATTTGAGAAAGAACAATGTCGTGATGAGCT----
------------------------------------------------------------
------------------------------------------------------------
------------------------------------------------------------
--------------------------------AAAGCTTCT--TACTTTCTTTCACTTCT
CTCTCT--CTCTCT-------TTTTCTTGATTTTCTTGAAC-TTTTTTGCTGCATGTTTT
TTTATTT---------------TATTGGTTAAAAATTTGCATGTGTTTCAAGATGTTTTT
GATACGTTGTGATGCATAATTGATGTTGTTTAGTGTAGTTTCA-AGCTATCTTTGATTGT
T----TGTTTGTTCATCACTTG-TTAATT--------GGCGTTAAAGAGTTGTT----TA
CTAGATTGATTAATGAATAACGATTACTGTTTCTGTTTGTAGAGTAATTGAAATCATTGG
ATCTCTCGGATTTGTATGCAATG-----CAATGCACATC-GGGAGATCTATGGAATTGCT
ATGGGGTTAATGCTTAAATACTAATAGATCAACAATTTTGATTTGAATG----TATGCCT
CATTGTGGCAGCTAGTGACTGAAAG-----------------------------------
------------------------------------------------------------
------------------------------------------------------------
------------------------------------------------------------
------------------------------------------------------------
--------------------------------------------------------ATTA
TACTGTAGA-------------TCTCACTTTACCACGGATGTATTACTTGAAGATTATCC
AAATTCATGAAAGTTTCTAAATGAATCTTAATTATCACG----TATATATATAGTA----
------------------------------------------------------------
------------------------------------------------------------
------------------------------------------------------------
------------------------------------------------------------
------------------------------------------------------------
------------------------------------------------------------
------------------------------------------------------------
------------------------------------------------------------
------------------------------------------------------------
------------------------------------------------------------
------------------------------------------------------------
------------------------------------------------------------
------------------------------------------------------------
------------------------------------------------------------
------------------------------------------------------------
------------------------------------------------------------
------------------------------------------------------------
------------------------------------------------------------
------------------------------------------------------------
------------------------------------------------------------
------------------------------------------------------------
------------------------------------------------------------
------------------------------------------------------------
------------------------------------------------------------
------------------------------------------------------------
------------------------------------------------------------
------------------------------------------------------------
------------------------------------------------------------
------------------------------------------------------------
------------------------------------------------------------
------------------------------------------------------------
------------------------------------------------------------
------------------------------------------------------------
------------------------------------------------------------
------------------------------------------------------------
------------------------------------------------------------
------------------------------------------------------------
------------------------------------------------------------
------------------------------------------------------------
------------------------------------------------------------
------------------------------------------------------------
------------------------------------------------------------
------------------------------------------------------------
------------------------------------------------------------
------------------------------------------------------------
------------------------------------------------------------
------------------------------------------------------------
------------------------------------------------------------
------------------------------------------------------------
------------------------------------------------------------
------------------------------------------------------------
------------------------------------------------------------
------------------------------------------------------------
------------------------------------------------------------
------------------------------------------------------------
------------------------------------------------------------
------------------------------------------------------------
------------------------------------------------------------
------------------------------------------------------------
------------------------------------------------------------
------------------------------------------------------------
------------------------------------------------------------
------------------------------------------------------------
------------------------------------------------------------
------------------------------------------------------------
------------------------------------------------------------
------------------------------------------------------------
------------------------------------------------------------
------------------------------------------------------------
------------------------------------------------------------
------------------------------------------------------------
------------------------------------------------------------
------------------------------------------------------------
------------------------------------------------------------
------------------------------------------------------------
------------------------------------------------------------
------------------------------------------------------------
------------------------------------------------------------
------------------------------------------------------------
------------------------------------------------------------
------------------------------------------------------------
------------------------------------------------------------
------------------------------------------------------------
------------------------------------------------------------
------------------------------------------------------------
------------------------------------------------------------
------------------------------------------------------------
------------------------------------------------------------
------------------------------------------------------------
------------------------------------------------------------
------------------------------------------------------------
------------------------------------------------------------
------------------------------------------------------------
------------------------------------------------------------
------------------------------------------------------------
------------------------------------------------------------
------------------------------------------------------------
------------------------------------------------------------
------------------------------------------------------------
------------------------------------------------------------
------------------------------------------------------------
--------------------------------------CTTTTGAATTTTGGTAGACTCG
ACAGATT-AAGGAAACCCATGAAGCTTACAATTAGTACAAAACAGCACATATTACTTATG
TGATCCGGTGTCGATTGTGATTCTTTTAATTGCAATCGTTGCGA-AAATATATAACACTT
TGTGCTGTACACAAAGTACAGTACATCAATTA--GTCTATTTTTAGACTATTAAATCACG
ATTCTCTTGGATTTGTATACAATGCAATGCAAATCCGGGAGAATTGTAGATAACACTAG-
---TATGGGGTTAATGGTAAAATAGATCAATAAGTTCGGTTTATATGTATGACATACATT
GAAACTATCAACTAAAACATCAATGTGCATATATATGATTTTCTCTCCTTTTTATGGATT
TGTTGCTTGAATATTATCCAAAGGTTTTTCTAGTTTCCCACCCTCGCAGTTATCGTAAAT
ATA---------------------------------------------------------
------------------------------------------------------------
------------------------------------------------------------
--------------------------------------------------------TATG
CTAAATATTTATGTGATTGGATATCA--CTTATAACCCTTAATCT-ATATCTGTTGGGTG
CAATGTATGAATTTAACTGGTAGCTTTGGTCGTTGGAAATGACAATCACACAGCCTTGTG
TCTATT-----------------------------------------GTCTTTCTAA--G
AAAT----------ACCAACTATT------------------------------------
-----------------------------------------------TACTACAGGTGTA
TGGTGATTCAGTATGATCCTACATTGATCAAATTAAATTTGGCCTGAAGTGTTTACTAAA
ACCCTCC---AATTATCCATGTAGTTTAAGTAGTTTGGCCATGCTGGTCAAGATCACAGG
TCGATTCTCACTTGATGCATAATTTGCTAGGATTTGTTCAGGCCTTATACTGAATGCTAG
GTCCAACCTTGGAATAGTCGTCAAAACTCCAGACTAGGACTTCTGGTATTAC-----AAA
ATCTCAATATATAGTTGTGTGAGCA-AAAAAAAAGCCTTTTAGAAAATGGAAACCCTTAG
TCATTCAGTTAATCATTTGTGCATCCTTAATTTTGGTGCAAAAGAGGTTAACTTCATAAT
ATTGAAACCTATTTAACTCAAACTGTTAAGTCAATTAGTGGCATTTTCGTCAAATTTGCT
TTGACATCTATAAGTCATATA-----------AAAAAATATTGTAGTTGCAATTCCCCAA
T------------------------------------------TTTTTTTTATGTCGTTT
CCTTCTATA---------------------------------------------------
------------------------------------------------------------
------------------------------------------------------------
----------------------------------------------TATATACTCGTAAG
CATAGAATGTTTGTTTGCGTTTATGTTTTCAGTTGCGTTTCCATTATTATAACATGGA-A
CACAAAGGTAAATGCAAAGAAACAATTAGGGCCTTACAGTCAAAACAAAGTGTCTTGACT
TGAGATTAGGGTTTTTATGTACATCATTACTTATTTTCAGCATAA---------------
--------------GTGAAT----------------------------------------
------------------------------------------------------------
------------------------------------------------------------
------------------------------------------------------------
------------------------------------------------------------
--AAAAGCCAGCGC----------------------------------------------
---------------------------------------------TAGA-----------
--------------------------------------------------AATGGG----
------------------------------------------------------------
------------------------------------------------------------
-------TTAATAGATTAACAGATGACATGTGCATATGTTAATTATAATTTTTTCTTGGG
GAAGAATGTCCTTTTCAAGCTGTTCAAGTA------------------------------
------------------------------------------------------------
------------------------------------------------------------
------------------------------------------------------------
--------------------------------------------------TATAATAAAT
GCATGTAAACCACAAAATTCATTGGATAATCAAACTTTGAGCAATTCTCTTGGTAAATTT
TCACCCTTAATCTTATATTTGTGTGCAATGCATAAATTTAGCTTGTAGCTTTGGTCATTG
AAATCGACAACCACACAACCTTATATATATTGCAGTGAAAATCGACAATGACGCAACCTT
TTGTCTTGCGTCTTTGTCATGGAAATGGACAATAACACTGTACCTTTCTTTGGTGCCTCT
TGGAAATCAATAATCCCACCAAAAAA-CTTTTTTCTTTCCGGAAGA-------AATACCA
ACTCTTTAGTAC-GGTCTATGATGAATTAATATGATCCTACATTGTCAAATTGAATTTGG
TCTGAAGTGTTTACTAAAACCCTCCAACATTAACCAAGTAGTTGAAGTGGGTTGGCTATG
CTGGTCAAGATCATAGGCCGATTCTCACTTGATGCATAATTTGCTAGGATTTGTTCAGGC
CGTATACTAAATGTTAGGTCCAATCTTGGAATAGTCAAAACTCCAGACTAGGACTTCTGA
TAT----TACACATGAAAATCTCAATAGCTGTGTGAGCAAAAATGAAGCCTTTTAGGAAT
TGGAAACCCTTAGTCAGACA------CATTTGTACATCCTTGATTTTGGTGCAAAATAGC
TTAATTAACTTCACAACATTGAAACCTATTAACACAAACTATTAAGTGAACTAGTGGAAC
TTTCGTCAAATCTGCTTTGACATCTGTAAGGCCGTA----ATATAGAAAAATATTGTAGC
TGCAGTTTCCCCTAATTTTATCTGTCGGTTCCTTTTCTATGGAAATATATATCTA-----
---------------------------TCGATATGTATATATATACACACACTCTTAAGC
TTCCATTGTTTGTTTGTGTCTATGTTTTTGGTTGCGTTTCCATTATAAAAACATGGATTA
ATAGGTTAAAGAAACCATTAGGGGCTTACAGGGAAAAAAAGTGTCTTGACTTGAGATTAG
GGTTCTTGTAGATACATTAATTAGTTTCAC------TTTAAGCGAATCAAAGCCAGCGCT
AGAAATGAATTAATAGGTTAAAGGATGACATGTGCATGCCTTAATTTTATTATGACTTTT
CCTTGAGGTAGAATGTCTTTTTCAAGCTGTCCAAGTATGTCAGAAATACATGTAAACCTT
CAAAATTCATTGGATAATCAAACTTCGAGCAATTCTCTTTGGTAACTATCAGAGTTCTAT
TTTTCCTTGAGAGATATGATCATT------------------------------------
-----------------------ATGTGCTGCTGCTTGAACA-----AATACTATGACTA
CAATTTTCTGAAAATGT-------TAACAACAACT-AGGGTGTTATATGTGTGAATATC-
-------------GTTTTGTCTGACTCTAAATCTTTCTTCTGATGTCAT--ATATACATG
TTTCATAGTATCCAGTGCTTTCTAGGGTTTGCTAGTAGTTTTGATCC-----TAACATAT
TTTGGTTGTTTTTGTCT-TCTTCTCTCCAGCCTGGTCAAGATCCTTGATCGATATGGAAA
ACAACATGCAGATGATCTCAAAGCCCTGGTAAAACAAGCATTTTG-ATCTTTACCATGAT
GCAATTTTTTTTATGGCATATATTTACCAAAGGCCTAAAGAGTTTCCTACTGGTCAGGGG
TTCAGAGCCACCTTATAGCCTAGAGTTTCAGCTT--------CTATTTTGT---------
------------------------------------------------------------
-------------------------------------------------------TGTTC
ACA-CGCATATAATGTTTGCACATATAGTTACT-ATTTTGGAGCT---------------
-ATTATCAAGT---TCACATAGGTTTTAAAGAGT----TTAGTGTTCCTTAACTAGGGAA
TAAATGATTTATAGACATGAGTAC-ATGCATGGTTAGCCCCTTAGTTTTGTGG-------
------------------------------------------------------------
--------------------------------AGATCTTGATAGAGGTGTTGCGTTATTG
ATCCACCTATGAGCTATTAGTTCACGGGATGATCCTATATGTGAGGTGGTGGATCCACAT
GCATAGCTTATCATCGTGGAGATCTAGATAGAGGTATTGTGTTATTGATCCACCTATGAG
CTAAGCTAATAGTTCGCCGAATGATCCTATATATCTGAGATGGTGGATCC-----CATGC
ATACCCAAATTCTCAAAGCCATTAACCTTTTACCGCCTCTTCT-----------------
----------GTCCCTTCTCCATGGACAGGATCTTCAGTCAAAAGCTCTGAA--------
--------------------------CTATGGTTCACACCATGAGCTACTAGAAATTGTT
GAAAGGTTAGTATTGGTTATAACTGAAACTATATTTTGTCTCCTCCTTTGGTCACAAAGG
AATTATGGTTTCTTGTCAATCTATGAATATATGCAGCAAGCTCGTGGCACCAAATGTCAA
TAACGTAAGTGTCGACACTCTCGTTCAGCTGGAGGAACACCTTGAAACTGCTCTCTCCGT
AGTTAGAGCTAAGAAGGTATGTTGATTTCATATTGTCTTCTCTTTTCTTACTTTGTTTGT
CGAAAACAACCGTGCAC----------------------------------TTATATTTA
TTTTGTTGCAGACAGAACTAATGTTGAAGCTTCTTGAGAGCCTTAAAGAAAAGGTTAGAG
ATTTGCTTCCAAGTTTATAGCACTTTATAT--------TTGTGTGTTGTCTTAGTTTTTC
TAAGTCTGCTTCATGAACTCGCAACTCTATTTCAAACTTCTTCTGGATGCATGTAGTCTT
CCCGGGTATGATATGCAAATGTTTTGGATTCCAGAATCTAAAGTTAGGTTAAGAAATTTT
GGATTGGTAATTGATGAACAT----------ATCTTCAAAAACAGGAGAAATTGCTGAAA
GAAGAAAACCAGGTTTTGGCTAGCCAGGTAACAAAAGTTGC-----ATATTTTTATAAAT
TTGCAGAAGCTAT-TTAAGCACTTGTTGCACATATACATGGACATGGATACACACTC-TA
CTACTTG--CAGATCATATATACACA----------------------CTCTAGTTAGAA
CTTCCCTGTCTTGTATTCTAAAGAAATTTTGTCAAGATTAGGGCATTTTTGTTAATGG-A
TAGATTTAGTTTATTTGGTTTGGC----ATTAGTACTGAATGAAAACCAAAATTTGATTG
GTCTGGA------------TTTTGTTGGTTTGGTTCTTAATGTGGGTTTTA-GGAAAAAA
---AGGTGAAACTAACGA------AAAAAAGCTATTTGAAGTTGGTGATTTATTGATAAA
ATGGGGAAGA----------------------------AAAATTA---------------
------------------------GGAAAATAGTACTCTATTATA---TTATACATTAAC
AAGATAAGTGAAAATTCTAACCCTAAAAGAAAATCCACTGAACACTAAAAATCATAAACC
TTAACACTT---------------------------------------------------
------------------------------------------------------------
------------------------------------------------------------
------------------------------------------------------------
------------------------------------------------------------
------------------------------------------------------------
------------------------------------------------------------
------------------------------------------------------------
------------------------------------------------------------
------------------------------------------------------------
------------------------------------------------------------
------------------------------------------------------------
------------------------------------------------------------
------------------------------------------------------------
------------------------------------------------------------
------------------------------------------------------------
------------------------------------------------------------
-------------AAAGGAAAAGTCTTGAAGCCTATAACCTGGAAAATAG--TCT-----
------------------------CTCTCTTTAGTTTAAAAGATGCAGCCTGTTTTTTTC
CTCTATTCTATTATAT----ATCCAATGAAGCCAGTATTTGGAAAGAAAAAAGGG-TTGT
GAAAAGTATAACTTCATGACTACATAAGTAACTTTATATTATGTAAATTTGTACTGTTAT
---CATTTATCATTTTACTAAAATGAAAGTC---------TCTTTCTCAGTTGTTGGACA
TCGGTTTTGGTTTGGTTTGGTTTGAGATCTATGGAACCGATAG---GGATCTTTTTGTTA
CGACTTAGG-TTGGGATCCGATTGGTTCGGTTCAAGTATCTAG---------TATTTGTT
CAGGTTACTTATATAACCCGGACAAACATTTGGTACATGGTTAGGGGAAAGATCCATGCT
TTGAATTTTG-AAATTCATAGACCCTAAAAGCTCAAAAGTCAAAAACAGACAAATTACTA
TGAAAAGTAAGATTGCTATATTTTTGTT----TTTTTTTTATTGTGGGTAGTTTCAATTG
GTGGTATACAAGAAAAGAATATTCCGTAGGG----TAATTAATAATAACAGAAGCCAAAA
CAAA------GAAAGTGAATAGTGGTTTTGACCTAGAGTTATGTTACAGATGGAGAAGAA
GACTCTTGTGGGAGCAGAAGCTAATGATAATATGGAGATATCACCTGGAGAAATCTCCGA
CATCAATCTTCCGGTAACTCTCCCACTACTCAATTAAGCCACCTTTAATCGGA---GGTT
TAAATCAAAAATCCAAAACATATAAATTATATATA---------TGTGTAATTATTCTCC
TGATAAGGGTGTGCA---CGCTGTTGTATATCTTAATACTCTCTATGGC--TGAGAGAT-
-------TTGTATGAGTGTAAAAACTACTTTAGATTTGAAG-TTAAAACAAAAATATGTA
TTTAAGACATAACTATTTATGGATC-TTCG--TACCTTTGTTTCGAGAGAAGTTGCGGCG
AGC-TTGTTCA--------------TGTGTTC-TATCAAAAACTTGAGTTTGCTTCA
>Arabis nordmanniana AnFLC_A
TGAAATGTATACCGAGAAGGAAGAGTTCCTCGTG------TTTAATGTCATCATCGAAGC
AAATCAAGAAATAAAAT----TTAAAATT-------------------------------
---------------------------TTTA-----------------------------
------------------------------------------------------------
------------------------------------------------------------
------------------------------------------------------------
------------------------------------------------------------
------------------------------------------------------------
------------------------------------------------------------
------------------------------------------------------------
------------------------------------------------------------
------------------------------------------------------------
------------------------------------------------------------
------------------------------------------------------------
------------------------------------------------------------
------------------------------------------------------------
------------------------------------------------------------
------------------------------------------------------------
------------------------------------------------------------
------------------------------------------------------------
------------------------------------------------------------
------------------------------------------------------------
------------------------------------------------------------
------------------------------------------------------------
------------------------------------------------------------
------------------------------------------------------------
------------------------------------------------------------
------------------------------------------------------------
------------------------------------------------------------
------------------------------------------------------------
------------------------------------------------------------
------------------------------------------------------------
----------ACGTAAAAGTAACGAATGATT-----------------------------
------------------------------------------------------------
------------------------------------------------------------
------------------------------------------------------------
------------------------------------------------------------
------------------------------------------------------------
------------------------------------------------------------
------------------------------------------------------------
------------------------------------------------------------
------------------------------------------------------------
------------------------------------------------------------
------------------------------------------------------------
------------------------------------------------------------
------------------------------------------------------------
------------------------------------------------------------
------------------------------------------------------------
------------------------------------------------------------
------------------------------------------------------------
------------------------------------------------------------
------------------------------------------------------------
------------------------------------------------------------
------------------------------------------------------------
------------------------------------------------------------
------------------------------------------------------------
------------------------------------------------------------
------------------------------------------------------------
------------------------------------------------------------
------------------------------------------------------------
------------------------------------------------------------
------------------------------------------------------------
------------------------------------------------------------
------------------------------------------------------------
------------------------------------------------------------
------------------------------------------------------------
------------------------------------------------------------
------------------------------------------------------------
------------------------------------------------------------
------------------------------------------------------------
------------------------------------------------------------
------------------------------------------------------------
------------------------------------------------------------
------------------------------------------------------------
------------------------------------------------------------
------------------------------------------------------------
------------------------------------------------------------
------------------------------------------------------------
------------------------------------------------------------
------------------------------------------------------------
------------------------------------------------------------
------------------------------------------------------------
------------------------------------------------------------
------------------------------------------------------------
------------------------------------------------------------
------------------------------------------------------------
------------------------------------------------------------
------------------------------------------------------------
------------------------------------------------------------
------------------------------------------------------------
------------------------------------------------------------
------------------------------------------------------------
------------------------------------------------------------
------------------------------------------------------------
------------------------------------------------------------
------------------------------------------------------------
------------------------------------------------------------
------------------------------------------------------------
------------------------------------------------------------
------------------------------------------------------------
------------------------------------------------------------
------------------------------------------------------------
------------------------------------------------------------
------------------------------------------------------------
------------------------------------------------------------
------------------------------------------------------------
------------------------------------------------------------
------------------------------------------------------------
------------------------------------------------------------
------------------------------------------------------------
------------------------------------------------------------
------------------------------------------------------------
------------------------------------------------------------
------------------------------------------------------------
------------------------------------------------------------
------------------------------------------------------------
------------------------------------------------------------
------------------------------------------------------------
------------------------------------------------------------
------------------------------------------------------------
------------------------------------------------------------
------------------------------------------------------------
------------------------------------------------------------
------------------------------------------------------------
------------------------------------------------------------
------------------------------------------------------------
------------------------------------------------------------
------------------------------------------------------------
------------------------------------------------------------
------------------------------------------------------------
------------------------------------------------------------
------------------------------------------------------------
------------------------------------------------------------
------------------------------------------------------------
------------------------------------------------------------
------------------------------------------------------------
------------------------------------------------------------
------------------------------------------------------------
------------------------------------------------------------
------------------------------------------------------------
------------------------------------------------------------
------------------------------------------------------------
------------------------------------------------------------
------------------------------------------------------------
------------------------------------------------------------
------------------------------------------------------------
------------------------------------------------------------
------------------------------------------------------------
------------------------------------------------------------
------------------------------------------------------------
------------------------------------------------------------
------------------------------------------------------------
------------------------------------------------------------
------------------------------------------------------------
------------------------------------------------------------
------------------------------------------------------------
------------------------------------------------------------
------------------------------------------------------------
------------------------------------------------------------
------------------------------------------------------------
------------------------------------------------------------
------------------------------------------------------------
------------------------------------------------------------
------------------------------------------------------------
------------------------------------------------------------
------------------------------------------------------------
------------------------------------------------------------
------------------------------------------------------------
------------------------------------------------------------
------------------------------------------------------------
------------------------------------------------------------
------------------------------------------------------------
------------------------------------------------------------
------------------------------------------------------------
------------------------------------------------------------
------------------------------------------------------------
------------------------------------------------------------
------------------------------------------------------------
------------------------------------------------------------
------------------------------------------------------------
------------------------------------------------------------
------------------------------------------------------------
------------------------------------------------------------
------------------------------------------------------------
------------------------------------------------------------
------------------------------------------------------------
------------------------------------------------------------
------------------------------------------------------------
------------------------------------------------------------
------------------------------------------------------------
------------------------------------------------------------
------------------------------------------------------------
------------------------------------------------------------
------------------------------------------------------------
------------------------------------------------------------
------------------------------------------------------------
------------------------------------------------------------
------------------------------------------------------------
------------------------------------------------------------
------------------------------------------------------------
------------------------------------------------------------
------------------------------------------------------------
------------------------------------------------------------
------------------------------------------------------------
------------------------------------------------------------
------------------------------------------------------------
------------------------------------------------------------
------------------------------------------------------------
------------------------------------------------------------
------------------------------------------------------------
------------------------------------------------------------
------------------------------------------------------------
------------------------------------------------------------
------------------------------------------------------------
------------------------------------------------------------
------------------------------------------------------------
------------------------------------------------------------
------------------------------------------------------------
------------------------------------------------------------
------------------------------------------------------------
------------------------------------------------------------
------------------------------------------------------------
------------------------------------------------------------
------------------------------------------------------------
------------------------------------------------------------
------------------------------------------------------------
------------------------------------------------------------
------------------------------------------------------------
------------------------------------------------------------
------------------------------------------------------------
------------------------------------------------------------
------------------------------------------------------------
------------------------------------------------------------
------------------------------------------------------------
------------------------------------------------------------
------------------------------------------------------------
------------------------------------------------------------
------------------------------------------------------------
------------------------------------------------------------
------------------------------------------------------------
------------------------------------------------------------
------------------------------------------------------------
------------------------------------------------------------
------------------------------------------------------------
------------------------------------------------------------
------------------------------------------------------------
------------------------------------------------------------
------------------------------------------------------------
------------------------------------------------------------
------------------------------------------------------------
------------------------------------------------------------
------------------------------------------------------------
------------------------------------------------------------
------------------------------------------------------------
------------------------------------------------------------
------------------------------------------------------------
------------------------------------------------------------
------------------------------------------------------------
------------------------------------------------------------
------------------------------------------------------------
------------------------------------------------------------
------------------------------------------------------------
------------------------------------------------------------
------------------------------------------------------------
------------------------------------------------------------
------------------------------------------------------------
------------------------------------------------------------
------------------------------------------------------------
------------------------------------------------------------
------------------------------------------------------------
------------------------------------------------------------
------------------------------------------------------------
------------------------------------------------------------
------------------------------------------------------------
------------------------------------------------------------
------------------------------------------------------------
------------------------------------------------------------
------------------------------------------------------------
------------------------------------------------------------
------------------------------------------------------------
------------------------------------------------------------
------------------------------------------------------------
------------------------------------------------------------
------------------------------------------------------------
------------------------------------------------------------
------------------------------------------------------------
------------------------------------------------------------
------------------------------------------------------------
------------------------------------------------------------
------------------------------------------------------------
------------------------------------------------------------
------------------------------------------------------------
------------------------------------------------------------
------------------------------------------------------------
------------------------------------------------------------
------------------------------------------------------------
------------------------------------------------------------
------------------------------------------------------------
------------------------------------------------------------
------------------------------------------------------------
------------------------------------------------------------
------------------------------------------------------------
------------------------------------------------------------
------------------------------------------------------------
------------------------------------------------------------
------------------------------------------------------------
------------ATTAAGTAGTTACTGCTACAAGTTGATGTTATATTTTTTTTTCCAAAA
AATACTATCTAATTGAGATGTTTTTTAGGTTTGGTCCAGTTATATTTTTGGCCATTGTAC
AATATGTTGGTT--------------------------CAAAATTTTTATAATATGGTAC
AATATGGTATAAGTTAAACTAAGA------------------------------------
------------------------------------------------------------
------------------------------------------------------------
------------------------------------------------------------
------------------------------------------------------------
------------------------------------------------------------
------------------------------------------------------------
------------------------------------------------------------
------------------------------------------------------------
------------------------------------------------------------
------------------------------------------------------------
------------------------------------------------------------
------------------------------------------------------------
------------------------------------------------------------
------------------------------------------------------------
------------------------------------------------------------
------------------------------------------------------------
------------------------------------------------------------
------------------------------------------------------------
------------------------------------------------------------
------------------------------------------------------------
------------------------------------------------------------
------------------------------------------------------------
------------------------------------------------------------
------------------------------------------------------------
------------------------------------------------------------
------------------------------------------------------------
------------------------------------------------------------
------------------------------------------------------------
------------------------------------------------------------
------------------------------------------------------------
------------------------------------------------------------
------------------------------------------------------------
------------------------------------------------------------
------------------------------------------------------------
------------------------------------------------------------
------------------------------------------------------------
------------------------------------------------------------
------------------------------------------------------------
------------------------------------------------------------
------------------------------------------------------------
------------------------------------------------------------
------------------------------------------------------------
------------------------------------------------------------
------------------------------------------------------------
------------------------------------------------------------
------------------------------------------------------------
------------------------------------------------------------
------------------------------------------------------------
------------------------------------------------------------
------------------------------------------------------------
------------------------------------------------------------
------------------------------------------------------------
------------------------------------------------------------
------------------------------------------------------------
------------------------------------------------------------
------------------------------------------------------------
------------------------------------------------------------
------------------------------------------------------------
------------------------------------------------------------
------------------------------------------------------------
------------------------------------------------------------
------------------------------------------------------------
------------------------------------------------------------
------------------------------------------------------------
------------------------------------------------------------
------------------------------------------------------------
------------------------------------------------------------
------------------------------------------------------------
------------------------------------------------------------
------------------------------------------------------------
------------------------------------------------------------
------------------------------------------------------------
------------------------------------------------------------
------------------------------------------------------------
------------------------------------------------------------
------------------------------------------------------------
------------------------------------------------------------
------------------------------------------------------------
------------------------------------------------------------
------------------------------------------------------------
------------------------------------------------------------
------------------------------------------------------------
------------------------------------------------------------
------------------------------------------------------------
------------------------------------------------------------
------------------------------------------------------------
------------------------------------------------------------
------------------------------------------------------------
------------------------------------------------------------
------------------------------------------------------------
------------------------------------------------------------
------------------------------------------------------------
------------------------------------------------------------
------------------------------------------------------------
------------------------------------------------------------
------------------------------------------------------------
------------------------------------------------------------
------------------------------------------------------------
------------------------------------------------------------
------------------------------------------------------------
------------------------------------------------------------
------------------------------------------------------------
------------------------------------------------------------
------------------------------------------------------------
------------------------------------------------------------
------------------------------------------------------------
------------------------------------------------------------
------------------------------------------------------------
------------------------------------------------------------
------------------------------------------------------------
------------------------------------------------------------
------------------------------------------------------------
------------------------------------------------------------
------------------------------------------------------------
------------------------------------------------------------
------------------------------------------------------------
------------------------------------------------------------
------------------------------------------------------------
------------------------------------------------------------
------------------------------------------------------------
------------------------------------------------------------
------------------------------------------------------------
------------------------------------------------------------
------------------------------------------------------------
------------------------------------------------------------
------------------------------------------------------------
------------------------------------------------------------
------------------------------------------------------------
------------------------------------------------------------
------------------------------------------------------------
------------------------------------------------------------
------------------------------------------------------------
------------------------------------------------------------
------------------------------------------------------------
------------------------------------------------------------
------------------------------------------------------------
------------------------------------------------------------
------------------------------------------------------------
------------------------------------------------------------
------------------------------------------------------------
------------------------------------------------------------
------------------------------------------------------------
------------------------------------------------------------
------------------------------------------------------------
------------------------------------------------------------
------------------------------------------------------------
------------------------------------------------------------
------------------------------------------------------------
------------------------------------------------------------
------------------------------------------------------------
------------------------------------------------------------
------------------------------------------------------------
------------------------------------------------------------
------------------------------------------------------------
------------------------------------------------------------
------------------------------------------------------------
------------------------------------------------------------
------------------------------------------------------------
------------------------------------------------------------
------------------------------------------------------------
------------------------------------------------------------
------------------------------------------------------------
------------------------------------------------------------
------------------------------------------------------------
------------------------------------------------------------
------------------------------------------------------------
------------------------------------------------------------
------------------------------------------------------------
------------------------------------------------------------
------------------------------------------------------------
------------------------------------------------------------
------------------------------------------------------------
------------------------------------------------------------
------------------------------------------------------------
------------------------------------------------------------
------------------------------------------------------------
------------------------------------------------------------
------------------------------------------------------------
------------------------------------------------------------
------------------------------------------------------------
------------------------------------------------------------
------------------------------------------------------------
------------------------------------------------------------
------------------------------------------------------------
------------------------------------------------------------
------------------------------------------------------------
------------------------------------------------------------
------------------------------------------------------------
------------------------------------------------------------
------------------------------------------------------------
------------------------------------------------------------
------------------------------------------------------------
------------------------------------------------------------
------------------------------------------------------------
------------------------------------------------------------
------------------------------------------------------------
------------------------------------------------------------
------------------------------------------------------------
------------------------------------------------------------
------------------------------------------------------------
------------------------------------------------------------
------------------------------------------------------------
------------------------------------------------------------
------------------------------------------------------------
------------------------------------------------------------
------------------------------------------------------------
------------------------------------------------------------
------------------------------------------------------------
------------------------------------------------------------
------------------------------------------------------------
------------------------------------------------------------
------------------------------------------------------------
------------------------------------------------------------
------------------------------------------------------------
------------------------------------------------------------
------------------------------------------------------------
------------------------------------------------------------
------------------------------------------------------------
------------------------------------------------------------
------------------------------------------------------------
------------------------------------------------------------
------------------------------------------------------------
------------------------------------------------------------
------------------------------------------------------------
------------------------------------------------------------
------------------------------------------------------------
------------------------------------------------------------
------------------------------------------------------------
------------------------------------------------------------
------------------------------------------------------------
------------------------------------------------------------
------------------------------------------------------------
------------------------------------------------------------
------------------------------------------------------------
------------------------------------------------------------
------------------------------------------------------------
------------------------------------------------------------
------------------------------------------------------------
------------------------------------------------------------
------------------------------------------------------------
------------------------------------------------------------
------------------------------------------------------------
------------------------------------------------------------
------------------------------------------------------------
------------------------------------------------------------
------------------------------------------------------------
------------------------------------------------------------
------------------------------------------------------------
------------------------------------------------------------
------------------------------------------------------------
------------------------------------------------------------
------------------------------------------------------------
------------------------------------------------------------
------------------------------------------------------------
------------------------------------------------------------
------------------------------------------------------------
------------------------------------------------------------
------------------------------------------------------------
------------------------------------------------------------
------------------------------------------------------------
------------------------------------------------------------
------------------------------------------------------------
------------------------------------------------------------
------------------------------------------------------------
------------------------------------------------------------
------------------------------------------------------------
------------------------------------------------------------
------------------------------------------------------------
------------------------------------------------------------
------------------------------------------------------------
------------------------------------------------------------
------------------------------------------------------------
------------------------------------------------------------
------------------------------------------------------------
------------------------------------------------------------
------------------------------------------------------------
------------------------------------------------------------
------------------------------------------------------------
------------------------------------------------------------
------------------------------------------------------------
------------------------------------------------------------
------------------------------------------------------------
------------------------------------------------------------
------------------------------------------------------------
------------------------------------------------------------
------------------------------------------------------------
------------------------------------------------------------
------------------------------------------------------------
------------------------------------------------------------
------------------------------------------------------------
------------------------------------------------------------
------------------------------------------------------------
------------------------------------------------------------
------------------------------------------------------------
------------------------------------------------------------
------------------------------------------------------------
------------------------------------------------------------
------------------------------------------------------------
------------------------------------------------------------
------------------------------------------------------------
------------------------------------------------------------
------------------------------------------------------------
------------------------------------------------------------
------------------------------------------------------------
------------------------------------------------------------
------------------------------------------------------------
------------------------------------------------------------
------------------------------------------------------------
------------------------------------------------------------
------------------------------------------------------------
------------------------------------------------------------
------------------------------------------------------------
------------------------------------------------------------
------------------------------------------------------------
------------------------------------------------------------
------------------------------------------------------------
------------------------------------------------------------
------------------------------------------------------------
------------------------------------------------------------
------------------------------------------------------------
------------------------------------------------------------
------------------------------------------------------------
------------------------------------------------------------
------------------------------------------------------------
------------------------------------------------------------
------------------------------------------------------------
------------------------------------------------------------
------------------------------------------------------------
------------------------------------------------------------
------------------------------------------------------------
------------------------------------------------------------
------------------------------------------------------------
------------------------------------------------------------
------------------------------------------------------------
------------------------------------------------------------
------------------------------------------------------------
------------------------------------------------------------
------------------------------------------------------------
------------------------------------------------------------
------------------------------------------------------------
------------------------------------------------------------
------------------------------------------------------------
------------------------------------------------------------
------------------------------------------------------------
------------------------------------------------------------
------------------------------------------------------------
------------------------------------------------------------
------------------------------------------------------------
------------------------------------------------------------
------------------------------------------------------------
------------------------------------------------------------
------------------------------------------------------------
-----------------------GATGATTCAA---------------------------
------------------------------------ATTTTTACCAGCAGACTAAGATTG
--------TATAGGTTAACTATTCACG-----TTCCATGGTATTTCCATTA---------
----TGTAACTAAGAGA-------------------------------------------
-------------TGATCCAAATT------------------------------------
--------------------TTTACCAGCC------------------------------
------------------------------------------------------------
------------------------------------------------------------
------------------------------------------------------------
------------------------------------------------------------
------------------------------------------------------------
------------------------------------------------------------
------------------------------------------------------------
------------------------------------------------------------
------------------------------------------------------------
------------------------------------------------------------
------------------------------------------------------------
------------------------------------------------------------
------------------------------------------------------------
------------------------------------------------------------
------------------------------------------------------------
------------------------------------------------------------
------------------------------------------------------------
------------------------------------------------------------
------------------------------------------------------------
------------------------------------------------------------
------------------------------------------------------------
------------------------------------------------------------
------------------------------------------------------------
------------------------------------------------------------
------------------------------------------------------------
------------------------------------------------------------
------------------------------------------------------------
------------------------------------------------------------
------------------------------------------------------------
------------------------------------------------------------
------------------------------------------------------------
------------------------------------------------------------
------------------------------------------------------------
------------------------------------------------------------
------------------------------------------------------------
------------------------------------------------------------
------------------------------------------------------------
------------------------------------------------------------
------------------------------------------------------------
------------------------------------------------------------
------------------------------------------------------------
------------------------------------------------------------
------------------------------------------------------------
------------------------------------------------------------
------------------------------------------------------------
------------------------------------------------------------
------------------------------------------------------------
--------------GATTAATCATTTTT--------------------------------
-------------------------------AAGTTAGTGTAATTGTCACATA-------
--------------------ATTC----AATTACTATATTTTTTAATGAATGTAAAATAT
GACTATTCG-------------------------ACTGACTAAATGGTATC---------
-------------------GGTT---AAATAGTTTCACACTTT-----------------
----------AAGAGAATTGACCTATGATTAATACCAACATGACAATTCTTCCATAAATG
AACT--GCTTTCCACT--------------------------------------------
------------------------------------------------------------
----------ACCATTTTAT----------TATATTTTATGGTTATTGGTACATA---TA
AGTTTAGGTTTGGACAAGACATGAATGAACAAATGACTAGACTCGAGAACATAGTTTAT-
-TTGTGTTTCTGTAGAAGT-----------------------------GTTAATTTATTA
GTGTCAGTAAG---------CACTAGCTAGTTT---------------------------
-TGTTCTTCTTTATT--TTCTTTTTGGCATTACAGCTCCACGAATAGAAACTAGGAAGCC
AAATGTCATGAATTGAGATATAAATTCCGACCTAAAGATGCTAATGATTAAATGCGCACA
TGGCCTTGCAAAATATGCTTTTC-TATGCAAATTAATGGTCAACAACAT-----------
--------AAAATAGTATTACTTTAACAAATGTATAATTTTGATCTAATTTTC-------
------------TTAATACTGTCAAGTTGCCAACTATTATCCAATACAATACATA-----
------TGGATTATGGAAATCATAGAATGGCGTATAGAAGAATACCAACATAATTAAGAG
ATTAAGAGATCAGAAGTACATATATCTAAGATCT-----AACCATATATAATTAACTTGA
ATATGTCTTTGCAGGCTAAACATCAGCCCTATACGTATATTCATTTAG-ATACATATGTC
TTTAAATTATCAGAAAGATTGCATTCGTTTTTAAAAAAACATTTATAGTAATTG------
---------------------------------TATAATTTAACAA--------------
---------TCAAAGCGTACGCTAGGGTTTTAGTTGTGTACGTGTGAATCCGTTAGTCAC
TATAAACACTATAAATAGCAAGTTTTTTTACATTATG-----------------------
--------------------------------AAGTTTTTTTTTAATGAATTTTGTTTTT
AAAACTCTCTATAATTATACTAAAAAGGCGACTTTCAATTTTCAAATTTTTGTTTC----
-------TTTTTACAACCAAAAGTTGAAACTATTTTC------TTGATAAATTGTTTTGC
TCAAAGGCCGAAAAAGCTTAATCGAGAACAAGAAAAAGACAAAGAATCCTAACAAATATA
TTAACTACATAGGTGAACCATAA-------------------AAAAAACTTCGAAACTAT
TTTTGATAAATCCGAACAAGATGGAGCCCTGATGCAGCAATCAATTTGTCAATTTTCAAT
TCTACCTTATATTTTCTGCTTAGCCTTGTTTTTTAAATGTACATAACAAA----------
------------------------------------------------------------
------------------------------------------------------------
------------------------------------------------------------
------------------------------------------------------------
------------------------------------------------------------
------------------------------------------------------------
------------------------------------------------------------
--------TCACTTAAAATTT---------------------------------------
-----------------------GGTCCAAACCCATAATAGAT-----------------
------------------------------------------------------------
------------------------------------------------------------
------------------------------------------------------------
------------------------------------------------------------
-----------------ACTTGG-------------------------------------
------------------------------------------------------------
------------------------------------------------------------
------------------------------------------------------------
------------------------------------------------------------
------------------------------------------------------------
------------------------------------------------------------
------------------------------------------------------------
------------------------------------------------------------
------------------------------------------------------------
------------------------------------------------------------
------------------------------------------------------------
------------------------------------------------------------
-AAAATTTGTTCATATGCGAAACCCAC-----------------------------AAGT
TTGTAGTAATGTTTTAGAATCGGAAGCATT---CATTATATTGGTTTTTTGTCGAA----
---------------ATGATCAAGACTGA-----AAAGTATAAACAA-------------
----------------------------GTTTCATACTATTTGAGATTAACAGAAATGCA
TAAATGAGAAAA-TAATTTTGTTTTTTTTTGTCAACAAATGAGAAAACAATTAAAAGAAG
AAT---------------------------------------------------------
------------------------------------------------------------
------------------------------------------------------------
------------------------------------------------------------
------------------------------------------------------------
------------------------------------------------------------
------------------------------------------------------------
------------------------------------------------------------
------------------------------------------------------------
------------------------------------------------------------
------------------------------------------------------------
------------------------------------------------------------
------------------------------------------------------------
------------------------------------------------------------
------------------------------------------------------------
------------------------------------------------------------
------------------------------------------------------------
------------------------------------------------------------
------------------------------------------------------------
------------------------------------------------------------
------------------------------------------------------------
------------------------------------------------------------
------------------------------------------------------------
------------------------------------------------------------
------------------------------------------------------------
------------------------------------------------------------
------------------------------------------------------------
------------------------------------------------------------
------------------------------------------------------------
------------------------------------------------------------
------------------------------------------------------------
------------------------------------------------------------
------------------------------------------------------------
------------------------------------------------------------
------------------------------------------------------------
------------------------------------------------------------
------------------------------------------------------------
------------------------------------------------------------
------------------------------------------------------------
------------------------------------------------------------
------------------------------------------------------------
------------------------------------------------------------
------------------------------------------------------------
------------------------------------------------------------
------------------------------------------------------------
------------------------------------------------------------
------------------------------------------------------------
------------------------------------------------------------
------------------------------------------------------------
------------------------------------------------------------
------------------------------------------------------------
------------------------------------------------------------
------------------------------------------------------------
------------------------------------------------------------
------------------------------------------------------------
------------------------------------------TAACGCAACTACCCCACA
TGGAAATTCTTCATGC-GGTACACGTGGCATATCTTGTCTTTA------------CATAT
TTTATTTTACTCTCTCGTTTACCCCAAAAACAAAAACAAAAAACTTGCCCGAGCAAGAAA
AA--------------------------------------------AAGAAGAAGAAGAT
TTCACACT-AAAAAAGAAACAAAT--AAAAGCAAAAAAGGAAGAAAAAAACACAAAAAGA
GAGAG--AAAGAGAGAAAAATTAAAAAAAAAACGCTTAGTATCTCCGGCGACTTAAGAAC
CGAACCTGAGGATCCAAATTAGGGCACAAAGCCCTCTCGGAGACAGAAGCCATGGGAAGA
AAAAAAATCGAAATCAAACGAATTGAGAACAAAAGTAGCCGACAAGTCACCTTCTCTAAA
CGTCGCAATGGTCTCATCGAAAAAGCTCGTCAGCTTTCTGTTCTTTGTGATGCCTCCGTC
GCTCTCCTTGTCGTCTCCGCCTCCGGCAAACTCTACAGCTTCTCCTCCGGTGATAAGTAC
GACTTCTCTTCTTTTCTTGATTTTTTCCTTTATTTCCCCTTTGTT----TTTAAGCTTCC
CTTTACTTTTCTGACAACAAAAAAACT------AAAATAAAAACACAATTATTGAAAA--
------------------------------------------------------------
------------------------------------------------------------
---------------------------------------------------AGTTTTGAT
TTTTCCTCCGAATCTATTTTGGGTTTCTTGAGTTTGTGTTTGTTGCTGGTTTTTCTTAGG
GCATGAGAGATACATGAGATAACTAAATTTAAGGAAGAAAAATGTCGTGATGAGCTAATG
CCATATTTATGCATAATTTGTAATAGTATCATTATCATTTGTTCAATTGTAATGAAACTT
TTATAAAATATCATCTCCATCCACATGAAACTTTATGCAAAAGTTTCGTAAAGATGATAC
TTTGCAAAAATTTCATTGAAAATTAATATTAAACAAATGCTAATGATACTCTGGCAAATC
ACGAATAACGATACTATTTCAAATTAATATTAAAAGCTTCT--TACTTTCTTTCACTTAT
CTCTCTTTCCCTC---------TTTCTTGATTTTTT----------TTCCTGCATGTTTT
TTATTT----------------TATTGGTTTAAAATTTGCATGTGTTTCAAGATCTTTTT
GATACGTTGTGATGCATAATTGATGTTGTTTAGTGTAGTTTCACACCCATCTTTGATTGT
TTGTTTGTTTGTTCATCAATTG-TTAATTGGCTTTAAAGGATTAAAGAGTTGTT----TA
AGAGGTTAATTAATGG-------TTACTGTTTCTGTTTGTAGAGTAA---------TTGG
GTCTCTCGGATTTGTATGCAATG-----CAATGCACATCGGGGAGATCTATAGAATTGCT
ATGGGGTTAAGGCTTAAAGACTTATAGATCAACA-CTTTGATTTGAATG----TATGCCT
GATTGTGGCAGCTGTTGACTTAAAGA----------------------------------
------------------------------------------------------------
------------------------------------------------------------
------------------------------------------------------------
------------------------------------------------------------
---------------------------------------------------------TTA
TATTGTAGATTTTTCACTAATTTCTCACTTTACCAC--ATGTAT---TTGAAGATTATCC
AATTTAATGAAGGTTTCTATATGAATCTTAATTATCATAT------ATATATT-TACTTT
TGCATTTTG---------------------------------------------------
------------------------------------------------------------
------------------------------------------------------------
------------------------------------------------------------
------------------------------------------------------------
------------------------------------------------------------
------------------------------------------------------------
------------------------------------------------------------
------------------------------------------------------------
------------------------------------------------------------
------------------------------------------------------------
------------------------------------------------------------
------------------------------------------------------------
------------------------------------------------------------
------------------------------------------------------------
------------------------------------------------------------
------------------------------------------------------------
------------------------------------------------------------
------------------------------------------------------------
------------------------------------------------------------
------------------------------------------------------------
------------------------------------------------------------
------------------------------------------------------------
------------------------------------------------------------
------------------------------------------------------------
------------------------------------------------------------
------------------------------------------------------------
------------------------------------------------------------
------------------------------------------------------------
------------------------------------------------------------
------------------------------------------------------------
------------------------------------------------------------
------------------------------------------------------------
------------------------------------------------------------
------------------------------------------------------------
------------------------------------------------------------
------------------------------------------------------------
------------------------------------------------------------
------------------------------------------------------------
------------------------------------------------------------
------------------------------------------------------------
------------------------------------------------------------
------------------------------------------------------------
------------------------------------------------------------
------------------------------------------------------------
------------------------------------------------------------
------------------------------------------------------------
------------------------------------------------------------
------------------------------------------------------------
------------------------------------------------------------
------------------------------------------------------------
------------------------------------------------------------
------------------------------------------------------------
------------------------------------------------------------
------------------------------------------------------------
------------------------------------------------------------
------------------------------------------------------------
------------------------------------------------------------
------------------------------------------------------------
------------------------------------------------------------
------------------------------------------------------------
------------------------------------------------------------
------------------------------------------------------------
------------------------------------------------------------
------------------------------------------------------------
------------------------------------------------------------
------------------------------------------------------------
------------------------------------------------------------
------------------------------------------------------------
------------------------------------------------------------
------------------------------------------------------------
------------------------------------------------------------
------------------------------------------------------------
------------------------------------------------------------
------------------------------------------------------------
------------------------------------------------------------
------------------------------------------------------------
------------------------------------------------------------
------------------------------------------------------------
------------------------------------------------------------
------------------------------------------------------------
------------------------------------------------------------
------------------------------------------------------------
------------------------------------------------------------
------------------------------------------------------------
------------------------------------------------------------
------------------------------------------------------------
------------------------------------------------------------
------------------------------------------------------------
------------------------------------------------------------
------------------------------------------------------------
------------------------------------------------------------
------------------------------------------------------------
------------------------------------------------------------
------------------------------------------------------------
------------------------------------------------------------
------------------------------------------------------------
------------------------------------------------------------
------------------------------------------------------------
------------------------------------------------------------
------------------------------------------------------------
---------------------------------------------------GTAGATTCA
ACAGATTCGAGAAAACTCATGAGCTTTACAATTAGTACAAAACGGTACATATTACTTATG
TG-----------------------TCGATTGTAATCGTTGCAAGACATAAATAACTGTT
TGTGCTGTACATAATGTACATTACATCAATTA--GTCTATTTTTAGCCTACTAAATCATG
ATTCTCTTGGATTTGTATACAATGCAATGCAAATCCGGGAGGATTGTAGATAACACTAGC
TATTATGGGGTTAATGATAAAATAGATCAATAAGCTTGGTTTAAATGTATGACATCTTTT
GAAACTATCGACTAAAACGTCAATGTGCATATATATGATTTTCTCTCCTTTTTATGGATT
TGTTGCTTGAATATAATCCAAAGATTTTTCTAGTTTCCCACCCTCGCAGTTACCGTAAAT
ATAT--------------------------------------------------------
------------------------------------------------------------
------------------------------------------------------------
---------------------------------------------------------ATG
CTAAATATTGATGTGATTGGATATTA--ATTATCACCCTTAATCTTATATCAGTTGTGTG
CAATGTATGAATTTAACTGGTAGCTTTGGTCGTTGGAATCAACAATCACACAACCTTGTG
TCTATTGATGA-----CAATCGACAATTACGCAACCTTGTATCTTGCGTATTTGTCATGG
AAATGGACAATAACACTACCTTTCTTTGATACCTCTTGGAAATCGACAATCCAAAAAAAA
ACTTTTGTCTTTCTGGAAGAAATACTAACTCTTTAGTACTAACTCTTTAATACGGGTCTA
TGATGAATCAATATGATCCTACATTG-TCAAATTGAATTTGGCATGAAGTGTTTACTAAA
AACCTTTCAACATTAAATAAGTAGTTGAAGTGGTTTGGCCATGCTGGTCGAGATCGTAAT
TTGATTCTCACTTGATGCATAATTTGCTAGGATTTGGTCAGGCGTTATACTGAATGCTAG
TTCCAACCTTGGAATAG---CCTAAACTCCACACTAGGACTTCTGGTATTACACATGAAA
ATTTCAA----TAGTTGTGAGAGCAAAAAAAAAAGACTTTTAGAAAATGGAAACCCTTAG
TCATTCAATAAGTCATTTGTGCATCCTTGATTTCGGTGCAAAACAGCTTAATTTCACAAT
ATTGAAACCTG-TTAACACAAACTGTTAAGTGAACTAGTGAAACTTTCGTCAAATTTGGT
TTGACACCTATGATCAAGGAATATATATATAGAGAAAATATTGTAGTTGTAGTTTCCCCT
AATGTTGTCTGCGGGTTCCTTCAATGGAATATATATAGAATAATATTTTAGATGTAGTTT
TCTCCTAATTTTTGTA--------------------------------------------
------------------------------------------------------------
------------------------------------------------------------
--------------------------------------CATGTGTATAGACACTCTTAGG
CCTTGATTGTTTGTTTGCGTTAATGTTTTCGGTTGCGTTTCCATTATTAAAACATGGAAT
CACAAACGTACAGTCAAAGAAACAATTAGGGGCTTACAG---------------------
------------------------------------------------------------
------------------------------------------------------------
------------------------------------------------------------
------------------------------------------------------------
------------------------------------------------------------
------------------------------------------------------------
------------------------------------------------------------
------------------------------------------------------------
------------------------------------------------------------
------------------------------------------------------------
------------------------------------------------------------
------------------------------------------------------------
------------------------------------------------------------
------------------------------------------------------------
------------------------------------------------------------
------------------------------------------------------------
------------------------------------------------------------
-----------GCAAAATTCATTGCATAATCAAACTTTGAGCAATTCTCTTGGTAAATTT
TCGCCCTTATATCTG---CTGTGAGCAATGTATGAATTTAATTTGTAGCTTTGGTCGTTG
AAAACGACAATCACACAACCTTGTATCTATTGCCGTGAAATTCGGCAAGTACACAACCTG
TTATCTTGCGTCTTTGTCATGGAAATGGACAATAACAC--TACCTTTCGTTGGTGCCTTT
TGGAAACCAACTATCCCACAAAAAAAGCTTTTGTCTTTCTGGAAGA-------AATACCA
ATTCTTTAGTACCAATCTATGATGAA-CAATATGATCCTACATTGTCAAATTGAATTTGG
CGTGAAGTGTTTACTAAAACCCTCCAACATTAACCAAGGAGTTGAAGTGATTTGGCCATG
CTGGTCAAAATCATAGGT-GATACTCACTTGATGCATTATTTGCTAGGATTTGTTCAGGC
CT--TACTGAATGCTAGGTTTTACCTTGGAATAGTCAAAACTCCAGACTAAGACTTCTGA
TAT----TACACATGGAGATCTCAATAGATGTGTTAGCAAAAAC-AAGCCTTTTTGGAAT
TGGAAACCCTTGGTCATTCAGTAACTCATTTGTGCATCCTTGATTTTGGTGCAAAAGAGT
----TTAATTTCACAATATTGAAACCTATTAACACAAACTGTTAAATGAACTAGTAGAAC
TTTCGTC-AATTTTCTTTGACATCTATGAGGTCATA----ATATAGAAATTTACTGTAGT
TGTAGTTTCTCCTAATTTTGTCTGTCTTTTCCT--TCTATGGA-ATATATATATAGAATC
TTTTTGTAGTTGTAGTTTTTCCCTAATTTTGTCTATATATGTATATATACATTCTCAAGC
CTTCATTGTTTGTTTGAGTTTATGTTTCTGATTGCGATTCCATTATTAAAATTTGGA---
----------------ACCGCAAACGTACATGCAAAGAAACTTTGTT-------------
-TTTCCTGTAAGCCCCTGA--TTGTTTCACTTTAAGTTTAAGTGAAGCAAAGTCAGCGCT
AGAAATGAATTAATAGGTTAAAGGATG-----------CCTTAATTTTGTTTTGA-----
--------------------TTCAAGCTGTCCAAGTATATCAGAAATGCATGTAAACCCA
CAAAACTCATTGGATAATAAAACTTCCAGCAGTTCGATTTGGTAAATATCAGAGTTC---
TTTTTCTTGAGAGATATGATCATTAAAATATTTGCTTAAATTAAGTATTAGAGTAAGTTA
ATAAG----AAGTGGAAATCCAAATGTGCTGCTGCTAATACATGA---ATACTAAGACTA
CAGTTTTCTGAAAATGT-------TAACAACAACT-AGGGTGTTATATGTGTAAATATTA
AAGTTAAACTAACGTTTTGTCTGTCTCTAAATCTCTCTACT-ATGCC----GTATACATG
TTTCATAGTATCCAGCACTTTCT-GAGTTAGCTAGTAGTTTTGATCC-----TAACATTT
TTTTTTTG----------TCTTCTCTCCAGCCTGGTCAAGATCCTTGATCGATATGGAAA
ACAACATGCAGATGATCTCAAAGCCCTGGTAAAACAAATAATTCGAGTCTTTTCCATTGT
GTATTT---TTTATGGCATAGGTTTAGTAAAGGCCTAGAGAGTTCCGTACTGG-------
-TCAGAGACAACTCATAGCCTTGGGTTTCAGCTT-----GTTGTATTTTGTGA-------
-GCATG------------------------------------------------------
-------------------------------------------------------GACTC
ACA-CTCATATAATCTTTGCGTATATAGTTACT-AGTTTGGAGCTGTAGTTATCAAAGTT
TATTTTCAAGTTCATCAAATAGGTTATGGAGAGA----TTAATGCGCCTTAATTAGGGAA
TGCATGTTCTATAGACATGAGTAA-ACTCATGTTTAGCACCTTTGTGTTGTGGGTATTAC
GTTATTGATCCATTTAATAGCTATTAGTTCGCCGAATGACCCTGACCCTAAATGTGAGGT
GGTGGATCCACATGCATAGCTTAGTATCGTGAAGATCTAGGTAGAAGTATTGTGTTATTG
ATCCCCCTATGAGCTAATAGTTTGCCGAATGATCCTA-----------------------
------------------------------------------------------------
---------------------------TATATATATGAGGTGGTGGATCCACATGCATAT
ATACTCGAATTCTCAAAGCCATTA-TCTTTTACTGCCTCTTCT-----------------
----------GTCCCTTCTCCATTGACAGGATCTTCAGTCAAAAGCTCTGAA--------
--------------------------CTATGGTTCACACCATGAGCTACTAGAACTTGTG
GAAAGGTTAGTAC------TAACTAAGAATATTTTTTCTCTCCTCGTTTGATCACAAAGG
AATTAGGGTTTTTTGTCAATCTATGAATATATGCAGCAAGCTCGTGGAACCAAATATCGA
TAATGTAAGTGTCGATACCCTCGTTCAGCTGGAGGAACACCTCGAGACTGCCCTCTCCGT
AACTAGAGCTAAGAAGGTATGTTGATTCCATATTGTTTTCTCTTTTCTTACTTTGTTTGT
GGAGAACAACCGTGCAC----------------------------------TTACATTTA
TATTGTTGCAGACAGAACTCATGTTGAAGCTTGTTGAGAGCCTTAAAGAAAAGGTTAGAA
A-TTGCTTCCAAGTTTATAGCTCTTTATATATCTTCTCTTGTGTGTTGTCTTGGTTTCTC
TAAGTCTGCTTCATGAGCTCGCTACTCTATTTCAAACTTCTTCCCGATGCATCTAGTCTT
CTCGGGTATGA--TGCAAATGTTATAGATTGCAGAATCTGATGTTAGGTTAATAAATT--
GGACTGGTAATTGATGAACATGTTA------ATCATTAAAAACAGGAGAAGTTGCTGAAA
GAAGAGAACCAGGTTCTGGCTAGCCAGGTAACGAAAGCTACAAAAAAAAATTATATAAAT
TTGCATAAGCTA--TTAAGCA------GCACATATACAGGG------ATACATACTC-TA
TTACTTGCACATATCATATCTACACATAGATATTGCACTAGCACT---CACCAGTTAGAA
TTTCTCCGTCTTGTATTCTTAAAAAAATC--TCAAGATTAGGGCATTTCTATTAATGG-A
ACGATTTAGTTTATTCGGCTTGGTAAG-AAACTTACTGAATGAAAACCAAAATTTGATTG
GTCTGGATTTTTTTGGGAGATCTTTGGTTC--GTTTTTAATGTAGGTTTTAGGAGAAAAA
AAGAAGTGAAACTAAAATTAAACCAAAAGAGTCGTTTGAAGTTCGTGATTTATTGATAAA
ATGGTG--GAGTTATGGAAAGACT--------------AAAGTTATAGTAAAATTATGAA
AATACTCCTCTCTTTTTTTCAAGCTGAAAATAGTACTCT---ATATTCTTATAAATTAAC
AAGATA-GTGTAAATCCTAACCCTAAAAGCAAATCCTTCACTCTCTA----TCATAAACC
TTAACATTTATAGCAATGTTTTTAAAACCGGACCGACGATCGAACCGGATAAGTTTTTGG
GTCATGAATTAATGTGATCCGACCGGGTCGAGCCGAGTTTAATATTTTTTTTAAAATAAT
AATATAAATAGCTTTTTGGCTCCCACAATCGCTAATAAATAAACTTATTGGTGCTATAAC
TAAATACTGGTGGAGTTCTAATAGAGATACAAGGGGACTTCATTGGCAAGCATGGGAAAA
ACTGTGTCTGGCCAAAGAGGAGGGGGTCTGGGGTTTCATTCTTTAACAAACTTTAATTCC
GCTCTACTAGCTAAATAGCGGTGGCGAATGTATCAATTTCCAAATTCCTTAGTGGCAAGA
GTTTTCAAAGGTAGATATTTCAGGGATACGCATCCACTGCGAGCAAGNNNNNNNNNNGAG
ATGGAAGCACTAATATGGGTTATGGCATGTATATTGGAGAGAGATATGGCGTGTCCGGAG
TTTGAAACGGATTGTTCTAACTTAGTGGACATCGTCAATTAACTAGATGAGTAGCCAGCG
TTTTCGATTCTCTCAGTCAAGTTCAAAAGCTTAGAAGATCGTTTACCCAACTTCTCATTA
TGTCACATTCCACGTTCTAACGTTCTATTAATCTAAAGGTAGGCTGTCTGTTCCGTTCGT
CAAGGTCACAAGCTTTTAATTGTTCTTATGTAAACAATAATGTACCCATTTAGATTTTTA
ACTTGGGTGATGTCTTCTGATTAATAGTTAGATCGGAAAAAAGTATAATATTCAAATATA
TAATATAATATTTAAATAAACATATTTCTAAAAATTAGTCATGAAAAATATTATTTTAAT
GACAAATAATTAAATTTATATATAAAAAAATTAAAACATTAAACCATAACAAAAATTAAC
TAAATTCAAAACTATATTAATCATAAAAAAAAATTAGAATATAAAAAAAAATTACAAAAA
CAAAAAGTCTTTAAAGGAAAAGATTTTGACCGGGTCAACCCAACCGACGGTCCCGTTTTC
AAAACAATGATTTAAAGGAAAAGTCTTTGACCCTGCAACCAAAAAAATAGTT--TAGTTT
TTTAATTTAGAAAGACGCAGCCTGATTTTTTTTTTGTTAAAGATGCAGCCTGATTTTTTT
TGTTATTCTATTACATATCCATCCAATTAAGCCAGGATTTTGAAAGAAAAAAGGGTTTGT
GAACAGTATATATCCATGACTACATAAATAACTTTATATAATGCAAATTTGGACTATTAT
ATAAACATATCATTTTACTAAATTGAAAGTC---------TCTTTTCCAGTTGTTGGACA
TCGGT-----TTTGGTTCGG-TTGAGACTTATGGAAC-GATGTTT-TCGTTTGTTTGTTA
CGGTTTA------AGATCTGATTGGTTCGACTCAAGTATCTAGTCCTCTCT---TTACTT
CAGGTTAATTAT---ACCTCGATACA-------TACATACATTGGGAAAAGATCCATGTT
TTGAAATCCCAAAGACCCTA---CCTAAAAGCTTAAAAGTCAAAAACAGACAAACTACTA
TGTCAAGCAAGATTGCTATATATACAC------TATTTTGATGGTGGTTAGTATTAATCG
ATAGTATATAAGAAAATAATATTCCGTAGGGTTAATAATTAGTAATTACAGAAGCAAAAA
AAAAAAAAAAGATGGTGAATAGTAGTTTTGACCTATAATTATGTTACAGATGGAAAAGAA
GAATCTTGTGGGAGCAAAAGCTGATGAGAATATGGAGATATCACCCGGACAAATCTCCGA
TATCAATCTTCCGGTAACTCTCCCACTACTTAATTAAACCACCTTTAACCGGAGAGGGTT
TAAATCA-AAATCCAAAATAGATAAATTATATATAGAAATAAGATATGTAATTATTCTCC
TGATAAGGGTGTGCATGTTGTTGTTGTATATCTTAATACTCTCTTTGGCTGTGAGAGACT
TAT-----TGTATGACTGT-AAAACTATTTTAGATTTGAAGTTTAAAACAAAAATATGTA
TTTAAGACAAAACT--TTATGGATCTTTTGTATACCTTTGTGTCGAGAGAAGTTGCAGCG
AGCTTTGTTCATGTGTTCTTCTTCTTGTGTTCTTGTCAAAAACTTGTGTTTGCTTCA
>Arabis nordmanniana AnFLC_B
TGAAATGTATACCGAGAAGGAAGAGTTCTTCGTG------TTTAATGTCATCATCGAAGC
AAATCAAGAAATAAAATAGTACTAAAC---------------------------------
------------------------AAGTTTA-----------------------------
------------------------------------------------------------
------------------------------------------------------------
------------------------------------------------------------
------------------------------------------------------------
------------------------------------------------------------
------------------------------------------------------------
------------------------------------------------------------
------------------------------------------------------------
------------------------------------------------------------
------------------------------------------------------------
------------------------------------------------------------
------------------------------------------------------------
------------------------------------------------------------
------------------------------------------------------------
------------------------------------------------------------
------------------------------------------------------------
------------------------------------------------------------
------------------------------------------------------------
------------------------------------------------------------
------------------------------------------------------------
------------------------------------------------------------
------------------------------------------------------------
------------------------------------------------------------
------------------------------------------------------------
------------------------------------------------------------
------------------------------------------------------------
------------------------------------------------------------
------------------------------------------------------------
------------------------------------------------------------
----------ACGTAAAA------------------------------------------
------------------------------------------------------------
------------------------------------------------------------
------------------------------------------------------------
------------------------------------------------------------
------------------------------------------------------------
------------------------------------------------------------
------------------------------------------------------------
------------------------------------------------------------
------------------------------------------------------------
------------------------------------------------------------
------------------------------------------------------------
------------------------------------------------------------
------------------------------------------------------------
------------------------------------------------------------
------------------------------------------------------------
------------------------------------------------------------
------------------------------------------------------------
------------------------------------------------------------
------------------------------------------------------------
------------------------------------------------------------
------------------------------------------------------------
------------------------------------------------------------
------------------------------------------------------------
------------------------------------------------------------
------------------------------------------------------------
------------------------------------------------------------
------------------------------------------------------------
------------------------------------------------------------
------------------------------------------------------------
------------------------------------------------------------
------------------------------------------------------------
------------------------------------------------------------
------------------------------------------------------------
------------------------------------------------------------
------------------------------------------------------------
------------------------------------------------------------
------------------------------------------------------------
------------------------------------------------------------
------------------------------------------------------------
------------------------------------------------------------
------------------------------------------------------------
------------------------------------------------------------
------------------------------------------------------------
------------------------------------------------------------
------------------------------------------------------------
------------------------------------------------------------
------------------------------------------------------------
------------------------------------------------------------
------------------------------------------------------------
------------------------------------------------------------
------------------------------------------------------------
------------------------------------------------------------
------------------------------------------------------------
------------------------------------------------------------
------------------------------------------------------------
------------------------------------------------------------
------------------------------------------------------------
------------------------------------------------------------
------------------------------------------------------------
------------------------------------------------------------
------------------------------------------------------------
------------------------------------------------------------
------------------------------------------------------------
------------------------------------------------------------
------------------------------------------------------------
------------------------------------------------------------
------------------------------------------------------------
------------------------------------------------------------
------------------------------------------------------------
------------------------------------------------------------
------------------------------------------------------------
------------------------------------------------------------
------------------------------------------------------------
------------------------------------------------------------
------------------------------------------------------------
------------------------------------------------------------
------------------------------------------------------------
------------------------------------------------------------
------------------------------------------------------------
------------------------------------------------------------
------------------------------------------------------------
------------------------------------------------------------
------------------------------------------------------------
------------------------------------------------------------
------------------------------------------------------------
------------------------------------------------------------
------------------------------------------------------------
------------------------------------------------------------
------------------------------------------------------------
------------------------------------------------------------
------------------------------------------------------------
------------------------------------------------------------
------------------------------------------------------------
------------------------------------------------------------
------------------------------------------------------------
------------------------------------------------------------
------------------------------------------------------------
------------------------------------------------------------
------------------------------------------------------------
------------------------------------------------------------
------------------------------------------------------------
------------------------------------------------------------
------------------------------------------------------------
------------------------------------------------------------
------------------------------------------------------------
------------------------------------------------------------
------------------------------------------------------------
------------------------------------------------------------
------------------------------------------------------------
------------------------------------------------------------
------------------------------------------------------------
------------------------------------------------------------
------------------------------------------------------------
------------------------------------------------------------
------------------------------------------------------------
------------------------------------------------------------
------------------------------------------------------------
------------------------------------------------------------
------------------------------------------------------------
------------------------------------------------------------
------------------------------------------------------------
------------------------------------------------------------
------------------------------------------------------------
------------------------------------------------------------
------------------------------------------------------------
------------------------------------------------------------
------------------------------------------------------------
------------------------------------------------------------
------------------------------------------------------------
------------------------------------------------------------
------------------------------------------------------------
------------------------------------------------------------
------------------------------------------------------------
------------------------------------------------------------
------------------------------------------------------------
------------------------------------------------------------
------------------------------------------------------------
------------------------------------------------------------
------------------------------------------------------------
------------------------------------------------------------
------------------------------------------------------------
------------------------------------------------------------
------------------------------------------------------------
------------------------------------------------------------
------------------------------------------------------------
------------------------------------------------------------
------------------------------------------------------------
------------------------------------------------------------
------------------------------------------------------------
------------------------------------------------------------
------------------------------------------------------------
------------------------------------------------------------
------------------------------------------------------------
------------------------------------------------------------
------------------------------------------------------------
------------------------------------------------------------
------------------------------------------------------------
------------------------------------------------------------
------------------------------------------------------------
------------------------------------------------------------
------------------------------------------------------------
------------------------------------------------------------
------------------------------------------------------------
------------------------------------------------------------
------------------------------------------------------------
------------------------------------------------------------
------------------------------------------------------------
------------------------------------------------------------
------------------------------------------------------------
------------------------------------------------------------
------------------------------------------------------------
------------------------------------------------------------
------------------------------------------------------------
------------------------------------------------------------
------------------------------------------------------------
------------------------------------------------------------
------------------------------------------------------------
------------------------------------------------------------
------------------------------------------------------------
------------------------------------------------------------
------------------------------------------------------------
------------------------------------------------------------
------------------------------------------------------------
------------------------------------------------------------
------------------------------------------------------------
------------------------------------------------------------
------------------------------------------------------------
------------------------------------------------------------
------------------------------------------------------------
------------------------------------------------------------
------------------------------------------------------------
------------------------------------------------------------
------------------------------------------------------------
------------------------------------------------------------
------------------------------------------------------------
------------------------------------------------------------
------------------------------------------------------------
------------------------------------------------------------
------------------------------------------------------------
------------------------------------------------------------
------------------------------------------------------------
------------------------------------------------------------
------------------------------------------------------------
------------------------------------------------------------
------------------------------------------------------------
------------------------------------------------------------
------------------------------------------------------------
------------------------------------------------------------
------------------------------------------------------------
------------------------------------------------------------
------------------------------------------------------------
------------------------------------------------------------
------------------------------------------------------------
------------------------------------------------------------
------------------------------------------------------------
------------------------------------------------------------
------------------------------------------------------------
------------------------------------------------------------
------------------------------------------------------------
------------------------------------------------------------
------------------------------------------------------------
------------------------------------------------------------
------------------------------------------------------------
------------------------------------------------------------
------------------------------------------------------------
------------------------------------------------------------
------------------------------------------------------------
------------------------------------------------------------
------------------------------------------------------------
------------------------------------------------------------
------------------------------------------------------------
------------------------------------------------------------
------------------------------------------------------------
------------------------------------------------------------
------------------------------------------------------------
------------------------------------------------------------
------------------------------------------------------------
------------------------------------------------------------
------------------------------------------------------------
------------------------------------------------------------
------------------------------------------------------------
------------------------------------------------------------
------------------------------------------------------------
------------------------------------------------------------
------------------------------------------------------------
------------------------------------------------------------
------------------------------------------------------------
------------------------------------------------------------
------------------------------------------------------------
------------------------------------------------------------
------------------------------------------------------------
------------------------------------------------------------
------------------------------------------------------------
------------------------------------------------------------
------------------------------------------------------------
------------------------------------------------------------
------------------------------------------------------------
------------------------------------------------------------
------------------------------------------------------------
------------------------------------------------------------
------------------------------------------------------------
------------------------------------------------------------
------------------------------------------------------------
------------------------------------------------------------
------------------------------------------------------------
------------------------------------------------------------
------------------------------------------------------------
------------------------------------------------------------
------------------------------------------------------------
------------------------------------------------------------
------------------------------------------------------------
------------------------------------------------------------
------------------------------------------------------------
------------------------------------------------------------
------------------------------------------------------------
------------------------------------------------------------
------------------------------------------------------------
------------------------------------------------------------
------------------------------------------------------------
------------------------------------------------------------
------------------------------------------------------------
------------------------------------------------------------
------------------------------------------------------------
------------------------------------------------------------
------------------------------------------------------------
------------------------------------------------------------
------------------------------------------------------------
------------------------------------------------------------
------------------------------------------------------------
------------------------------------------------------------
------------------------------------------------------------
------------------------------------------------------------
------------------------------------------------------------
------------------------------------------------------------
------------------------------------------------------------
------------------------------------------------------------
------------------------------------------------------------
------------------------------------------------------------
------------------------------------------------------------
------------------------------------------------------------
------------------------------------------------------------
------------------------------------------------------------
------------------------------------------------------------
------------------------------------------------------------
------------------------------------------------------------
------------------------------------------------------------
------------------------------------------------------------
------------------------------------------------------------
------------------------------------------------------------
------------------------------------------------------------
------------------------------------------------------------
------------------------------------------------------------
------------------------------------------------------------
------------------------------------------------------------
------------------------------------------------------------
------------------------------------------------------------
------------------------------------------------------------
------------------------------------------------------------
------------------------------------------------------------
------------------------------------------------------------
------------------------------------------------------------
------------------------------------------------------------
------------------------------------------------------------
------------------------------------------------------------
------------------------------------------------------------
------------------------------------------------------------
------------------------------------------------------------
------------------------------------------------------------
------------------------------------------------------------
------------------------------------------------------------
------------------------------------------------------------
------------------------------------------------------------
------------------------------------------------------------
------------------------------------------------------------
------------------------------------------------------------
------------------------------------------------------------
------------------------------------------------------------
------------------------------------------------------------
------------------------------------------------------------
------------------------------------------------------------
------------------------------------------------------------
------------------------------------------------------------
------------------------------------------------------------
------------------------------------------------------------
------------------------------------------------------------
------------------------------------------------------------
------------------------------------------------------------
------------------------------------------------------------
------------------------------------------------------------
------------------------------------------------------------
------------------------------------------------------------
------------------------------------------------------------
------------------------------------------------------------
------------------------------------------------------------
------------------------------------------------------------
------------------------------------------------------------
------------------------------------------------------------
------------------------------------------------------------
------------------------------------------------------------
------------------------------------------------------------
------------------------------------------------------------
------------------------------------------------------------
------------------------------------------------------------
------------------------------------------------------------
------------------------------------------------------------
------------------------------------------------------------
------------------------------------------------------------
------------------------------------------------------------
------------------------------------------------------------
------------------------------------------------------------
------------------------------------------------------------
------------------------------------------------------------
--------------GTGACGAAT-------------------------------------
------------------------------------------------------------
------------------------------------------------------------
------------------------------------------------------------
------------------------------------------------------------
------------------------------------------------------------
------------------------------------------------------------
------------------------------------------------------------
------------------------------------------------------------
---------------------------------------------------GATTAATTA
------------------------------------------------------------
------------------------------------------------------------
------------------------------------------------------------
------------------------------------------------------------
------------------------------------------------------------
------------------------------------------------------------
------------------------------------------------------------
------------------------------------------------------------
------------------------------------------------------------
------------------------------------------------------------
------------------------------------------------------------
------------------------------------------------------------
------------------------------------------------------------
------------------------------------------------------------
------------------------------------------------------------
------------------------------------------------------------
------------------------------------------------------------
------------------------------------------------------------
------------------------------------------------------------
------------------------------------------------------------
------------------------------------------------------------
------------------------------------------------------------
------------------------------------------------------------
------------------------------------------------------------
------------------------------------------------------------
------------------------------------------------------------
------------------------------------------------------------
------------------------------------------------------------
------------------------------------------------------------
------------------------------------------------------------
------------------------------------------------------------
------------------------------------------------------------
------------------------------------------------------------
------------------------------------------------------------
------------------------------------------------------------
------------------------------------------------------------
------------------------------------------------------------
------------------------------------------------------------
------------------------------------------------------------
------------------------------------------------------------
------------------------------------------------------------
------------------------------------------------------------
------------------------------------------------------------
------------------------------------------------------------
------------------------------------------------------------
------------------------------------------------------------
------------------------------------------------------------
------------------------------------------------------------
------------------------------------------------------------
------------------------------------------------------------
------------------------------------------------------------
------------------------------------------------------------
------------------------------------------------------------
------------------------------------------------------------
------------------------------------------------------------
------------------------------------------------------------
------------------------------------------------------------
------------------------------------------------------------
------------------------------------------------------------
------------------------------------------------------------
------------------------------------------------------------
------------------------------------------------------------
------------------------------------------------------------
------------------------------------------------------------
------------------------------------------------------------
------------------------------------------------------------
------------------------------------------------------------
------------------------------------------------------------
------------------------------------------------------------
------------------------------------------------------------
------------------------------------------------------------
------------------------------------------------------------
------------------------------------------------------------
------------------------------------------------------------
------------------------------------------------------------
------------------------------------------------------------
------------------------------------------------------------
------------------------------------------------------------
------------------------------------------------------------
------------------------------------------------------------
------------------------------------------------------------
------------------------------------------------------------
------------------------------------------------------------
------------------------------------------------------------
------------------------------------------------------------
------------------------------------------------------------
------------------------------------------------------------
------------------------------------------------------------
------------------------------------------------------------
------------------------------------------------------------
------------------------------------------------------------
------------------------------------------------------------
------------------------------------------------------------
------------------------------------------------------------
------------------------------------------------------------
------------------------------------------------------------
------------------------------------------------------------
------------------------------------------------------------
------------------------------------------------------------
------------------------------------------------------------
------------------------------------------------------------
------------------------------------------------------------
------------------------------------------------------------
------------------------------------------------------------
------------------------------------------------------------
------------------------------------------------------------
------------------------------------------------------------
------------------------------------------------------------
------------------------------------------------------------
------------------------------------------------------------
------------------------------------------------------------
------------------------------------------------------------
------------------------------------------------------------
------------------------------------------------------------
------------------------------------------------------------
------------------------------------------------------------
------------------------------------------------------------
------------------------------------------------------------
------------------------------------------------------------
------------------------------------------------------------
------------------------------------------------------------
------------------------------------------------------------
------------------------------------------------------------
------------------------------------------------------------
------------------------------------------------------------
------------------------------------------------------------
------------------------------------------------------------
------------------------------------------------------------
------------------------------------------------------------
------------------------------------------------------------
------------------------------------------------------------
------------------------------------------------------------
------------------------------------------------------------
------------------------------------------------------------
------------------------------------------------------------
------------------------------------------------------------
------------------------------------------------------------
------------------------------------------------------------
------------------------------------------------------------
------------------------------------------------------------
------------------------------------------------------------
------------------------------------------------------------
------------------------------------------------------------
------------------------------------------------------------
------------------------------------------------------------
------------------------------------------------------------
------------------------------------------------------------
------------------------------------------------------------
------------------------------------------------------------
------------------------------------------------------------
------------------------------------------------------------
------------------------------------------------------------
------------------------------------------------------------
------------------------------------------------------------
-------------------------AGTACTTTA--------------------------
------------------------------------------------------------
------------------------------------------------------------
------------------------------------------------------------
------------------------------------------------------------
------------------------------------------------------------
------------------------------------------------------------
------------------------------------------------------------
------------------------------------------------------------
------------------------------------------------------------
------------------------------------------------------------
------------------------------------------------------------
------------------------------------------------------------
------------------------------------------------------------
------------------------------------------------------------
------------------------------------------------------------
------------------------------------------------------------
------------------------------------------------------------
------------------------------------------------------------
------------------------------------------------------------
------------------------------------------------------------
------------------------------------------------------------
------------------------------------------------------------
------------------------------------------------------------
------------------------------------------------------------
------------------------------------------------------------
------------------------------------------------------------
------------------------------------------------------------
------------------------------------------------------------
------------------------------------------------------------
------------------------------------------------------------
------------------------------------------------------------
------------------------------------------------------------
------------------------------------------------------------
------------------------------------------------------------
------------------------------------------------------------
------------------------------------------------------------
------------------------------------------------------------
------------------------------------------------------------
------------------------------------------------------------
------------------------------------------------------------
------------------------------------------------------------
------------------------------------------------------------
------------------------------------------------------------
------------------------------------------------------------
------------------------------------------------------------
------------------------------------------------------------
------------------------------------------------------------
------------------------------------------------------------
------------------------------------------------------------
------------------------------------------------------------
------------------------------------------------------------
------------------------------------------------------------
------------------------------------------------------------
------------------------------------------------------------
------------------------------------------------------------
------------------------------------------------------------
------------------------------------------------------------
------------------------------------------------------------
------------------------------------------------------------
------------------------------------------------------------
------------------------------------------------------------
------------------------------------------------------------
------------------------------------------------------------
------------------------------------------------------------
------------------------------------------------------------
------------------------------------------------------------
------------------------------------------------------------
------------------------------------------------------------
------------------------------------------------------------
------------------------------------------------------------
------------------------------------------------------------
------------------------------------------------------------
------------------------------------------------------------
------------------------------------------------------------
------------------------------------------------------------
------------------------------------------------------------
------------------------------------------------------------
------------------------------------------------------------
------------------------------------------------------------
------------------------------------------------------------
------------------------------------------------------------
------------------------------------------------------------
------------------------------------------------------------
------------------------------------------------------------
------------------------------------------------------------
------------------------------------------------------------
------------------------------------------------------------
------------------------------------------------------------
------------------------------------------------------------
------------------------------------------------------------
------------------------------------------------------------
---------------------------------------------------------TTT
AGTATTATTTACTGCTACAGATTGATGCGGTAAATGGTAATGTATTCTTTTTTTCTTCTT
TTTTGCCGGCAAATGGT---AATGTATTCA-----AATTATTATGACTAGACGTTGTTTG
TTTTTTATTATCGGGAATATATAT-----TTTTTCCACTTTATTAACATCATCACTACTT
CACTAGTGTTTAAAAGACAAGTGGGAATGGCAAAATCAGTAAA-----ATCGAGTTGCAA
ACTTGCAATATCGTAAATTAAA-------AATCTTAGAAGAATCT---------------
-----------------AAATCTACCAA--------------------------------
------------------------------------------------------------
------------------------------------------------------------
------------------------------------------------------------
------------------------------------------------------------
------------------------------------------------------------
------------------------------------------------------------
------------------------------------------------------------
------------------------------------------------------------
------------------------------------------------------------
------------------------------------------------------------
------------------------------------------------------------
------------------------------------------------------------
------------------------------------------------------------
------------------------------------------------------------
------------------------------------------------------------
------------------------------------------------------------
------------------------------------------------------------
------------------------------------------------------------
------------------------------------------------------------
------------------------------------------------------------
------------------------------------------------------------
------------------------------------------------------------
------------------------------------------------------------
------------------------------------------------------------
------------------------------------------------------------
------------------------------------------------------------
------------------------------------------------------------
------------------------------------------------------------
------------------------------------------------------------
------------------------------------------------------------
------------------------------------------------------------
------------------------------------------------------------
------------------------------------------------------------
------------------------------------------------------------
------------------------------------------------------------
------------------------------------------------------------
------------------------------------------------------------
------------------------------------------------------------
------------------------------------------------------------
------------------------------------------------------------
------------------------------------------------------------
------------------------------------------------------------
------------------------------------------------------------
------------------------------------------------------------
------------------------------------------------------------
------------------------------------------------------------
-----------------------------------------------------------C
TTGAAACTACACAAATTTTAACATTTATATCTAAAA----------AAATACTTGTGAAG
-AAAGGATAA--GGTATATCCAGAATAGGAAAAGAAGGTGGAATGATTGGATATAAA---
--CCGTACATTAACCTATCTTTTCGTAGAAGTACTTTTTGTATTA---------------
----------------------------------------------------AGACTCTT
CTTAAGGAACGTTCCGTAGGTTTACCAAAAAAATTTCCTTTTATCTACTTTTTTTTTGGT
CATCGCATTGAAAACTATTATCATGGGCTT--------TATGCAAATTTCTTAATAAATG
GTCCCAGTTTTTAATTTGATATTACAATTTAAAATTTAAATATAATTAAAAAGTGTTTTT
CAAGGTTGGTTTGGGTCCAGTTATATT--TTGTCGTTGTACAAAACGTTGGTTCAAAACA
CTAGTTGTACTCTAGTTAATTAATTTGGCCTAGATTCGATGGTAATTGCTACCCATCATA
GTTTA-GGTTTGGACAAAAGATC-AAGAACAAACGACTGGATTAAAGAAAGAAGATTA--
TGTGTGTTTATGTACAAGCGTCAATTTATTAGAATCTGTAAAGTACTAGCTAGTTTATT-
-TAACAGCAAAAAA-----ATAGTAGCTAGTTTTG----------------------TAC
GTGTTTTTAATCTGTAA--------AGTACTACCT-------------------------
--AGTCAATTAATTAT-----AAG------------------------------------
------------------------------------------------------------
------------------------------------------------------------
-------------------------ATTTATAAATTCTA---AAG--------------T
TTTTATTCGGATTTG----------------------------------ATTG-------
-TT-----------------TATATTTTTGACAT--------------GAA---------
------------------------------------------ATCT--------------
------------------------------------------------------------
-------------------------------TTTCAAATCTAATA---------------
-----AAATTCAAAGTGAAATT------------------------AAATCG--------
-ATAAGTAAA--------------------------------------------------
------------------------------------------------------------
------------------------------------------------------------
------------------------------------------------------------
------------------------------------------------------------
------------------------------------------------------------
------------------------------------------------------------
------------------------------------------------------------
------------------------------------------------------------
------------------------------------------------------------
------------------------------------------------------------
------------------------------------------------------------
------------------------------------------------------------
---------------------------------TCCGTAGAA------------------
------------------------------------------------------------
------------------------------------------------------------
------------------------------------------------------------
-----------------------------------------------------------T
TAAATA------------------------------------------------------
-------ACATATGAT--------------------------------------------
------------------------------------------------------------
-------------TTTAACTAGGATT-------------------------TATAAATCA
TAAAACCAATAACACCAGATT-----------------TTAA------------------
------------TATAAATTTTAAAATTATAAAACCAATAACACTAGATTTTGATTGGAT
T-----------------------------------------------------------
------------------------------------------------------------
------------------------------------------------------------
------------------------------------------------------------
------------------------------------------------------------
------------------------------------------------------------
------------------------------------------------------------
------------------------------------------------------------
------------------------------------------------------------
-----------------------------------------------------------T
TAAAATCTATTAAAATCTATAAACCA----------------------------------
---------------------------------------------------------ATA
ATTCTAG-------------------------TTAG------------------------
---------TTTTTTGCACATACTTTATGTTTTTTCATA---------------------
------------------------------------------------------------
------------------------------------------------------------
------------------------------------------------------------
------------------------------------------------------------
------------------------------------------------------------
------------------------------------------------------------
------------------------------------------------------------
------------------------------------------------------------
------------------------------------------------------------
------------------------------------------------------------
------------------------------------------------------------
------------------------------------------------------------
------------------------------------------------------------
------------------------------------------------------------
------------------------------------------------------------
------------------------------------------------------------
------------------------------------------------------------
------------------------------------------------------------
------------------------------------------------------------
------------------------------------------------------------
------------------------------------------------------------
------------------------------------------------------------
------------------------------------------------------------
------------------------------------------------------------
------------------------------------------------------------
------------------------------------------------------------
------------------------------------------------------------
------------------------------------------------------------
------------------------------------------------------------
------------------------------------------------------------
------------------------------------------------------------
------------------------------------------------------------
------------------------------------------------------------
------------------------------------------------------------
------------------------------------------------------------
------------------------------------------------------------
------------------------------------------------------------
------------------------------------------------------------
------------------------------------------------------------
------------------------------------------------------------
------------------------------------------------------------
------------------------------------------------------------
------------------------------------------------------------
------------------------------------------------------------
------------------------------------------------------------
------------------------------------------------------------
------------------------------------------------------------
------------------------------------------------------------
------------------------------------------------------------
------------------------------------------------------------
------------------------------------------------------------
------------------------------------------------------------
------------------------------------------------------------
------------------------------------------------------------
------------------------------------------------------------
------------------------------------------------------------
-----------------------------------------------------AATCACA
----------T----------------------------TTATGATCTCTCATACTATAT
TTTATTGTGATCTCTCATTTA-TCC-CAAACCAAACAAAAAAACATACCCGAGAAAGGAA
AAAGCAAACAAAAAGAGAGAGAGAGAAGTAAAACGCCCGAGAAAGGAAAAAAAAGTAGAT
TTCACACTTAAAAAGGAAACAAATAAAAAAGCAAAAAAGGAATAAAAAAAAACAAAAAAA
GAGAGACAGAGAGAGAG-------AAGTAAAACGCTTAGTATCTCAGGCGACTT-CGAAC
CGAACCTGACGATCCAAATTAGGGTACAAAGCCCTCTCGGAGACAGAAGCCATGGGAAGA
AAAAAACTTGAAATCAAGCGAATTGAGAACAAAAGTAGCCGACAAGTCACCTTCTCTAAA
CGACGCAACGGTCTCATCGAGAAAGCTCGTCAGCTTTCTGTTCTCTGTGAGGCCTCCGTC
GCTCTCCTCGTCATCTCCGCCTCCGGAAAACTCTACAGCTTCTCCTCCGGCGATAAGTAC
GACTTCTC--CTTTTCTGGG-TTTTTCTTTATTTTCCCCTTTAATAACCTCTCGCTTCCC
CCTTACTTTTCTGATACAAAGAAAAACAAAAATAAAAAAAAAAGACAATAATTGAAAACA
GATTTGTTTTTTTTATTTTTATAAACCTCTGAAGTTCCGGATCTTTCATCCATAATACCA
CATTTAAGGCGTAAATCACCCCATCCTAAGTAGAGTTGAACTTGTGACCTTGTGGGTTTC
TTGGTTTTTTCTCCGGCGATAAGTACAGCATCTCCTCCGGCGATAAGTACCAGATTTGTT
TTTTCCGGCGAATCTATTGTGGGTTTTTTGGTTTTGTGTTTGTGACTGGTTTTTCTATGG
ACATGAGAGATA---------------------------------CGTGATGAGCT----
------------------------------------------------------------
------------------------------------------------------------
------------------------------------------------------------
--------------------------------AAAGCTTCT--TACTTTCTTTCACTTCT
CTCTCTC-CTCTCTGTCT---CTCTCTT---TTTCTTGA---TTTTTTTCTGCATGTTTT
TTTTATTTAGATTTTTTTATACTATTTGTTATCAATTTGCATATCTTGCAAGATCTTTTT
GATACGTTGTGATGCATACTTGATGTTGTTTAGTGTAGTTTCA-AGCTATCTTTGGTTGT
TC---TGTTTGTTCATCAGTTGTTTAATTGGGATTA-GGGATTAAAGAGTTTGTTTAGTA
CTGGCTTGATTAAT-------GATTACTGTCTCTGTTTGTAAAGTA---------GTTGG
ATCTCTCGGATTTGTATGCAATG-----CAATGCACATCGGGGAGATCTATAAAATTGCT
ATGGGGTTAATGGTTAAATACTAATAGATCAACAGTTTTGATTCGAATGTGTATATGCCT
CATTGTGGCAGCTATTGACTTAAAGATTGTATTGTATTGGAAAGAGAGGAACAATAGACT
TCGTAACTCTATATCCACTCCTTCAGCTGTCATCTTTAAGCAAATAGACCGAAACATTAG
AGATTCCATACTTGCTCGGATTGATAGGAAAGCCTTCCGAAACCTCCTTTCAAAATGGTT
CACCTATGAGTAGTTAACTTTTAACTTTGGTTCTATCTCTTGTTCCAACTAGGCTTTTTT
ATTCTTTTTTTTTGGGCCTTTTTGAAACCTCTTGCTCCGCCGAGCACTTGTAAAAAACGC
ATTTCCAACTTTTGGTTTGATACATAAAATTCACATTTTTTTAAAAAAAAAGAAAGATTG
TATTGTAGATCTTCTACAAACTTCTCACTTTACCACCGATGTATTACTTGAAGACTATCC
ACATTAATCAAGGTTTCTAAATGAATCTTAATTCTC--------ATATATATTGTACTTT
TGAATTTT----------------------------------------------------
------------------------------------------------------------
------------------------------------------------------------
------------------------------------------------------------
------------------------------------------------------------
------------------------------------------------------------
------------------------------------------------------------
------------------------------------------------------------
------------------------------------------------------------
------------------------------------------------------------
------------------------------------------------------------
------------------------------------------------------------
------------------------------------------------------------
------------------------------------------------------------
------------------------------------------------------------
------------------------------------------------------------
------------------------------------------------------------
------------------------------------------------------------
------------------------------------------------------------
------------------------------------------------------------
------------------------------------------------------------
------------------------------------------------------------
------------------------------------------------------------
------------------------------------------------------------
------------------------------------------------------------
------------------------------------------------------------
------------------------------------------------------------
------------------------------------------------------------
------------------------------------------------------------
------------------------------------------------------------
------------------------------------------------------------
------------------------------------------------------------
------------------------------------------------------------
------------------------------------------------------------
------------------------------------------------------------
------------------------------------------------------------
------------------------------------------------------------
------------------------------------------------------------
------------------------------------------------------------
------------------------------------------------------------
------------------------------------------------------------
------------------------------------------------------------
------------------------------------------------------------
------------------------------------------------------------
------------------------------------------------------------
------------------------------------------------------------
------------------------------------------------------------
------------------------------------------------------------
------------------------------------------------------------
------------------------------------------------------------
------------------------------------------------------------
------------------------------------------------------------
------------------------------------------------------------
------------------------------------------------------------
------------------------------------------------------------
------------------------------------------------------------
------------------------------------------------------------
------------------------------------------------------------
------------------------------------------------------------
------------------------------------------------------------
------------------------------------------------------------
------------------------------------------------------------
------------------------------------------------------------
------------------------------------------------------------
------------------------------------------------------------
------------------------------------------------------------
------------------------------------------------------------
------------------------------------------------------------
------------------------------------------------------------
------------------------------------------------------------
------------------------------------------------------------
------------------------------------------------------------
------------------------------------------------------------
------------------------------------------------------------
------------------------------------------------------------
------------------------------------------------------------
------------------------------------------------------------
------------------------------------------------------------
------------------------------------------------------------
------------------------------------------------------------
------------------------------------------------------------
------------------------------------------------------------
------------------------------------------------------------
------------------------------------------------------------
------------------------------------------------------------
------------------------------------------------------------
------------------------------------------------------------
------------------------------------------------------------
------------------------------------------------------------
------------------------------------------------------------
------------------------------------------------------------
------------------------------------------------------------
------------------------------------------------------------
------------------------------------------------------------
------------------------------------------------------------
------------------------------------------------------------
------------------------------------------------------------
------------------------------------------------------------
------------------------------------------------------------
------------------------------------------------------------
------------------------------------------------------------
--------------------------------------------------GGTAGATTGA
ACAGATTCAAGAAAACTCATGAGCCTTGCAGTTAGTACAAAACGGCACATATTACTTATG
TGATCCGGTATCGATTGTGATTCTTTTAATTGCAATTGTTGCAA-ACATATATATCACTT
TGTGTTGTACATAATG-----TACATCAATTAGGGTCTATTTTTAGACAATTAAATCACG
ATTCTCTTGGAATTGTATACAATGCAATGCAAATCCGGGAGAATTGTAGA----------
-----------TAATGGTAAAATAGATCAATAAGCTTGGTTTAAATGTATGACA------
-------------------------------------------------------AGGTT
TGTTGCTTATATATTATCCAAAGGTTTTTCTAGTTTCCCACCCTCGCAGTTACGGCAAAT
ATATA-------------------------------------------------------
------------------------------------------------------------
------------------------------------------------------------
--------------------------------------------------------TATA
-TATATATATTTGTGGTTGATTATCAGTTTTATCACCCTTAATCTCATATCTGTTGTGTG
CAATGTATGATTTGAACTTGTGGTTTTGGCCATTAAAATCTACAATCACACAACC-----
------------------------------------------------------------
------------------------------------------------------------
------------------------------------------------------------
------------------------------------------------------------
------------------------------------------------------------
------------------------------------------------------------
------------------------------------------------------------
------------------------------------------------------------
------------------------------------------------------------
------------------------------------------------------------
------------------------------------------------------------
------------------------------------------------------------
------------------------------------------------------------
------------------------------------------------------------
------------------------------------------------------------
------------------------------------------------------------
------------------------------------------------------------
------------------------------------------------------------
------------------------------------------------------------
------------------------------------------------------------
------------------------------------------------------------
------------------------------------------------------------
------------------------------------------------------------
------------------------------------------------------------
------------------------------------------------------------
------------------------------------------------------------
------------------------------------------------------------
------------------------------------------------------------
------------------------------------------------------------
------------------------------------------------------------
------------------------------------------------------------
------------------------------------------------------------
------------------------------------------------------------
------------------------------------------------------------
------------------------------------------------------------
------------------------------------------------------------
------------------------------------------------------------
-AATCG-----------------TAACTATTGTCGTGAAAATCGACAATTACACAACCTT
GTATCTTGTGTTTTTGTCATGGAAATGGACATTATTAACACACCTTTCTTTGGTGCTTCT
TGGAAATAGACAATCCCACCAAAAAA-CATTTGTCTTTCTGGAAGAAATACTGAATACCA
ACTCCTTGGTATGGGTCTATGATGAATCAATATGATCCTACATTGTCAAATTGATTTTGT
TGTATAGTATTTACTGAAACCATCCAACATTAACCAAGCAGTTGAAGTGGTTTGGCCATG
CTGGTCAAAATCATAGGTCAATTCTCACTTGATACATCATTTGGTAGGATTTGTTCAGGC
CTTATACTGAATGCTAGGTCCAACCTTGGAATAGTCAAAACTCCATACTAGGATTTCTGG
TATTACGTACACATGGAAATCTCAATAGTTGTGTGAGC-AAAATAAAAGCTTTTAGAAAT
TGGAAACCCTTGGTCATTCAGTAACTCATTTGTGCATCCTTGATTTTGGTGCAAAAGAGC
----TTAACTTTACAATATTGAGACCTATTAACACAAACTGTTA--TGAACTAGCGGAAC
TTTCGTCAAATTTGCTTTGGCATCTATAAGGTCATGATATATATAGAAAAATATTGTAGT
TGTAGTTTCCCCTAATTTTGTTTGTCGTTTCC--TTCTATGG-AATTTATATCTA-----
---------------------------CTTATATGTATATATA-------ACTCTTAAGC
CCCGATTATTTGTTTGCGTTTATG------------------------------------
------------AATCAC------------------AACCCTGTCTTGGCTTGAGTTTAG
GGTTCTTAT--ATACATTAATTAGTTTCAC------TTGAAGGGATCCAAAGCCAGCGCT
AG-AATGAATTAATAGGTTAAAGGATGACATGTGCATACCTTAATTTTATTATGACTTTT
CCTTGGGGAAGAATGTCCTTTTCAAGCTGTCCAAGTACATCACAAATACATTTA------
---------------AATCAAACTTTGAGCAATTCTC-TTGGTAAATTTTAGAGTTTT-T
CTTTTCTTGAGAGAGATGATCATTTAAATTTATTATTGCTTAAAATATCAGAGCAGTTTA
ACAAATTAGAAGTGAAAATCCAAATGTGCTGCTGCTAAAACATG---AATACTATGACTA
CAGTTTTCTGAAAATATTAACAAATAACAACAACTAAGGGTGTTATATGTAAGAATATTA
AA-----------GTTTTGTCTGTCTCTAAATCTTTCTTCTGATGCTATCCATATACATA
TTTCTCAATATCCAGTGCTTTCTAGGGTTAGCTAGTAGTTTTGATCCTATAATAACATAT
TCTGATTTTTTTTTTTTGTCTTCTCTCCAGCCTGGTCAAGATCCTTGATCGATATGGAAA
AAGACAGGCAGATGATCTCAAAGCCCTGGTAAAACAAGCATTTTGAATATTTTCCTTGCT
GCAG---TGTTTGAGGCATATATTTACCAAAGGCCTAGAGAGTTCCGTACTGGTTAGAGG
CTCAGAGCCAATTCATAGCATCGAGTTTCAGCTT--------CCATTTTATGGGCATGGG
GCCATG------------------------------------------------------
-------------------------------------------------------GGCTC
ACACCTCATATAATGTTTGCACATATAGTTACTCATTTTGGAGCTGTA------------
-GTTATCAAGT---ACAAATAGGTTTTGGAGAGTTTAATTAATGCTCGTGATCTGGGGAA
TAAATATTTCATAGACATGAGTTTGACGCATGTTTAGCACCGTTGTATTGTGG-------
------------------------------------------------------------
--------------------------------AGATCTATATAGAGGTGTTGCATTATTG
ATCCACCTATGAGCTAATAATTCG---------CCT------------------------
------------------------------------------------------------
-------------------AATGATCCTATACATATGAGGTGGTGGATCCA----CATGC
ATACCCAGATTTTCAAAGCCATT-ATCTTTTACCACCTTTTCT-----------------
----------GTCCCTTCTCCATGGACAGGATCTTCAGTCAAAAGCTCTGAA--------
--------------------------CTATGGTTCACACCATGAGCTACTAGATCTTGTG
GAAAGGTTA------GTTCTAACTAAGACTATTTTTACTCTCCTCCATTGATCACTAAGG
AATTAGGGTTTCTTGTCAATCTATGAATATATGCAGCAAGCTCATGGAACCAAATATCGA
TAATATAAGTATCGATTCCCTCGTTAAGCTGGAGGAACACCTTGAAACTGCCCTCTCCGT
AACTAGAGCTAAGAAGGTATGTTGATTCCATATTGTCTTCTCTTTTCTTACTTTGTTTGT
CGAAAACAGCGGTGCAC----------------------------------TTATAGTAA
TTTTGTTGCAGAAAGAGCTAATGTTGAAGCTTGTTGAGAGCCTTAAAGAAAAGGTTAGAG
ATTTGCTTCCAAGTTTTTCGCACTTTATATATCTTCTCTTGTGTGTTGTCTTAGTTTCTG
TAAGTCTGCTTCATGAGCTCGCAACTCTATTTCAAACTTCTTCTCGATGCATCTAGTGAT
CCTGGGTATG--ATGCAAATGTTTTAGATTCTAGAATCTGAAGTTAGGTTAAGAAATTT-
-GAGTAGTAATTGATGAACATGTTGATCTTCATCTTCAAAAACAGGAGAAGTTGCTGAAA
GAAGAGAACCAGGTTTTGGCTAGTCAGGTAACCAAAGCAAC-----ATTTTTTTATAAAT
TTGCGTAAACTATATTAAGCACTTCTTGCACACATACTTGGACATAAATACACACTCTTA
ACACTTG--CAGATCATATATACATATAGATATTGCACTTTAAGCACTCACTAGTTAGAA
CTTCCCTGTCTTCTATTCTTAAGAAATTTC-TCAAGATTAGGGCATTTCGGTCAGTGGTT
TAGATTTAGTTTATTCGGTTTGGTGAGAAATATTACTGAATGAAAACCAAAATTTG----
-------------------------------TGTTC--------GGTTTTAGGG---AAA
---AGATGAAACTAAAATAAAATCAAAAAGGTCAGTTGAAGTTGGTGATTTGTTGATAAA
ATGGGAAATAGTTATGGAAAGACTCTAAATTTTACAAGGAAATTA---------------
------------------------GGAAAATAGTACTCTA-TATATTCTTATAAATTAAC
AAGAT-TGTGTTAATTTGAACCCTAAA-------CCGGTAAACCCTAAAAGT--------
------------------------------------------------------------
------------------------------------------------------------
------------------------------------------------------------
------------------------------------------------------------
------------------------------------------------------------
------------------------------------------------------------
------------------------------------------------------------
------------------------------------------------------------
------------------------------------------------------------
------------------------------------------------------------
------------------------------------------------------------
------------------------------------------------------------
------------------------------------------------------------
------------------------------------------------------------
------------------------------------------------------------
------------------------------------------------------------
------------------------------------------------------------
--------------------AAATCCTTAAG----------------------TT-----
------------------------CTCTCTT-----------------------------
------------------------------------------------------------
---------------------------------------------AATTTGTACTATTAT
AG-TACTTATCATTTTACTAAAATGAAAGTCTCTTTTCTGTCTTTTCTGGTTGTTAGCAA
TCCGT-----TTTGGTGCGGTTTGAGACTTATGGAACGGATTGTTTTTGTTTGTTTGTTA
CGGTTTAGGTTTGAGATCTGATTGGTTAGGCTCAAGTATCTAGTCCTCTCTTTATTTGGT
CAGATTAATT---TTACCTTGAAAAAC-TTTGATACAT-----AGGGAAAGATCCATGTT
TTGAAACCTCAAA------AGACCCTAAAA-CATAAAAGTCAAAAACAGACAAACTACTA
TGTCAAGCAAGATTGCTATATA----------ATGTTTTGATGGTAGTTAGTATTAATTA
GTGGTATATAAGAAAAGAATATTC-GTTGGG----TAATAAATAATCACGTAAGCCAAAA
AAAAAGAG--AAAAGTGAATAGCGGTTTTGACATATAATTATGTTACAGATGGAGAAGAA
GAATCTTGTGGGAGCAGAAGCTGATGAAAATATGGAGATATCACCTGGAGAAATTTCCGA
CATCAGTCTTCCGGTAACTCTCCCATTACTTAATTAAGCCACCGT--GCCGGA---GGTT
TAAATC-AAAATCCAAAACATATAAA-AATATATAGAAATAAGTTATGTAATTATTCTCC
TGATAAGGGTGTGCA---TGTTGTTGTATATCTTAATACTCTCTTTGGC--TGAGAGACT
TA-----TTGTATGTG-----AAACTATTTTAGATTTGAAG-TTTAAAACAAAATATGTA
TTTAAGACAAAAC--TTTATGGATC-TTTGTATACCTATGAGTGGAGATAATTTGCAGCG
AGC-TTGTTCATGTGTTCTATTCT-TGTGTTC-TGTCAAAAACTTGTGTTTGGTTCA
