# Supplementary material for: Divergence of annual and perennial species in the Brassicaceae and the contribution of cis‐acting variation at FLC orthologues
Source: Mol Ecol. 2017 Mar 22;26(13):3437–57. doi: 10.1111/mec.14084 (PMC5485006; doi:10.1111/mec.14084)
Supplement: Supplementary file 6 — Data S1 Ct values and evaluation of qPCR data [file MEC-26-3437-s006.xlsx]

## Sheet: A. montbretiana
Quantification of AmFLC expression
Replicate 1
Time point	Gene of interest	plate position	Ct values	plate position	Ct values	average	standard deviation		Reference Gene	plate position	Ct values	plate position	Ct values	average	standard deviation		delta Ct	2^-deltaCt	propagated error
0w	AmFLC	A1	26.22	B1	25.12	25.25	0.702092		PP2A	C1	27	D1	26.8	26.9875	0.13048		-1.7375	3.33457	1.65056
		A2	25.12	B2	24.54					C2	27.06	D2	27.09
12w	AmFLC	A3	30.1	B3	29.17	30.0367	0.836799		PP2A	C3	26.79	D3	26.69	26.75	0.0489898		3.28667	0.102474	0.0595394
		A4	30.84	B4						C4	26.79	D4	26.73
12w + 2w	AmFLC	A5	30.6	B5	30.92	31.07	0.523705		PP2A	C5	26.75	D5	26.26	26.655	0.3367		4.415	0.0468762	0.0202297
		A6	30.94	B6	31.82					C6	27.06	D6	26.55
Replicate 2
Time point	Gene of interest	plate position	Ct values	plate position	Ct values	average	standard deviation		Reference Gene	plate position	Ct values	plate position	Ct values	average	standard deviation		delta Ct	2^-deltaCt	propagated error
0w	AmFLC	A7	22.55	B7	23.37	23.395	0.629788		PP2A	C7	24.1	D7	24.17	24.14	0.0355903		-0.745	1.67597	0.73279
		A8	24.05	B8	23.61					C8	24.12	D8	24.17
12w	AmFLC	A9	29.14	B9	28.51	28.97	0.309085		PP2A	C9	23.19	D9	23.14	23.2625	0.234005		5.7075	0.0191369	0.00514238
		A10	29.07	B10	29.16					C10	23.11	D10	23.61
12w + 2w	AmFLC	A11	30.88	B11	30.51	30.5525	0.267379		PP2A	C11	26.12	D11	25.74	25.9175	0.158403		4.635	0.0402463	0.00866967
		A12	30.59	B12	30.23					C12	25.94	D12	25.87

## Sheet: A. auriculata
Quantification of AauFLC expression
Replicate 1
Time point	Gene of interest	plate position	Ct values	plate position	Ct values	average	standard deviation		Reference Gene	plate position	Ct values	plate position	Ct values	average	standard deviation		delta Ct	2^-deltaCt	propagated error
0w	AauFLC	E1	23.73	F1	23.81	23.71	0.124365		AauPP2A	G1	27.76	H1	28.62	28.3625	0.407134		-4.6525	25.1502	7.42124
		E2	23.77	F2	23.53					G2	28.6	H2	28.47
12w	AauFLC	E3	29.02	F3	29.22	29.0575	0.13376		AauPP2A	G3	25.05	H3	24.89	24.45	0.901702		4.6075	0.0410208	0.0259191
		E4	28.9	F4	29.09					G4	24.75	H4	23.11
12w+2w	AauFLC	E5	30.69	F5	29.64	30.44	0.536097		AauPP2A	G5	25.8	H5	25.99	25.975	0.139164		4.465	0.0452794	0.0173832
		E6	30.78	F6	30.65					G6	25.97	H6	26.14
Replicate 2
Time point	Gene of interest	plate position	Ct values	plate position	Ct values	average	standard deviation		Reference Gene	plate position	Ct values	plate position	Ct values	average	standard deviation		delta Ct	2^-deltaCt	propagated error
0w	AauFLC	E7	22.61	F7	22.73	22.7375	0.0991211		AauPP2A	G7	24.28	H7	24.65	24.535	0.302269		-1.7975	3.47617	0.766477
		E8	22.76	F8	22.85					G8	24.91	H8	24.3
12w	AauFLC	E9	27.92	F9	27.17	27.48	0.336749		AauPP2A	G9	22.22	H9	23.21	22.51	1.1864		4.97	0.0319066	0.0272748
		E10	27.27	F10	27.56					G10	20.97	H10	23.64
12w+2w	AauFLC	E11	24.9	F11	25.34	25.005	0.227083		AauPP2A	G11	24	H11	24.91	24.385	0.450074		0.62	0.650671	0.227362
		E12	24.84	F12	24.94					G12	24.02	H12	24.61

## Sheet: A. alpina
Quantification of PEP1 expression
Time point	Gene of interest	plate position	Ct values	average	standard deviation		Reference Gene	plate position	Ct values	average	standard deviation		delta Ct	2^-deltaCt	propagated error
0w	PEP1	A01	24.78	24.8467	0.0763763		PP2A	A07	27.28	27.3833	0.116762		-2.53667	5.80247	0.561157
	PEP1	A02	24.83				PP2A	A08	27.36
	PEP1	A03	24.93				PP2A	A09	27.51
12w	PEP1	B01	29.87	30.4767	0.555368		PP2A	B07	26.95	26.6067	0.858157		3.87	0.0683934	0.0484585
	PEP1	B02	30.96				PP2A	B08	25.63
	PEP1	B03	30.6				PP2A	B09	27.24
12w+3w	PEP1	D01	23.21	23.1733	0.0550757		PP2A	D07	24.51	24.64	0.147309		-1.46667	2.76383	0.301285
	PEP1	D02	23.11				PP2A	D08	24.61
	PEP1	D03	23.2				PP2A	D09	24.8

## Sheet: A. nordmanniana
Quantification of AnFLC expression
Replicate 1
Time point	Gene of interest	plate position	Ct values	plate position	Ct values	average	standard deviation		Gene of interest	plate position	Ct values	plate position	Ct values	average	standard deviation		Reference Gene	plate position	Ct values	plate position	Ct values	average	standard deviation		delta Ct AnFLC-A	2^-deltaCt	propagated error		delta Ct AnFLC-B	2^-deltaCt	propagated error
0w	AnFLC-A	G1	26.51	H1	26.61	26.62	0.07		AnFLC-B	K1	26.54	L1	26.52	26.58	0.0758288		AnRAN3	C1	28.28	D1	28.27	28.39	0.117686		-1.77	3.41054	0.323705		-1.69	3.22657	0.313108
	AnFLC-A	G2	26.67	H2	26.69				AnFLC-B	K2	26.55	L2	26.71				AnRAN3	C2	28.47	D2	28.54
12w	AnFLC-A	G3	33.45	H3	34.62	34.28	0.590085		AnFLC-B	K3	31.03	L3	30.86	30.975	0.0743303		AnRAN3	C3	29.68	D3	29.69	29.6925	0.0108972		4.5875	0.0415934	0.0170153		1.285	0.410371	0.0213691
	AnFLC-A	G4	31.23	H4	34.77				AnFLC-B	K4	31.05	L4	30.96				AnRAN3	C4	29.69	D4	29.71
12w+2w	AnFLC-A	G5	28.22	H5	28.02	28.165	0.0838153		AnFLC-B	K5	25.74	L5	25.7	25.7325	0.0311247		AnRAN3	C5	27.7	D5	27.68	27.75	0.0930054		0.415	0.750019	0.0650881		-1.9475	3.85706	0.262205
	AnFLC-A	G6	28.21	H6	28.21				AnFLC-B	K6	25.71	L6	25.78				AnRAN3	C6	27.71	D6	27.91
Replicate 2
Time point	Gene of interest	plate position	Ct values	average	standard deviation		Reference Gene	plate position	Ct values	average	standard deviation		delta Ct	2^-deltaCt	propagated error
long day (LD)	AnFLC A+B	A07	28.93	28.85	0.113137		RAN3	A10	27.61	27.5733	0.0814453		1.28	0.411796	0.0400515
	AnFLC A+B	A08	28.77				RAN3	A11	27.48
							RAN3	A12	27.63
LD + 12w	AnFLC A+B	B07	31.62	31.565	0.0777817		RAN3	B10	27.97	27.9033	0.11547		3.665	0.0788361	0.00776863
	AnFLC A+B	B08	31.51				RAN3	B11	27.97
							RAN3	B12	27.77
LD+12w+LD	AnFLC A+B	C08	30.35	30.58	0.325269		RAN3	C10	28.11	28.18	0.0989949		2.4	0.189465	0.0446511
	AnFLC A+B	C09	30.81				RAN3	C11	28.25

## Sheet: F1 cuttings
Quantification of PEP1 and AmFLC
Line	Time point	Gene of interest	plate position	Ct values	average	standard deviation		Gene of interest	plate position	Ct values	average	standard deviation		Reference Gene	plate position	Ct values	average	standard deviation		delta Ct AmFLC	2^-deltaCt	propagated error		delta Ct PEP1	2^-deltaCt	propagated error
F1 cutting 1	0w	AmFLC	A04	24.78	24.7433	0.100167		PEP1	A01	23.2	23.0733	0.120554		PP2A	A10	25.9	26.1067	0.20502		-1.36333	2.57279	0.406921		-3.03333	8.18699	1.34968
F1 cutting 1		AmFLC	A05	24.82				PEP1	A02	23.06				PP2A	A11	26.11
F1 cutting 1		AmFLC	A06	24.63				PEP1	A03	22.96				PP2A	A12	26.31
F1 cutting 1	12w	AmFLC	B04	33.06	32.4567	0.885569		PEP1	B01	28.9	28.8833	0.215484		PP2A	B10	25.69	25.8833	0.185562		6.57333	0.010501	0.0065858		3	0.125	0.0246388
F1 cutting 1		AmFLC	B05	32.87				PEP1	B02	29.09				PP2A	B11	25.9
F1 cutting 1		AmFLC	B06	31.44				PEP1	B03	28.66				PP2A	B12	26.06
F1 cutting 1	12w+12d	AmFLC	C04	32.69	32.5633	0.228108		PEP1	C01	26.73	26.69	0.0781025		PP2A	C10	24.87	25.36	0.44238		7.20333	0.00678548	0.00234098		1.33	0.397768	0.123856
F1 cutting 1		AmFLC	C05	32.7				PEP1	C02	26.6				PP2A	C11	25.73
F1 cutting 1		AmFLC	C06	32.3				PEP1	C03	26.74				PP2A	C12	25.48
F1 cutting 1	12w+19d	AmFLC	D04	32.51	32.1033	0.756924		PEP1	D01	23.71	23.8533	0.145029		PP2A	D10	25.11	25.1767	0.142244		6.92667	0.00821988	0.00438813		-1.32333	2.50244	0.352361
F1 cutting 1		AmFLC	D05	31.23				PEP1	D02	24				PP2A	D11	25.08
F1 cutting 1		AmFLC	D06	32.57				PEP1	D03	23.85				PP2A	D12	25.34
F1 cutting 6	0w	AmFLC	E04	26.76	26.8	0.04		PEP1	E01	24.37	24.24	0.168226		PP2A	E10	26.98	26.9767	0.085049		-0.176667	1.13027	0.0736325		-2.73667	6.66529	0.870888
F1 cutting 6		AmFLC	E05	26.8				PEP1	E02	24.3				PP2A	E11	26.89
F1 cutting 6		AmFLC	E06	26.84				PEP1	E03	24.05				PP2A	E12	27.06
F1 cutting 6	12w	AmFLC	F04	30.86	30.2833	0.551936		PEP1	F01	27.89	27.3333	0.482735		PP2A	F10	25.24	25.53	0.350856		4.75333	0.037077	0.016808		1.80333	0.286512	0.118515
F1 cutting 6		AmFLC	F05	29.76				PEP1	F02	27.03				PP2A	F11	25.92
F1 cutting 6		AmFLC	F06	30.23				PEP1	F03	27.08				PP2A	F12	25.43
F1 cutting 6	12w+12d	AmFLC	G04	29.07	30.92	1.6044		PEP1	G01	26.49	26.3833	0.275923		PP2A	G10	25.39	25.32	0.147986		5.6	0.0206173	0.0230255		1.06333	0.478525	0.103853
F1 cutting 6		AmFLC	G05	31.93				PEP1	G02	26.59				PP2A	G11	25.15
F1 cutting 6		AmFLC	G06	31.76				PEP1	G03	26.07				PP2A	G12	25.42
F1 cutting 6	12w+19d	AmFLC	H04	32.78	29.9067	4.65155		PEP1	H01	24.89	24.6967	0.205994		PP2A	H10	25.79	25.8533	0.0550757		4.05333	0.0602317	0.194213		-1.15667	2.22942	0.329506
F1 cutting 6		AmFLC	H05	24.54				PEP1	H02	24.48				PP2A	H11	25.89
F1 cutting 6		AmFLC	H06	32.4				PEP1	H03	24.72				PP2A	H12	25.88

## Sheet: Introgression Lines
Quantification AmFLC and PEP1
Line	Time point	Gene of interest	plate position	Ct values	plate position	Ct values	average	standard deviation		Gene of interest	plate position	Ct values	plate position	Ct values	average	standard deviation		Reference Gene	plate position	Ct values	plate position	Ct values	average	standard deviation		delta Ct AmFLC	2^-deltaCt	propagated error		delta Ct PEP1	2^-deltaCt	propagated error
A. montbretiana	0w	AmFLC	C17	22.93	D17	22.76	22.55	0.523116										PP2A	I17	22.87	J17	22.83	22.87	0.0244949		-0.32	1.24833	0.118651
A. montbretiana			C18	22.86	D18	21.65													I18	22.89	J18	22.89
A. montbretiana	12w	AmFLC	C19	31.89	D19	31.52	31.4525	0.296764										PP2A	I19	21.85	J19	21.75	21.7825	0.0465698		9.67	0.00122755	3.83904e-05
A. montbretiana			C20	31.08	D20	31.32													I20	21.73	J20	21.8
A. montbretiana	12w+2w	AmFLC	C21	33.84	D21	32.98	32.7175	0.75731										PP2A	I21	24.06	J21	24.14	24.145	0.055		8.5725	0.00262676	0.000524866
A. montbretiana			C22	31.97	D22	32.08													I22	24.17	J22	24.21
A. montbretiana	12w+4w	AmFLC	C23	33.07	D23	32.75	32.6925	0.382386										PP2A	I23	24.94	J23	24.74	24.7575	0.131601		7.935	0.00408627	0.000231601
A. montbretiana			C24	32.06	D24	32.89													I24	24.57	J24	24.78
5002	0w	AmFLC	A9	20.66	B9	20.6	20.595	0.0433013		PEP1	E9	21.02	F9	20.91	21.015	0.0642262		PP2A	I9	23.06	J9	23.13	23.1025	0.0334477		-2.5075	5.68634	0.215658		-2.0875	4.25011	0.213327
5002			A10	20.58	B10	20.54					E10	21.05	F10	21.08					I10	23.08	J10	23.14
5002	12w	AmFLC	A11	27.73	B11	27.69	27.6175	0.101335		PEP1	E11	27.6	F11	27.53	27.5125	0.120908		PP2A	I11	25.52	J11	25.82	25.5875	0.160838		2.03	0.244855	0.0322637		1.925	0.26334	0.0367285
5002			A12	27.58	B12	27.47					E12	27.31	F12	27.61					I12	25.63	J12	25.38
5002	12w+2w	AmFLC	A13	24.63	B13	24.65	24.4875	0.152705		PEP1	E13	23.72	F13	23.65	23.72	0.0533854		PP2A	I13	23.18	J13	23.46	23.2925	0.109858		1.195	0.436786	0.0569534		0.4275	0.743549	0.0629508
5002			A14	24.33	B14	24.34					E14	23.8	F14	23.71					I14	23.32	J14	23.21
5002	12w+4w	AmFLC	A15	27.82	B15	27.14	27.7167	0.0903081		PEP1	E15	24.97	F15	24.77	24.89	0.0886002		PP2A	I15	28.24	J15	28.37	28.27	0.0738241		-0.553333	1.46747	0.118646		-3.38	10.4107	0.832209
5002			A16	27.6	B16	27.73					E16	24.84	F16	24.98					I16	28.17	J16	28.3
5034	0w	AmFLC	A1	21.1	B1	20.65	20.7175	0.227857		PEP1	E1	20.64	F1	20.57	20.6375	0.0460299		PP2A	I1	23.12	J1	23.34	23.2775	0.0917537		-2.56	5.89708	1.00405		-2.64	6.23332	0.44352
5034			A2	20.5	B2	20.62					E2	20.7	F2	20.64					I2	23.34	J2	23.31
5034	12w	AmFLC	A3	23.72	B3	23.47	23.485	0.183098		PEP1	E3	25.11	F3	24.99	25.04	0.0458258		PP2A	I3	20.34	J3	20.66	20.48	0.115758		3.005	0.124568	0.0187039		4.56	0.0423939	0.00365843
5034			A4	23.21	B4	23.54					E4	25.05	F4	25.01					I4	20.44	J4	20.48
5034	12w+2w	AmFLC	A5	28.81	B5	28.1	28.3475	0.273073		PEP1	E5	27.51	F5	27.55	27.5425	0.0369966		PP2A	I5	29.63	J5	29.18	29.3925	0.165133		-1.045	2.06337	0.456411		-1.85	3.605	0.422862
5034			A6	28.24	B6	28.24					E6	27.51	F6	27.6					I6	29.32	J6	29.44
5034	12w+4w	AmFLC	A7	26.96	B7	27.04	26.9825	0.056734		PEP1	E7	24.73	F7	24.55	24.6425	0.0711952		PP2A	I7	27.45	J7	27.34	27.425	0.095		-0.4425	1.35896	0.104229		-2.7825	6.88044	0.56618
5034			A8	26.9	B8	27.03					E8	24.69	F8	24.6					I8	27.34	J8	27.57
5078	0w	AmFLC	A17	20.91	B17	20.9	20.8475	0.0593191		PEP1	E17	21.58	F17	21.46	21.5075	0.0454835		PP2A	I17	23.99	J17	24.24	24.2	0.1251		-3.3525	10.2142	0.980224		-2.6925	6.46433	0.596438
5078			A18	20.77	B18	20.81					E18	21.48	F18	21.51					I18	24.32	J18	24.25
5078	12w	AmFLC	A19	23.58	B19	23.45	23.49	0.0524404		PEP1	E19	25.17	F19	25.06	25.1	0.041833		PP2A	I19	20.61	J19	20.88	20.7175	0.105445		2.7725	0.146351	0.0119464		4.3825	0.0479442	0.0037699
5078			A20	23.46	B20	23.47					E20	25.09	F20	25.08					I20	20.74	J20	20.64
5078	12w+2w	AmFLC	A21	27.57	B21	27.73	27.6025	0.0909327		PEP1	E21	26.78	F21	26.15	26.26	0.327032		PP2A	I21	27.81	J21	27.99	27.89	0.0771362		-0.2875	1.22052	0.100879		-1.63	3.09513	0.720861
5078			A22	27.48	B22	27.63					E22	25.88	F22	26.23					I22	27.82	J22	27.94
5078	12w+4w	AmFLC	A23	28.05	B23	27.86	27.8767	0.135236		PEP1	E23	24.92	F23	24.63	24.7525	0.119242		PP2A	I23	27.54	J23	27.63	27.5875	0.0319179		0.289167	0.818375	0.078821		-2.835	7.13543	0.610523
5078			A24	26.93	B24	27.72					E24	24.81	F24	24.65					I24	27.59	J24	27.59
5012	0w	AmFLC	A9	23.92	B9	25.32	24.44	0.703704										PP2A	G9	24.06	H9	23.99	24.0625	0.0471036		0.3775	0.76977	0.132702
5012			A10	23.6	B10	24.92													G10	24.08	H10	24.12
5012	12w	AmFLC	A11		B11	25.87	25.8667	0.175563										PP2A	G11	21.96	H11	21.93	21.88	0.133978		3.98667	0.0630803	0.00106626
5012			A12	26.08	B12	25.65													G12	21.65	H12	21.98
5012	12w+2w	AmFLC	A13	27.63	B13		29.3667	3.12918										PP2A	G13	24.02	H13	24	24.01	0.0360555		5.35667	0.0244052	0.0828317
5012			A14	33.76	B14	26.71													G14	23.96	H14	24.06
5012	12w+4w	AmFLC	A15	35.94	B15	34.76	35.1425	0.46596										PP2A	G15	26.03	H15	25.96	26	0.0273861		9.1425	0.00176943	0.000133605
5012			A16	34.93	B16	34.94													G16	25.99	H16	26.02
5057	0w	AmFLC	A17	22.65	B17	23.45	23.08	0.329343										PP2A	G17	23.26	H17	23.32	23.305	0.0438748		-0.225	1.16878	0.0447161
5057			A18		B18	23.14													G18	23.27	H18	23.37
5057	12w	AmFLC	A19		B19	27.24	27.15	0.106771										PP2A	G19	22.94	H19	22.86	22.9575	0.0715454		4.1925	0.054693	0.000313115
5057			A20	27	B20	27.21													G20	22.97	H20	23.06
5057	12w+2w	AmFLC	A21	26.89	B21	26.7	26.7133	0.139124										PP2A	G21	23.47	H21	23.57	23.5775	0.0675925		3.13583	0.113768	0.000943311
5057			A22	26.55	B22														G22	23.63	H22	23.64
5057	12w+4w	AmFLC	A23	33.01	B23		33.22	0.461375										PP2A	G23	26.26	H23	26.35	26.42	0.120623		6.8	0.00897421	0.000707316
5057			A24	32.79	B24	33.86													G24	26.51	H24	26.56
5006	0w	AmFLC	C1	22.02	D1	22.45	22.11	0.228801										PP2A	I1	23.85	J1	23.88	23.9025	0.0389711		-1.7925	3.46415	0.0646738
5006			C2	22.15	D2	21.82													I2	23.94	J2	23.94
5006	12w	AmFLC	C3	32.55	D3	28.06	30.2325	2.7304										PP2A	I3	23.55	J3	23.59	23.5875	0.0286138		6.645	0.00999207	0.0258197
5006			C4	33.3	D4	27.02													I4	23.58	J4	23.63
5006	12w+2w	AmFLC	C5	33.27	D5	34.98	33.9067	0.763341										PP2A	I5	25.17	J5	25.18	25.16	0.0484768		8.74667	0.00232804	0.000472032
5006			C6		D6	33.47													I6	25.08	J6	25.21
5006	12w+4w	AmFLC	C7	33.72	D7		33.6067	0.273293										PP2A	I7	25.83	J7	25.85	25.82	0.0223607		7.78667	0.00452876	0.000118013
5006			C8	33.23	D8	33.87													I8	25.79	J8	25.81
